# Supplementary material for: Peripheral Blood Genes Crosstalk between COVID-19 and Sepsis
Source: Int J Mol Sci. 2023 Jan 30;24(3):2591. doi: 10.3390/ijms24032591 (PMC9916586; doi:10.3390/ijms24032591)
Supplement: Supplementary file 1 [file ijms-24-02591-s001.zip]

Archive with 11 entries (11 files):
- Supplementary figure S1.pdf
- Supplementary figure S2.pdf
- Supplementary Table S1-differentially expressed genes between healthy donors and COVID-19 patients..xls
- Supplementary Table S2-differentially expressed genes between healthy donors and Sepsis patients..xls
- Supplementary Table S3- common DEGs in COVID-19 and Sepsis.xls
- Supplementary Table S4-the results of GO enrichment analysis.xls
- Supplementary Table S5-the results of KEGG enrichment analysis.xls
- Supplementary Table S6_connection scores of Common DEGs.xls
- Supplementary Table S7-the results of TFs enrichment analysis.xls
- Supplementary Table S8- predicted miRNA-targeted DEGs interaction networks.xls
- Supplementary Table S9- predicted potential drugs for the treatment of COVID-19 and Sepsis.xls
