# Supplementary material for: Peripheral Blood Genes Crosstalk between COVID-19 and Sepsis
Source: Int J Mol Sci. 2023 Jan 30;24(3):2591. doi: 10.3390/ijms24032591 (PMC9916586; doi:10.3390/ijms24032591)
Supplement: Supplementary file 1 [file ijms-24-02591-s001.zip › Supplementary Table S1-differentially expressed genes between healthy donors and COVID-19 patients..xls]

ID	baseMean	log2FoldChange	lfcSE	stat	pvalue	padj
LYPD2	1.628807032	-4.542825435	0.522329582	-8.697239426	3.40E-18	1.45E-16
FCER1A	9.735477572	-4.487624269	0.38476903	-11.66316393	1.97E-31	5.00E-29
NELL2	1.535981924	-4.235925483	0.438653792	-9.656648511	4.61E-22	3.05E-20
MIR663A	2.652096717	-4.000169473	0.550848601	-7.261831045	3.82E-13	8.13E-12
PRSS33	1.435170033	-3.905825529	0.501972923	-7.780948628	7.20E-15	1.93E-13
TPPP3	2.747758456	-3.849913509	0.413546588	-9.309503736	1.28E-20	6.95E-19
PTGDR2	1.149163949	-3.78999689	0.462246969	-8.19907353	2.42E-16	8.06E-15
A2M-AS1	0.950696171	-3.357233767	0.520598492	-6.448796567	1.13E-10	1.67E-09
TCF7	7.244566039	-3.345155608	0.243436668	-13.74137936	5.74E-43	6.66E-40
CHRM3-AS2	0.987244373	-3.298019156	0.475089974	-6.941883297	3.87E-12	7.11E-11
LEF1	6.48768473	-3.156943586	0.249479762	-12.65410696	1.06E-36	5.69E-34
FAM102A	3.736183163	-3.143758435	0.301496008	-10.42719756	1.86E-25	2.23E-23
SHISA4	3.334457609	-3.118513943	0.380971366	-8.185691167	2.71E-16	8.98E-15
THRA1/BTR	1.738449664	-3.060043065	0.498373403	-6.140060938	8.25E-10	1.05E-08
BCL11B	1.299095338	-3.016745061	0.448074287	-6.73268953	1.67E-11	2.78E-10
MIR3648-1	0.807125748	-2.956363834	0.53080656	-5.569569134	2.55E-08	2.53E-07
MIR3648-2	0.807125748	-2.956363834	0.53080656	-5.569569134	2.55E-08	2.53E-07
CRIP2	2.237571517	-2.947892155	0.369598044	-7.975940902	1.51E-15	4.47E-14
TRABD2A	2.406680626	-2.928843654	0.354207868	-8.268714283	1.35E-16	4.66E-15
MDS2	1.898466939	-2.920839325	0.40646655	-7.18592791	6.68E-13	1.36E-11
INPP4B	2.200305537	-2.844599195	0.364836352	-7.796918216	6.34E-15	1.72E-13
A2M	1.161926282	-2.815979275	0.494186484	-5.698211841	1.21E-08	1.28E-07
FBLN5	1.157107784	-2.814070108	0.468488325	-6.006702747	1.89E-09	2.31E-08
PLCG1	1.311273249	-2.797850258	0.447091217	-6.257895821	3.90E-10	5.23E-09
PLD4	3.442861914	-2.793368221	0.298100905	-9.370545914	7.22E-21	4.13E-19
MIR1254-1	4.260700124	-2.780390395	0.460849688	-6.033182768	1.61E-09	1.98E-08
CD28	1.842099496	-2.774178252	0.397967768	-6.970861651	3.15E-12	5.88E-11
TCEA3	1.357502675	-2.73758337	0.447312673	-6.120066648	9.35E-10	1.19E-08
LOC100506985	2.87114253	-2.731832695	0.334105292	-8.176562185	2.92E-16	9.53E-15
ANO9	1.024946346	-2.717841985	0.488140941	-5.567740294	2.58E-08	2.55E-07
MIR4323	1.514211406	-2.707512232	0.454653745	-5.955108167	2.60E-09	3.08E-08
PFN1P2	1.257066303	-2.704072965	0.471096282	-5.739958191	9.47E-09	1.02E-07
EPHX2	3.163078535	-2.681415633	0.315320837	-8.503769249	1.84E-17	7.10E-16
LOC100996286	5.665137233	-2.668525132	0.250419234	-10.65623071	1.63E-26	2.21E-24
CAMK4	2.898436215	-2.631441406	0.309044718	-8.51475937	1.67E-17	6.51E-16
PI16	0.979345343	-2.629428666	0.485316401	-5.417967866	6.03E-08	5.60E-07
ABLIM1	2.898990596	-2.576257714	0.3015371	-8.543750389	1.30E-17	5.13E-16
CD1C	1.900162743	-2.573356004	0.371335502	-6.930002621	4.21E-12	7.68E-11
ID3	4.056263604	-2.573328858	0.259627864	-9.911605091	3.71E-23	2.95E-21
CD5	6.099431443	-2.56769525	0.214302571	-11.98163528	4.43E-33	1.33E-30
TRAF1	1.729063057	-2.561454054	0.388528595	-6.592704085	4.32E-11	6.79E-10
LINC00861	9.172068232	-2.544104349	0.214385652	-11.86695249	1.76E-32	4.97E-30
CLUHP3	2.94200268	-2.539760251	0.315985728	-8.037578994	9.16E-16	2.78E-14
NDRG2	0.997949619	-2.535845778	0.473813381	-5.351992743	8.70E-08	7.76E-07
TMEM204	5.148413838	-2.52054402	0.230968933	-10.91291367	1.00E-27	1.75E-25
CD4	12.78094021	-2.50410581	0.164245908	-15.24607731	1.75E-52	8.90E-49
VEGFB	0.983631619	-2.497552076	0.494935371	-5.046218602	4.51E-07	3.56E-06
HAPLN3	1.509115256	-2.488234061	0.41369019	-6.014728227	1.80E-09	2.21E-08
CCR7	38.92522094	-2.472142117	0.19010741	-13.00392299	1.16E-38	6.96E-36
DPP4	2.032966985	-2.46313495	0.360604207	-6.830577403	8.46E-12	1.47E-10
TC2N	3.022037559	-2.448060632	0.300271618	-8.152820604	3.56E-16	1.15E-14
STMN3	1.548037308	-2.442649836	0.402811521	-6.064001924	1.33E-09	1.65E-08
UBASH3A	2.164886105	-2.442532105	0.341516252	-7.152023043	8.55E-13	1.73E-11
LINC01550	2.861720413	-2.435703736	0.308413168	-7.897534835	2.84E-15	8.07E-14
CBR3	1.155450048	-2.424438112	0.465642728	-5.206648711	1.92E-07	1.61E-06
TIAM1	1.306116434	-2.424320591	0.437016729	-5.547432011	2.90E-08	2.85E-07
IL7R	18.86679661	-2.417014006	0.228880358	-10.5601635	4.56E-26	5.80E-24
LGALS2	10.65413126	-2.411592451	0.417018905	-5.782933152	7.34E-09	8.02E-08
DYRK2	1.657412218	-2.389168622	0.386002359	-6.189518196	6.03E-10	7.93E-09
LRIG1	1.127538185	-2.382634837	0.461666722	-5.160941264	2.46E-07	2.03E-06
CCR4	1.866132252	-2.381792392	0.375089293	-6.349934364	2.15E-10	3.02E-09
CD6	10.5044953	-2.378742504	0.173131264	-13.73953178	5.89E-43	6.66E-40
CD3G	14.52987404	-2.375964599	0.211186565	-11.25054808	2.30E-29	4.98E-27
TESPA1	3.295126936	-2.37577096	0.277028013	-8.575923185	9.83E-18	3.97E-16
HLA-DQA1	14.14417655	-2.372156223	0.291486246	-8.138141188	4.01E-16	1.28E-14
ANTXRLP1	1.865037185	-2.361151103	0.372945028	-6.331096883	2.43E-10	3.38E-09
CD40LG	3.48654136	-2.357866142	0.282775525	-8.338296405	7.54E-17	2.70E-15
ITK	5.908538326	-2.350629477	0.226893399	-10.3600611	3.77E-25	4.26E-23
P2RY10	2.857333762	-2.341046855	0.308093528	-7.598494092	3.00E-14	7.51E-13
LFNG	1.464560548	-2.323250474	0.412487371	-5.632294802	1.78E-08	1.83E-07
GZMK	8.169943694	-2.319232386	0.290876136	-7.973264568	1.55E-15	4.56E-14
MIR150	1.304892651	-2.308200763	0.525018015	-4.396422026	1.10E-05	6.40E-05
MIR27A	1.214020184	-2.2967664	0.556690797	-4.125748823	3.70E-05	0.000188261
MIR601	1.288811958	-2.296040599	0.601951999	-3.814325068	0.000136556	0.000597592
ICOS	1.147541857	-2.289036876	0.462436904	-4.949944207	7.42E-07	5.64E-06
RCAN3	2.929198112	-2.285906123	0.28821577	-7.931231946	2.17E-15	6.21E-14
TNFRSF25	5.283321236	-2.277949837	0.229548033	-9.923630401	3.29E-23	2.70E-21
SORBS3	1.061722959	-2.25831647	0.471487564	-4.789768896	1.67E-06	1.18E-05
PLEKHB1	2.515587398	-2.236701345	0.312279714	-7.162493259	7.92E-13	1.61E-11
KCTD7	2.086802042	-2.235664416	0.33601945	-6.653378003	2.86E-11	4.63E-10
CLEC10A	1.672248215	-2.233194253	0.389635225	-5.731499898	9.95E-09	1.06E-07
PRKCQ-AS1	6.939927462	-2.224373305	0.202896335	-10.96310245	5.75E-28	1.08E-25
MIR4540	1.860863378	-2.223606776	0.60386662	-3.682281325	0.000231156	0.000953379
CNFN	1.045691223	-2.22251812	0.518257389	-4.288444633	1.80E-05	9.95E-05
RASGRP1	2.967448174	-2.217073257	0.285029881	-7.778388887	7.35E-15	1.97E-13
TRAF5	2.686884213	-2.210116313	0.296660561	-7.449983588	9.34E-14	2.19E-12
FLT3LG	9.664771097	-2.195316339	0.207263147	-10.59192805	3.25E-26	4.24E-24
MIR3687-1	3.36384369	-2.194061565	0.369031887	-5.945452534	2.76E-09	3.23E-08
MIR3687-2	3.36384369	-2.194061565	0.369031887	-5.945452534	2.76E-09	3.23E-08
CCR6	2.112874828	-2.187368117	0.339892457	-6.435471193	1.23E-10	1.80E-09
NSMF	1.764310881	-2.175958313	0.364422109	-5.970983271	2.36E-09	2.81E-08
NLRC3	1.892383232	-2.170747396	0.350481766	-6.193610076	5.88E-10	7.73E-09
MIR3679	5.017793376	-2.158073125	0.430730099	-5.010267751	5.44E-07	4.22E-06
SNORD110	1.876113751	-2.148548828	0.422547546	-5.084750454	3.68E-07	2.96E-06
THEMIS	2.266539758	-2.140692859	0.32210235	-6.646001982	3.01E-11	4.84E-10
KLRG1	8.240243788	-2.12884723	0.24475783	-8.697769681	3.38E-18	1.45E-16
CD8B	12.69806463	-2.12872157	0.251606954	-8.46050373	2.66E-17	1.01E-15
RMRP	2.783878623	-2.126101233	0.466610318	-4.556481398	5.20E-06	3.29E-05
CXCR5	2.244085874	-2.121118171	0.326618061	-6.494185172	8.35E-11	1.26E-09
NSG1	1.258410497	-2.119685058	0.437704983	-4.842725443	1.28E-06	9.28E-06
IL11RA	1.759936326	-2.09421897	0.3630449	-5.768484746	8.00E-09	8.68E-08
XIST	1.503558524	-2.085406201	0.796730919	-2.617453587	0.008858853	0.022691059
MIR4517	1.360953232	-2.084958029	0.420526618	-4.957969219	7.12E-07	5.42E-06
CD3D	48.48175427	-2.084210307	0.25605822	-8.139595382	3.97E-16	1.27E-14
GPA33	1.165952154	-2.080641768	0.444712078	-4.678626622	2.89E-06	1.93E-05
IL21R	2.006107602	-2.073486064	0.339972701	-6.098978125	1.07E-09	1.35E-08
SELM	6.338993969	-2.073095063	0.233627529	-8.873505067	7.09E-19	3.25E-17
GLTSCR2	28.25140796	-2.062909694	0.152450446	-13.53167368	1.02E-41	8.63E-39
GATA3	2.613024523	-2.047071404	0.298709618	-6.853048184	7.23E-12	1.27E-10
EVL	12.57362821	-2.044863689	0.195819946	-10.44257102	1.58E-25	1.94E-23
ZNF683	1.64911562	-2.035953032	0.422172826	-4.822558222	1.42E-06	1.02E-05
SPOCK2	3.976519616	-2.026042996	0.244515001	-8.285966051	1.17E-16	4.11E-15
RTN1	1.942179581	-2.023608372	0.348016197	-5.814695946	6.07E-09	6.72E-08
ARHGEF10L	0.945074726	-2.019316306	0.487225145	-4.144523999	3.41E-05	0.000175769
SIRPG	7.509982971	-2.00802974	0.183223341	-10.95946471	5.99E-28	1.11E-25
MIR4439	1.38867218	-2.006858758	0.582590755	-3.444714392	0.000571663	0.002130706
RORA-AS1	1.625842899	-2.004330544	0.372216395	-5.384852931	7.25E-08	6.60E-07
SIGLEC17P	1.86725177	-1.993867094	0.359754819	-5.542294325	2.99E-08	2.93E-07
XCL1	1.064644304	-1.988307827	0.482205107	-4.123365345	3.73E-05	0.000189935
SNORD31	1.792871354	-1.988100742	0.380978442	-5.218407454	1.80E-07	1.52E-06
APBB1	3.161541238	-1.9877604	0.269075095	-7.387381572	1.50E-13	3.36E-12
ARL4C	9.798095314	-1.983955387	0.185736452	-10.68156179	1.24E-26	1.73E-24
GRAP	4.702599967	-1.982607853	0.22897538	-8.658607104	4.78E-18	2.01E-16
MORN3	0.986039966	-1.981856465	0.483748535	-4.096873314	4.19E-05	0.000210501
BCAS4	3.341280715	-1.981842541	0.279243367	-7.097187532	1.27E-12	2.52E-11
LINC00649	1.987799069	-1.98152006	0.348591554	-5.684360507	1.31E-08	1.37E-07
IL21R-AS1	1.607324571	-1.975308144	0.378970579	-5.212299463	1.87E-07	1.57E-06
GCSAM	1.230354726	-1.96863805	0.428607851	-4.59309843	4.37E-06	2.81E-05
TRAT1	6.243232404	-1.961288703	0.227809621	-8.609332205	7.35E-18	3.03E-16
FCER2	5.319936089	-1.957961763	0.288174287	-6.794366653	1.09E-11	1.87E-10
NR1D2	1.096127716	-1.948747339	0.453310085	-4.298927827	1.72E-05	9.52E-05
DOCK10	2.304750512	-1.938090927	0.312707054	-6.197784484	5.73E-10	7.54E-09
CD3E	32.46348356	-1.932218797	0.188993287	-10.22374299	1.55E-24	1.60E-22
MAL	11.48870223	-1.931517573	0.280412218	-6.888136283	5.65E-12	1.02E-10
TPCN1	1.448121394	-1.928205415	0.391261808	-4.928171818	8.30E-07	6.24E-06
SPNS3	1.62826128	-1.923215414	0.379748279	-5.064448004	4.10E-07	3.26E-06
NCR3	1.38847353	-1.920482476	0.409368383	-4.69133073	2.71E-06	1.83E-05
FAM129C	2.580812702	-1.912638982	0.348546732	-5.48746784	4.08E-08	3.93E-07
SNX29P1	1.916404889	-1.908468348	0.381528668	-5.002162377	5.67E-07	4.37E-06
B3GALT6	1.727338392	-1.906804738	0.361738826	-5.271219452	1.36E-07	1.17E-06
MDFIC	2.143600285	-1.903681855	0.322808617	-5.897246096	3.70E-09	4.22E-08
NMT2	1.494153925	-1.903382416	0.384561982	-4.949481498	7.44E-07	5.65E-06
SPIB	2.267407117	-1.898393272	0.33199499	-5.718138318	1.08E-08	1.14E-07
LOC101928370	1.247880109	-1.897661805	0.421164461	-4.505750082	6.61E-06	4.09E-05
CIITA	2.187750432	-1.888099655	0.318426158	-5.929474097	3.04E-09	3.53E-08
HLA-DPB1	2.831276431	-1.876635241	0.282919741	-6.633101096	3.29E-11	5.25E-10
ETS1	6.818211319	-1.875423542	0.190335096	-9.853272353	6.63E-23	5.00E-21
PCSK1N	1.107780896	-1.8753273	0.464666579	-4.035855785	5.44E-05	0.000265727
PIK3R2	1.11275136	-1.872009662	0.444105143	-4.215239769	2.50E-05	0.000132622
NFATC2	1.821061771	-1.866226151	0.349005699	-5.347265544	8.93E-08	7.94E-07
LBH	13.01392462	-1.858178636	0.138959417	-13.37209581	8.80E-41	6.89E-38
RORA	1.229568581	-1.85646313	0.422847733	-4.390382129	1.13E-05	6.56E-05
SH2D1A	3.855161536	-1.855781377	0.261708626	-7.091021061	1.33E-12	2.62E-11
ATP6V0E2	5.664852252	-1.853417799	0.206658707	-8.968496057	3.01E-19	1.40E-17
CD22	2.568736856	-1.853309654	0.313305097	-5.915351105	3.31E-09	3.83E-08
PIK3IP1-AS1	1.170534417	-1.847976585	0.447057621	-4.133642951	3.57E-05	0.000182914
CSF1R	9.126010191	-1.847086114	0.244159306	-7.565085862	3.88E-14	9.51E-13
CD200R1	1.154032849	-1.838936671	0.481845149	-3.816447415	0.000135387	0.000593243
CCR3	13.38307996	-1.836540652	0.264001279	-6.956559681	3.49E-12	6.48E-11
PRKCQ	3.864145796	-1.83478464	0.243198523	-7.544390549	4.54E-14	1.10E-12
ENG	1.446358404	-1.834461625	0.389230926	-4.713041804	2.44E-06	1.66E-05
LCK	44.18343443	-1.830200076	0.181214725	-10.0996212	5.55E-24	5.13E-22
ATP8B2	1.094649386	-1.826835117	0.4473601	-4.083589743	4.43E-05	0.00022127
MIR8071-1	1.723786723	-1.82545571	0.374555893	-4.873653692	1.10E-06	8.03E-06
MIR8071-2	1.723786723	-1.82545571	0.374555893	-4.873653692	1.10E-06	8.03E-06
GOLGA8A	1.554066196	-1.825358732	0.373897237	-4.881979725	1.05E-06	7.73E-06
IL24	2.302591077	-1.821480062	0.311298496	-5.851233097	4.88E-09	5.47E-08
PLEKHA1	3.042424327	-1.818166621	0.269668986	-6.742216245	1.56E-11	2.62E-10
ESYT1	13.88531091	-1.812898798	0.135852701	-13.34459149	1.27E-40	9.26E-38
FAM159A	2.06503304	-1.812590401	0.35604671	-5.090878106	3.56E-07	2.87E-06
GPR183	17.07093212	-1.811499107	0.192342615	-9.418085066	4.59E-21	2.70E-19
MIR4459	1.317254532	-1.809848342	0.466049761	-3.883380042	0.000103014	0.000465416
LY9	6.285305702	-1.807468464	0.198322363	-9.113790479	7.96E-20	3.95E-18
IL32	103.6396764	-1.802709012	0.23360309	-7.716974183	1.19E-14	3.13E-13
SCARNA21	3.520453866	-1.802403645	0.375918866	-4.794661313	1.63E-06	1.15E-05
TUBGCP6	2.102998649	-1.795079968	0.322437107	-5.567225141	2.59E-08	2.56E-07
MIR4685	2.217120715	-1.792750543	0.437345996	-4.099158465	4.15E-05	0.000208536
CNR2	1.24533704	-1.791579643	0.425577234	-4.209763824	2.56E-05	0.000135599
MIR1279	1.241963464	-1.789917306	0.427777624	-4.184223776	2.86E-05	0.000150059
HLA-DPA1	10.28426678	-1.78040951	0.190908719	-9.325972737	1.10E-20	6.13E-19
RPL10	166.6393858	-1.779301313	0.208036343	-8.552838844	1.20E-17	4.76E-16
HLA-DQB1	7.820347519	-1.771261038	0.358647037	-4.938730438	7.86E-07	5.94E-06
MIR4800	7.56482731	-1.770427618	0.189802782	-9.327722174	1.08E-20	6.08E-19
LOC729683	2.587864143	-1.76973067	0.299026937	-5.918298482	3.25E-09	3.77E-08
HABP4	1.285511144	-1.767108796	0.40861384	-4.324642547	1.53E-05	8.54E-05
MIR5196	2.303502609	-1.76573828	0.332298414	-5.31371263	1.07E-07	9.37E-07
IKZF3	3.20574113	-1.76462939	0.268881269	-6.562857261	5.28E-11	8.24E-10
LINC00342	2.300412887	-1.762998812	0.308305364	-5.718352698	1.08E-08	1.14E-07
RPLP2	328.663639	-1.761300756	0.174887375	-10.07105721	7.42E-24	6.80E-22
FCMR	26.33190084	-1.758728151	0.172748709	-10.18084687	2.41E-24	2.36E-22
KMT2A	1.624489064	-1.755963957	0.369790419	-4.748538266	2.05E-06	1.42E-05
ZBTB4	1.12181116	-1.754608954	0.444106412	-3.950875077	7.79E-05	0.000364245
HIP1R	1.115979503	-1.753255211	0.44204776	-3.966212183	7.30E-05	0.00034333
MORC2	1.115204131	-1.752454823	0.437220308	-4.008173433	6.12E-05	0.000293922
CNNM3	1.722494635	-1.75180748	0.352113324	-4.975124083	6.52E-07	4.99E-06
MYCL	1.113489046	-1.750414127	0.442001997	-3.960195061	7.49E-05	0.000351286
RPS28	334.3650392	-1.745580497	0.182279056	-9.576418333	1.00E-21	6.43E-20
TGFBR3	1.55887096	-1.739404024	0.376541566	-4.619421012	3.85E-06	2.51E-05
CLC	47.13793833	-1.739377851	0.487343136	-3.569103001	0.000358206	0.001402375
MIR378I	1.657098818	-1.737953818	0.398839953	-4.35752187	1.32E-05	7.49E-05
SIT1	11.1627525	-1.735764087	0.209595554	-8.281492888	1.22E-16	4.24E-15
GOLGA8B	1.768075427	-1.73538513	0.34690301	-5.002508137	5.66E-07	4.37E-06
RUNX3	5.216040144	-1.734375675	0.252280525	-6.874790174	6.21E-12	1.10E-10
TIGIT	2.82083882	-1.730913634	0.299193371	-5.785267332	7.24E-09	7.92E-08
ZAP70	12.81219241	-1.729553681	0.161883742	-10.68392451	1.21E-26	1.71E-24
APBA2	2.31045984	-1.72808024	0.309678875	-5.580232874	2.40E-08	2.40E-07
RUNX1-IT1	4.46044138	-1.724842611	0.23139791	-7.454011196	9.05E-14	2.13E-12
ZNF91	1.487364123	-1.723702633	0.379961189	-4.536522899	5.72E-06	3.59E-05
VPREB3	18.66895802	-1.716214867	0.355707222	-4.82479624	1.40E-06	1.01E-05
LINC00926	3.45957309	-1.715884476	0.288334985	-5.951010342	2.66E-09	3.14E-08
KLF12	1.534369316	-1.705142307	0.376945038	-4.523583375	6.08E-06	3.79E-05
RNU6-83P	2.137738388	-1.700674124	0.574598664	-2.959759967	0.003078788	0.009120776
RPL13AP20	2.129883675	-1.69785934	0.334557303	-5.074943288	3.88E-07	3.10E-06
SMG1P3	2.117243415	-1.693254625	0.31833406	-5.319112339	1.04E-07	9.15E-07
PCED1B	8.183846626	-1.689569896	0.169672959	-9.957802961	2.33E-23	1.96E-21
GPR18	4.188684586	-1.686986306	0.252218937	-6.68857907	2.25E-11	3.69E-10
FBXO21	2.265240198	-1.68256634	0.307326198	-5.474854888	4.38E-08	4.19E-07
GUSBP4	1.136569591	-1.682452339	0.432997542	-3.885593274	0.00010208	0.000461811
RPL13A	109.952044	-1.676942788	0.174989895	-9.583083554	9.42E-22	6.07E-20
IL2RB	9.72012129	-1.666858284	0.196500619	-8.482712632	2.20E-17	8.48E-16
GNA12	2.553361454	-1.665067471	0.304408734	-5.469841326	4.50E-08	4.29E-07
SNX29P2	1.662630632	-1.661517299	0.371660015	-4.470530138	7.80E-06	4.72E-05
THEM4	1.767817244	-1.660208715	0.347247586	-4.781051858	1.74E-06	1.23E-05
GIMAP5	21.59932743	-1.66005384	0.161601864	-10.27249192	9.38E-25	1.00E-22
EXOSC6	1.760352059	-1.659707339	0.353163336	-4.699545988	2.61E-06	1.76E-05
RPL23A	368.3426863	-1.658138969	0.153248657	-10.81992498	2.77E-27	4.58E-25
RRP1B	2.507513325	-1.653380384	0.291845678	-5.665255683	1.47E-08	1.52E-07
CD8A	7.801973896	-1.65261003	0.240146191	-6.881683291	5.91E-12	1.06E-10
CARM1	0.957574502	-1.652542327	0.48590605	-3.4009503	0.00067152	0.002457011
URGCP	1.440117132	-1.65150993	0.382977895	-4.312285253	1.62E-05	8.99E-05
NPAT	2.39158985	-1.650914212	0.297952942	-5.540855542	3.01E-08	2.94E-07
NUP210	4.222493821	-1.650589632	0.233139162	-7.079847145	1.44E-12	2.82E-11
TARP	29.03619022	-1.647329875	0.304538242	-5.409270983	6.33E-08	5.83E-07
SH2D3A	1.700746287	-1.644249949	0.351987069	-4.671336236	2.99E-06	1.99E-05
SKAP1	16.6046829	-1.642480305	0.165272637	-9.93800507	2.84E-23	2.37E-21
RPL37A	241.3086202	-1.641814939	0.17801	-9.223161289	2.88E-20	1.51E-18
RPL10A	109.1468917	-1.641754808	0.153100451	-10.72338321	7.91E-27	1.17E-24
SYTL2	1.222678115	-1.639979957	0.419283594	-3.911385945	9.18E-05	0.000421718
CRTAM	1.22379463	-1.639376787	0.421389646	-3.890405952	0.000100077	0.000454637
RPL13AP5	139.0903109	-1.639041439	0.175753531	-9.325795235	1.10E-20	6.13E-19
MYBL1	1.221143942	-1.638643162	0.42460522	-3.859215767	0.000113751	0.000508063
AES	37.48606911	-1.638371941	0.157769233	-10.38460991	2.91E-25	3.37E-23
ZNF500	1.114699931	-1.635705956	0.435674166	-3.754424941	0.00017374	0.00074182
NPIPA1	2.015501856	-1.631046926	0.335877067	-4.856083038	1.20E-06	8.73E-06
COQ10A	1.37710809	-1.630346177	0.392677033	-4.151875562	3.30E-05	0.000170908
DBP	3.753758801	-1.628659675	0.254882475	-6.389845662	1.66E-10	2.37E-09
CD96	6.491734275	-1.628021729	0.188562032	-8.633878769	5.93E-18	2.48E-16
CAMK2D	1.63216536	-1.625308278	0.358934155	-4.52815163	5.95E-06	3.72E-05
RPS10P7	1.162458375	-1.619801124	0.443790343	-3.649924224	0.000262318	0.001063374
FOXO1	3.303320164	-1.619654221	0.254525186	-6.363434002	1.97E-10	2.77E-09
CDC25B	4.111121521	-1.617923993	0.249863216	-6.475238821	9.47E-11	1.42E-09
TRIM28	6.721245083	-1.615712029	0.208851883	-7.736162146	1.02E-14	2.70E-13
GZMM	15.3998732	-1.615348496	0.246332399	-6.557596584	5.47E-11	8.50E-10
TIGD1	1.156952394	-1.615211634	0.432729739	-3.73261065	0.000189505	0.000798748
PAQR8	2.306833612	-1.614238644	0.303626206	-5.316532676	1.06E-07	9.25E-07
RPL14	78.0330065	-1.613936415	0.178170324	-9.058390739	1.32E-19	6.42E-18
GPR68	1.674941184	-1.612194182	0.355523716	-4.534702209	5.77E-06	3.62E-05
C16orf74	2.990932361	-1.611650807	0.278543395	-5.785995418	7.21E-09	7.90E-08
TRIB2	1.9368857	-1.611413977	0.329124216	-4.896066282	9.78E-07	7.24E-06
SMG1P1	2.202102857	-1.610898075	0.311228204	-5.1759386	2.27E-07	1.89E-06
SCARNA1	2.102433763	-1.610816905	0.36023146	-4.471616399	7.76E-06	4.70E-05
PIEZO1	1.568689507	-1.606152355	0.366140783	-4.386707058	1.15E-05	6.66E-05
MIR568	1.361787221	-1.59973735	0.515566448	-3.102873267	0.001916517	0.00608681
SPN	4.38664278	-1.599542062	0.227845544	-7.020291167	2.21E-12	4.21E-11
GIPC1	1.720186682	-1.599396045	0.350353344	-4.565094274	4.99E-06	3.17E-05
CD84	3.181939944	-1.598798182	0.26151714	-6.113550275	9.74E-10	1.23E-08
ENO2	2.649634567	-1.597641709	0.286002361	-5.5861137	2.32E-08	2.32E-07
MIR7705	77.8148316	-1.596568964	0.113204155	-14.10344847	3.62E-45	7.36E-42
KLRC4	1.458667858	-1.596198682	0.394551585	-4.045602	5.22E-05	0.000256509
FCRL3	2.805579055	-1.59310041	0.288374209	-5.524420563	3.31E-08	3.22E-07
LOC389906	1.348046183	-1.589801295	0.398258994	-3.991877947	6.56E-05	0.000311656
POLRMT	2.439563598	-1.588789552	0.29372416	-5.4091211	6.33E-08	5.83E-07
FUT11	2.024722102	-1.588640045	0.331260907	-4.795736563	1.62E-06	1.15E-05
LINC01599	1.093135216	-1.587345396	0.440037951	-3.607292034	0.000309409	0.001235089
ANKRD36	2.43832421	-1.587284953	0.298235113	-5.322260466	1.02E-07	9.03E-07
LPIN1	2.180834067	-1.586211139	0.310561073	-5.107565883	3.26E-07	2.65E-06
NPDC1	1.25002082	-1.581701048	0.420099331	-3.765064428	0.000166506	0.000715342
ZNF395	1.656250437	-1.580505317	0.35525757	-4.448899754	8.63E-06	5.15E-05
TRIM65	1.241359779	-1.579091463	0.410539494	-3.846381373	0.000119875	0.000530526
MATK	4.19832804	-1.574972356	0.255350622	-6.167881407	6.92E-10	8.97E-09
LOC93622	2.519505619	-1.570868698	0.290944188	-5.39920976	6.69E-08	6.14E-07
GIT1	1.699960439	-1.569670504	0.353269713	-4.443263734	8.86E-06	5.26E-05
CCDC88C	2.26370621	-1.568578159	0.304426859	-5.15256166	2.57E-07	2.12E-06
CYP4V2	1.134077196	-1.567961416	0.428984582	-3.655053072	0.000257129	0.001045179
A1BG	1.447797394	-1.566443819	0.402277045	-3.893942837	9.86E-05	0.000449388
CBLB	2.41476374	-1.56494465	0.296378975	-5.280214802	1.29E-07	1.11E-06
LOC100190986	10.9345596	-1.563286178	0.1585212	-9.861685264	6.10E-23	4.67E-21
PGAP3	2.154014227	-1.561749996	0.313411569	-4.983064283	6.26E-07	4.81E-06
LRRC37A4P	1.441990594	-1.561481813	0.382634537	-4.080870023	4.49E-05	0.00022343
MS4A1	14.69692834	-1.559683739	0.253768867	-6.146079918	7.94E-10	1.02E-08
GIMAP1-GIMAP5	20.48349963	-1.558676672	0.161338292	-9.660922123	4.42E-22	2.94E-20
SNORD63	6.814942825	-1.558083625	0.467212662	-3.334848884	0.000853458	0.003029683
NCALD	1.587127785	-1.556853773	0.368300648	-4.227127436	2.37E-05	0.000126672
FAM117B	1.736609932	-1.555203668	0.349085381	-4.455081058	8.39E-06	5.03E-05
ANKRD36B	2.912356409	-1.553626742	0.272068489	-5.710425157	1.13E-08	1.19E-07
BAG3	1.022754858	-1.552388182	0.452255738	-3.432545021	0.000597945	0.002216489
TRIM32	1.022217087	-1.551875542	0.456194001	-3.401788578	0.000669464	0.00245125
MIR6723	1.636837387	-1.550595939	0.379932939	-4.081235869	4.48E-05	0.000223195
NAT10	2.344038064	-1.54993741	0.30075208	-5.153538451	2.56E-07	2.11E-06
ZNF573	1.48129068	-1.547600142	0.378868667	-4.084793169	4.41E-05	0.000220234
MAP3K14	1.629516923	-1.547366716	0.356697295	-4.33803883	1.44E-05	8.11E-05
SIDT1	1.635303781	-1.546892621	0.356872239	-4.334583781	1.46E-05	8.22E-05
XCL2	5.937723386	-1.546633537	0.397644483	-3.889488231	0.000100456	0.000455881
DGKA	15.80866262	-1.544614866	0.128890073	-11.98397079	4.31E-33	1.33E-30
SGPP1	2.488967155	-1.544529041	0.327540415	-4.715537285	2.41E-06	1.64E-05
SCARNA17	4.290721984	-1.5405294	0.262068908	-5.878337154	4.14E-09	4.70E-08
PVT1	1.679125702	-1.53650497	0.356046666	-4.315459506	1.59E-05	8.87E-05
TXK	7.272627216	-1.536065438	0.19302253	-7.957959292	1.75E-15	5.10E-14
IL2RA	1.064281633	-1.535764498	0.442723895	-3.468899047	0.000522596	0.001966815
CARD11	3.356183898	-1.535261389	0.258152401	-5.947112578	2.73E-09	3.21E-08
DIS3L	2.172655474	-1.526876111	0.310217741	-4.921949687	8.57E-07	6.43E-06
NUP188	1.565350617	-1.523448642	0.366503186	-4.156713227	3.23E-05	0.000167416
PDZK1IP1	59.55362604	-1.522341404	0.423373604	-3.595740001	0.000323471	0.001283168
OXNAD1	2.673468934	-1.521818113	0.28001259	-5.434820311	5.49E-08	5.13E-07
CD81	5.873166619	-1.517952518	0.254065679	-5.974646089	2.31E-09	2.75E-08
PAOX	1.611564513	-1.515492376	0.363130071	-4.173414699	3.00E-05	0.000156716
AHNAK	2.56302493	-1.513677676	0.286905379	-5.275877653	1.32E-07	1.14E-06
ZBTB25	1.602868967	-1.512238721	0.360588386	-4.193808733	2.74E-05	0.000144374
PRKX	2.262358448	-1.511653622	0.304571468	-4.963214823	6.93E-07	5.29E-06
S1PR1	12.43783639	-1.511463927	0.220312873	-6.860533876	6.86E-12	1.21E-10
WDR81	1.455176692	-1.510656154	0.376404687	-4.013382953	5.99E-05	0.000288612
PCED1B-AS1	8.361267197	-1.510414829	0.192551765	-7.844201431	4.36E-15	1.21E-13
LOC728743	1.314045737	-1.509573793	0.413264484	-3.652803113	0.000259393	0.001052776
SERPINH1	0.370399095	-1.509192946	0.650216169	-2.321063393	0.020283423	0.045820009
CD2	30.57603381	-1.508776339	0.214906688	-7.02061137	2.21E-12	4.21E-11
RRN3P2	1.802753067	-1.504989247	0.340798593	-4.416066497	1.01E-05	5.91E-05
BIN1	7.7325692	-1.504399702	0.188748725	-7.970383386	1.58E-15	4.65E-14
SPTAN1	2.805607389	-1.50390321	0.274140217	-5.485890486	4.11E-08	3.95E-07
SNORA45B	1.349800856	-1.502927648	0.502307116	-2.992049289	0.002771115	0.008313553
LOC100505622	2.159327201	-1.501917083	0.317480751	-4.73073431	2.24E-06	1.54E-05
PPP1R16B	1.651897602	-1.501757555	0.355644686	-4.222634594	2.41E-05	0.000128751
FCRL1	1.998887083	-1.501252917	0.340739327	-4.40586923	1.05E-05	6.15E-05
LINC01278	1.503678038	-1.498795704	0.373351724	-4.014433597	5.96E-05	0.000287602
STK39	1.499264173	-1.497991178	0.373459967	-4.011115805	6.04E-05	0.000290847
RPL13	58.91520051	-1.493301543	0.192920131	-7.740516927	9.90E-15	2.62E-13
SNORA70F	1.798049598	-1.492736272	0.559734589	-2.66686444	0.007656255	0.019977702
PKD1P1	1.199532444	-1.490438932	0.416954614	-3.574583142	0.000350786	0.001375975
SEC31B	1.196961218	-1.490208722	0.417045927	-3.573248468	0.00035258	0.001381945
SGSM2	1.538569687	-1.48843216	0.364987532	-4.078035633	4.54E-05	0.000225847
TMC8	11.12999579	-1.484700414	0.157049567	-9.453705888	3.27E-21	1.96E-19
UPK3A	1.395722705	-1.483313069	0.412628713	-3.594788779	0.000324655	0.001285861
CA5B	1.392589365	-1.483223268	0.384899958	-3.853529304	0.000116427	0.000518422
RPSAP58	4.975416034	-1.482890164	0.252402487	-5.875101237	4.23E-09	4.79E-08
9-Sep	4.421634244	-1.479716496	0.225743065	-6.55487024	5.57E-11	8.64E-10
MIR5195	8.004493277	-1.47920813	0.316515276	-4.67341781	2.96E-06	1.97E-05
EOMES	4.020737811	-1.478256085	0.252602487	-5.852104243	4.85E-09	5.45E-08
MIR4784	3.499395331	-1.476352562	0.287731381	-5.13100989	2.88E-07	2.36E-06
RPS5	157.448143	-1.47575689	0.209343163	-7.049463041	1.80E-12	3.50E-11
MAP4	1.976808768	-1.471317981	0.324686451	-4.531504095	5.86E-06	3.67E-05
LLGL2	2.523607332	-1.47072858	0.290367071	-5.065066686	4.08E-07	3.25E-06
RNF125	1.98145497	-1.470678087	0.327193521	-4.494826437	6.96E-06	4.28E-05
ZMYND11	1.429208135	-1.470525132	0.380973747	-3.85991198	0.000113428	0.00050684
HLA-DRA	47.43181953	-1.470360258	0.150515214	-9.768848097	1.53E-22	1.07E-20
THRIL	1.628574858	-1.469305957	0.356163498	-4.125369288	3.70E-05	0.000188477
ANKRD36C	2.714894569	-1.467844349	0.278910718	-5.262774988	1.42E-07	1.21E-06
SLC7A5P2	2.374017873	-1.467809891	0.300529562	-4.884078236	1.04E-06	7.67E-06
ZFP82	1.08374099	-1.4673494	0.443288152	-3.310148025	0.000932466	0.003272957
GPR171	4.546974518	-1.46673842	0.248797497	-5.895310199	3.74E-09	4.27E-08
P2RX7	1.483041059	-1.461374039	0.375831837	-3.888372122	0.000100919	0.00045737
ITFG2	4.080322042	-1.459323394	0.228305554	-6.391975005	1.64E-10	2.35E-09
PVRIG	16.46002434	-1.45501813	0.177769312	-8.184866752	2.73E-16	8.98E-15
HLA-DMB	5.307407185	-1.453461055	0.204150359	-7.11956158	1.08E-12	2.16E-11
CTSF	1.716946095	-1.450807149	0.350336377	-4.141183281	3.46E-05	0.000178078
FANCF	1.908241175	-1.44972106	0.329137852	-4.404601455	1.06E-05	6.19E-05
TTC39C	1.910561057	-1.449717246	0.32828897	-4.415979152	1.01E-05	5.91E-05
BTBD6	2.302405641	-1.447774439	0.31577696	-4.584800737	4.54E-06	2.91E-05
SNORA33	1.132549769	-1.447325135	0.503171735	-2.876403886	0.004022347	0.011541095
PRPF19	1.375553654	-1.444614512	0.394283522	-3.663897758	0.000248406	0.001013031
POLR1E	1.368772081	-1.443277205	0.39174978	-3.684181282	0.000229439	0.000947832
NIPAL3	3.122565704	-1.442534776	0.258199891	-5.58689149	2.31E-08	2.32E-07
HBG1	612.8949554	-1.439707923	0.535032062	-2.690881587	0.007126348	0.018797383
RPSA	91.64706838	-1.437712672	0.219698253	-6.544033249	5.99E-11	9.25E-10
RPS4X	126.4624069	-1.437392297	0.179783555	-7.995126664	1.29E-15	3.88E-14
FAM160B2	1.997733043	-1.4355928	0.321942091	-4.459164677	8.23E-06	4.95E-05
RPL18A	488.3247921	-1.433130914	0.194163869	-7.381038109	1.57E-13	3.52E-12
PRR5L	2.433057028	-1.431103037	0.296704755	-4.823323568	1.41E-06	1.01E-05
USP36	1.218418844	-1.430770345	0.412364129	-3.469677029	0.000521085	0.001962308
RFTN1	5.677282127	-1.428581752	0.198504409	-7.196725551	6.17E-13	1.27E-11
RPS19	407.6590188	-1.428361951	0.173921395	-8.212686826	2.16E-16	7.31E-15
MYOM2	2.300976906	-1.427105831	0.596363624	-2.393012878	0.016710655	0.038817379
TYSND1	1.648704291	-1.425431557	0.352618557	-4.042417878	5.29E-05	0.000259392
IL18BP	2.08978607	-1.422848379	0.317860566	-4.476328721	7.59E-06	4.62E-05
IKBKAP	1.254414642	-1.418773946	0.405850889	-3.495801002	0.000472641	0.001796495
MRI1	1.692649948	-1.417679423	0.349292182	-4.058720744	4.93E-05	0.000243695
RPL32	62.71899803	-1.414874084	0.193188296	-7.323808484	2.41E-13	5.25E-12
COLQ	1.063943203	-1.413719952	0.451209744	-3.133176913	0.001729252	0.00556147
ALDH1A1	3.611154932	-1.413606827	0.260090631	-5.435054783	5.48E-08	5.13E-07
PRKCH	11.24252906	-1.410996807	0.18577863	-7.595043657	3.08E-14	7.70E-13
EEF2	18.55356616	-1.408158833	0.123902255	-11.3650783	6.24E-30	1.41E-27
LINC00954	1.106217436	-1.405367024	0.432236023	-3.251388016	0.00114843	0.003912272
LOC100129917	2.872384071	-1.403908644	0.270810408	-5.184101507	2.17E-07	1.81E-06
LOC100652768	2.273028953	-1.403614157	0.332724622	-4.2185461	2.46E-05	0.000130833
ZNF420	1.109088594	-1.402996793	0.438359878	-3.200559317	0.001371611	0.004562625
RPLP1	617.3627943	-1.402857464	0.183552701	-7.642804792	2.13E-14	5.41E-13
HLA-DOB	1.348985089	-1.401497585	0.398610223	-3.51595996	0.000438167	0.001679888
1-Sep	19.86239172	-1.400499351	0.151640218	-9.235672238	2.57E-20	1.35E-18
METTL16	1.345913433	-1.400489011	0.389580045	-3.594868445	0.000324556	0.001285861
ZNF589	1.581898269	-1.398216659	0.35985764	-3.885471653	0.000102131	0.000461837
ZFP90	1.586513932	-1.397310454	0.361733276	-3.86281978	0.000112086	0.000501924
BANK1	4.981533529	-1.396800174	0.228072699	-6.124363758	9.10E-10	1.16E-08
KCNA3	2.494746329	-1.3967275	0.290428034	-4.809203444	1.52E-06	1.08E-05
FTO	1.579509964	-1.396553003	0.362519253	-3.852355402	0.000116987	0.000520005
RPL22	9.610161419	-1.395650358	0.170023094	-8.208592885	2.24E-16	7.50E-15
MBNL2	1.580617726	-1.395485944	0.37064782	-3.76499164	0.000166555	0.000715342
CSRP2BP	1.151187802	-1.394004971	0.422462401	-3.299713698	0.000967835	0.003374989
TNFAIP8L1	1.386631074	-1.392836982	0.384343091	-3.623941774	0.000290147	0.001166893
ABHD15	1.152600572	-1.392823351	0.421921435	-3.301143855	0.000962915	0.003358983
TRAPPC6A	16.27362426	-1.392177783	0.170997976	-8.141486893	3.90E-16	1.25E-14
PTPRCAP	139.0009956	-1.391977537	0.205049398	-6.788498539	1.13E-11	1.94E-10
DDHD2	1.387143913	-1.391427719	0.384915649	-3.614889968	0.000300475	0.001204623
AP3M2	1.624924338	-1.390547521	0.355894304	-3.907192402	9.34E-05	0.000428136
KDM4C	1.86265243	-1.38979688	0.331296567	-4.195023493	2.73E-05	0.000143826
CDC14A	2.338457334	-1.388973145	0.296666836	-4.681929277	2.84E-06	1.91E-05
LRPPRC	2.341672297	-1.388183716	0.297483142	-4.666428177	3.06E-06	2.04E-05
CD247	39.37870854	-1.387784857	0.226437038	-6.128789138	8.86E-10	1.13E-08
CHCHD6	1.678755962	-1.385134435	0.359775673	-3.8499947	0.00011812	0.000523899
DCAF16	1.432652457	-1.384205373	0.377226462	-3.669428087	0.000243094	0.000993755
RPL3	234.9040309	-1.383411496	0.163832933	-8.444037927	3.07E-17	1.15E-15
TCEA2	1.47725787	-1.377606975	0.373707843	-3.686320746	0.00022752	0.000941432
RPS27	460.5030226	-1.376061522	0.27775676	-4.954196333	7.26E-07	5.52E-06
TMEM150A	2.235529335	-1.373317985	0.30608696	-4.486692236	7.23E-06	4.43E-05
PRKACB	2.707124883	-1.372170193	0.289904541	-4.733179372	2.21E-06	1.52E-05
TTC16	1.000404357	-1.371951081	0.458898773	-2.98965951	0.002792886	0.008371256
TP53	2.283999095	-1.369972239	0.30286421	-4.523387695	6.09E-06	3.79E-05
ECHDC2	2.568637191	-1.366030203	0.294686746	-4.635533233	3.56E-06	2.34E-05
TRMT13	1.280655691	-1.365987146	0.400421413	-3.411373871	0.000646364	0.002370562
GCN1	1.278832167	-1.36595215	0.398151909	-3.430731136	0.000601957	0.002227306
ZNF512	3.597015517	-1.363701744	0.240854609	-5.661929198	1.50E-08	1.55E-07
PRKXP1	1.33169417	-1.363206078	0.408465837	-3.337380887	0.00084572	0.003006839
PIGL	2.08109021	-1.362417503	0.315330386	-4.320603289	1.56E-05	8.68E-05
ATP9B	1.558166968	-1.361847204	0.360941393	-3.773042468	0.000161269	0.000694691
ZNF559	1.555022103	-1.360292296	0.366557256	-3.710995411	0.000206446	0.000862554
TNRC6C-AS1	2.646097236	-1.358581403	0.292178115	-4.649839715	3.32E-06	2.19E-05
OSGEPL1	1.325609815	-1.357021309	0.394512777	-3.439739816	0.000582274	0.002166288
SYNE2	2.122461401	-1.355896586	0.311465586	-4.353278973	1.34E-05	7.62E-05
RPS3	113.13459	-1.355437362	0.160486883	-8.445782842	3.02E-17	1.13E-15
RPS8	107.8817227	-1.354837079	0.191161183	-7.087406857	1.37E-12	2.69E-11
RASA3	6.720664727	-1.352330168	0.184139098	-7.344068599	2.07E-13	4.57E-12
POFUT1	1.081427332	-1.350420088	0.438219171	-3.081608878	0.002058852	0.006478223
GAMT	1.133772021	-1.346898803	0.435435659	-3.093221178	0.001979965	0.006262916
RHOH	7.739668813	-1.34619878	0.179973335	-7.479990183	7.43E-14	1.79E-12
RRN3	2.20674612	-1.345623443	0.30977958	-4.343809366	1.40E-05	7.91E-05
KCTD17	1.129505188	-1.34345401	0.428492877	-3.135300684	0.00171678	0.005530098
TRIM44	3.941928355	-1.341902571	0.232422177	-5.773556497	7.76E-09	8.44E-08
HEATR6	1.129743921	-1.341811493	0.426421452	-3.146679153	0.001651361	0.005353248
CCR5	1.126851692	-1.341026599	0.4310154	-3.111319457	0.001862533	0.005935731
SNORD10	35.04251373	-1.340322046	0.269804547	-4.967751877	6.77E-07	5.17E-06
SATB1	5.147698946	-1.339198476	0.201913363	-6.632540078	3.30E-11	5.26E-10
RPS6KA5	3.454735887	-1.337673836	0.248833958	-5.37576884	7.63E-08	6.89E-07
GVINP1	1.735531745	-1.337641556	0.343843823	-3.890259087	0.000100137	0.000454637
CYP20A1	1.453360561	-1.337176272	0.374422798	-3.57130036	0.000355213	0.001391195
TCL1A	25.549067	-1.336924839	0.332054047	-4.02622661	5.67E-05	0.00027565
AGAP6	1.455398842	-1.33688579	0.374737824	-3.567522957	0.000360372	0.001409771
CD244	6.570716778	-1.335945499	0.203935193	-6.550833511	5.72E-11	8.86E-10
PCYOX1	1.452417342	-1.335205856	0.376237983	-3.548833227	0.000386942	0.001503888
GSDMB	2.113770036	-1.334226772	0.334076389	-3.993777517	6.50E-05	0.000309457
RPS21	82.67771411	-1.334059315	0.251633574	-5.301595065	1.15E-07	9.99E-07
SNORD38A	1.541704753	-1.33390128	0.47597435	-2.802464631	0.005071378	0.014039041
MAP2K5	2.057449357	-1.333615588	0.31603673	-4.219812006	2.45E-05	0.000130237
CERKL	2.057717655	-1.333567908	0.317241532	-4.203635946	2.63E-05	0.000139034
ITGA4	7.981873438	-1.330771886	0.171627074	-7.753857588	8.91E-15	2.37E-13
SNHG1	4.268384509	-1.3305839	0.252890505	-5.261502004	1.43E-07	1.22E-06
HLA-DMA	7.255652491	-1.330315699	0.189610086	-7.016059781	2.28E-12	4.33E-11
RPS29	31.65668914	-1.330294612	0.255021758	-5.216396524	1.82E-07	1.53E-06
MIR548AR	1.406237068	-1.330145345	0.557219887	-2.387110325	0.016981394	0.039302777
SLC12A7	1.501431931	-1.329768073	0.380605486	-3.493822667	0.000476157	0.001805814
NOL6	1.212152254	-1.326935824	0.409596362	-3.239618185	0.001196899	0.004051623
PRPF8	5.782220588	-1.326763638	0.19289618	-6.87812294	6.06E-12	1.08E-10
MS4A7	10.76655686	-1.326289568	0.211953117	-6.257466691	3.91E-10	5.24E-09
MALT1	2.420532276	-1.32625089	0.292812504	-4.529351961	5.92E-06	3.70E-05
MFSD6	1.212010426	-1.326248501	0.410290943	-3.232458631	0.001227299	0.004139389
CHD3	2.48004907	-1.325486302	0.320179919	-4.139817093	3.48E-05	0.00017896
MTSS1	2.750854803	-1.324849735	0.277596004	-4.77258215	1.82E-06	1.27E-05
PIK3IP1	24.59552907	-1.322469501	0.139725197	-9.464788977	2.94E-21	1.78E-19
TELO2	1.861271447	-1.322372511	0.331055601	-3.994412136	6.49E-05	0.000308774
HGH1	1.256042493	-1.319790676	0.401411498	-3.287874622	0.001009468	0.003498595
PLXNB2	2.515700093	-1.319446968	0.290326115	-4.544706453	5.50E-06	3.47E-05
TAF15	2.825354812	-1.318926256	0.272400903	-4.841857137	1.29E-06	9.31E-06
CLSTN1	1.581784393	-1.318865714	0.358741721	-3.676365571	0.00023658	0.000972205
SMYD4	1.579485566	-1.318518997	0.358744211	-3.675373588	0.000237502	0.00097481
ITLN1	1.249628705	-1.31789764	0.555890659	-2.370785725	0.017750318	0.040767259
SBF1	2.227498648	-1.317851218	0.303619236	-4.340473404	1.42E-05	8.03E-05
ZC3H8	1.911182489	-1.317199963	0.330180987	-3.989327105	6.63E-05	0.000314439
ILF3	3.860751715	-1.316818401	0.235863054	-5.58297867	2.36E-08	2.36E-07
SUN1	1.902452831	-1.316718882	0.332731939	-3.957296329	7.58E-05	0.000355084
RPS23	20.90643018	-1.313252166	0.167133694	-7.857495032	3.92E-15	1.09E-13
PTPN4	1.624829018	-1.311980719	0.357030055	-3.67470666	0.000238123	0.000976179
GGACT	0.972867426	-1.31129708	0.465028873	-2.819818634	0.00480508	0.013396579
THEM6	2.646230394	-1.310826998	0.282282953	-4.643663336	3.42E-06	2.25E-05
SLC38A1	4.955208614	-1.309447292	0.209105266	-6.262144018	3.80E-10	5.12E-09
EIF4B	13.01085419	-1.30878056	0.133325741	-9.816413151	9.57E-23	6.86E-21
ADCK2	1.994381394	-1.308604726	0.321445256	-4.071003383	4.68E-05	0.000232094
RPL18	181.6160924	-1.308003643	0.184635829	-7.08423524	1.40E-12	2.74E-11
RPL12	161.9213566	-1.307035526	0.198100664	-6.597835163	4.17E-11	6.58E-10
SNORD36A	2.730983961	-1.306160644	0.325184815	-4.016671694	5.90E-05	0.000285563
NUP160	2.356619259	-1.305090091	0.296576273	-4.400520907	1.08E-05	6.29E-05
MYC	6.370004814	-1.30466919	0.19617616	-6.650498167	2.92E-11	4.70E-10
PURA	1.714955471	-1.30387835	0.346767097	-3.760098231	0.000169847	0.000727056
LINC00824	1.121977833	-1.303624313	0.533022327	-2.445721779	0.014456251	0.034324744
TNS1	5.898385515	-1.302236292	0.425388821	-3.061284709	0.002203894	0.006843636
TTLL1	1.38611882	-1.301430956	0.384239869	-3.38702738	0.000706543	0.00256762
LYRM7	1.384976869	-1.301386527	0.381501777	-3.411220097	0.000646729	0.002370562
LDOC1	1.389477775	-1.300888526	0.387034934	-3.361165649	0.000776143	0.002788689
NPIPB5	5.258578446	-1.29967712	0.205343132	-6.329294318	2.46E-10	3.42E-09
MIR3654	245.1972709	-1.29589568	0.21591967	-6.001749071	1.95E-09	2.38E-08
CREBL2	2.481449804	-1.294852202	0.292105075	-4.432830217	9.30E-06	5.50E-05
PEA15	2.538732242	-1.293419174	0.28746749	-4.499358083	6.82E-06	4.20E-05
BLK	3.26744725	-1.2929697	0.277459156	-4.660036153	3.16E-06	2.09E-05
TTC37	2.531068279	-1.292216289	0.286525321	-4.509954947	6.48E-06	4.02E-05
PHKG1	1.474521483	-1.291686625	0.371726283	-3.474832646	0.000511172	0.001930694
MIR939	3.782159226	-1.291578821	0.277936532	-4.647027906	3.37E-06	2.22E-05
PRSS21	1.157649223	-1.290635614	0.44806486	-2.880466043	0.003970877	0.011424409
CD101	1.475269005	-1.290287905	0.374695589	-3.443563105	0.000574103	0.002138233
GTF2H3	1.104944945	-1.290141568	0.429960732	-3.000603246	0.002694454	0.008107256
HBE1	4.920571885	-1.289476287	0.511029289	-2.523292332	0.011626171	0.028571413
RPL37	35.49439544	-1.289117561	0.193782755	-6.652385353	2.88E-11	4.65E-10
KLF11	1.102095068	-1.28805036	0.436436264	-2.95129087	0.003164488	0.009355415
C12orf57	11.8875156	-1.287795096	0.238932223	-5.389792461	7.05E-08	6.45E-07
RPS20	43.2804677	-1.286148845	0.219022553	-5.872221036	4.30E-09	4.85E-08
LANCL1	1.51150747	-1.285016375	0.367697419	-3.494765825	0.000474478	0.001800116
XPO5	1.147835014	-1.283715396	0.420000474	-3.056461777	0.00223966	0.006937767
CD52	308.4963316	-1.283437884	0.300166084	-4.27575916	1.90E-05	0.000104527
EEF1A1	290.6147607	-1.283428219	0.142563502	-9.002502065	2.21E-19	1.06E-17
GRPEL2	1.146068489	-1.283167461	0.424396009	-3.023514442	0.002498571	0.007593713
TTC3	3.441424169	-1.2830887	0.245868796	-5.218591054	1.80E-07	1.52E-06
TNFRSF10A	2.70791995	-1.282070649	0.278901807	-4.596853143	4.29E-06	2.76E-05
SRCAP	1.556795628	-1.282068036	0.361300112	-3.548485018	0.000387454	0.001504729
BEX2	1.561397572	-1.281349923	0.371252661	-3.451422862	0.000557639	0.002083012
PCSK7	7.787654276	-1.280936965	0.167091878	-7.666063592	1.77E-14	4.57E-13
CD79A	27.64574803	-1.278948503	0.237369138	-5.38801512	7.12E-08	6.50E-07
MAD1L1	4.350233848	-1.278645953	0.221237848	-5.779508194	7.49E-09	8.17E-08
RASA4	1.605292414	-1.277995887	0.376280707	-3.396389622	0.000682811	0.002487627
KLRB1	12.84285357	-1.277811002	0.342457131	-3.731302066	0.000190493	0.000801913
SLC41A3	1.603104692	-1.276666405	0.357775349	-3.568346471	0.000359241	0.001405889
CAMK1	9.860911675	-1.274162748	0.210918623	-6.041015878	1.53E-09	1.90E-08
TMEM229B	2.061467174	-1.273569538	0.319697527	-3.983670281	6.79E-05	0.000320974
LOC202181	2.054203034	-1.273125708	0.316909534	-4.017315899	5.89E-05	0.000284919
FCRLA	6.07676825	-1.272727808	0.238172403	-5.34372493	9.11E-08	8.08E-07
TRIM68	1.233017155	-1.272260623	0.406576509	-3.129203474	0.001752809	0.005628341
LINC00426	1.231800744	-1.272085525	0.412645842	-3.082753773	0.002050948	0.006455349
SMAD3	1.233072888	-1.272012785	0.404735384	-3.142825746	0.001673254	0.005410437
SCARNA16	1.225251838	-1.270907852	0.41733431	-3.045299228	0.002324489	0.007154816
FAM118A	2.093419357	-1.26894313	0.328342164	-3.864697466	0.000111227	0.000499197
NPIPB3	5.928429688	-1.268903143	0.194008464	-6.540452496	6.13E-11	9.44E-10
WDR82	8.011937635	-1.268518203	0.162792013	-7.792263153	6.58E-15	1.78E-13
FLYWCH1	1.278027469	-1.268123278	0.39781911	-3.187688191	0.001434151	0.004738144
SHPRH	1.274514703	-1.267061544	0.398353491	-3.180746676	0.00146896	0.004823414
KRI1	4.281622895	-1.266969646	0.221034283	-5.732005131	9.93E-09	1.06E-07
SLC25A36	2.142793648	-1.266879281	0.31274701	-4.05081181	5.10E-05	0.000251471
VIPR1	1.727193036	-1.266488155	0.348390288	-3.635256776	0.000277704	0.001120392
RPS16	156.5001644	-1.265161674	0.200385086	-6.313651866	2.73E-10	3.76E-09
RPS2	522.0878225	-1.263485171	0.150414692	-8.400011663	4.46E-17	1.64E-15
PLAGL2	2.183853627	-1.263408131	0.3075041	-4.108589542	3.98E-05	0.000200797
ZNF689	1.319898782	-1.262783871	0.391295994	-3.227183236	0.001250154	0.004206716
CD160	3.065601632	-1.261965144	0.297705048	-4.238977978	2.25E-05	0.000121187
CXCL5	1.308187298	-1.259419149	0.444923661	-2.830640982	0.004645483	0.013030139
EXOC2	2.677102563	-1.258514507	0.281228761	-4.475056185	7.64E-06	4.64E-05
CD7	7.251672322	-1.256683093	0.26687344	-4.708910306	2.49E-06	1.69E-05
C12orf65	4.688997924	-1.255912038	0.221142445	-5.679199377	1.35E-08	1.41E-07
STAG3L2	6.581972758	-1.255497317	0.1872877	-6.703575936	2.03E-11	3.35E-10
EIF3L	34.20152043	-1.255345659	0.10659417	-11.77686974	5.14E-32	1.38E-29
HLA-DRB1	29.4265957	-1.254215229	0.202253824	-6.201194155	5.60E-10	7.40E-09
VPS13C	1.407699802	-1.253595093	0.379030366	-3.307373779	0.000941751	0.003297588
LTBP3	1.454645643	-1.252749712	0.379763154	-3.298765822	0.000971109	0.003382929
DNMT1	3.311461818	-1.252407046	0.250032786	-5.008971298	5.47E-07	4.25E-06
SSBP4	4.765588175	-1.252327969	0.210706952	-5.943458236	2.79E-09	3.26E-08
TGFBI	11.94591555	-1.252243323	0.306189498	-4.08976576	4.32E-05	0.000216308
RDH13	1.902813595	-1.251833735	0.331857608	-3.772201406	0.000161814	0.000696743
FCRL2	1.451949956	-1.250347746	0.382735475	-3.266871844	0.001087429	0.00373572
ISYNA1	1.946641818	-1.249705789	0.324923462	-3.846154362	0.000119986	0.000530786
TRG-AS1	1.949178986	-1.248494862	0.327036875	-3.817596595	0.000134758	0.000590742
RPL28	18.07865771	-1.246711536	0.222848516	-5.594435	2.21E-08	2.23E-07
SNORA66	0.995381432	-1.24663772	0.500452337	-2.491021877	0.012737628	0.030877902
PTGER4	6.406884713	-1.245951722	0.195638742	-6.368634925	1.91E-10	2.70E-09
ASCC3	1.491192914	-1.245676366	0.368880148	-3.376913539	0.000733041	0.002647844
SFI1	3.018585438	-1.24431994	0.259950184	-4.786763059	1.69E-06	1.19E-05
PTGDR	3.030773782	-1.244025559	0.26870257	-4.629749387	3.66E-06	2.39E-05
WWP1	2.030172567	-1.2425886	0.31745905	-3.914169722	9.07E-05	0.00041726
MIR5194	3.070070849	-1.240923453	0.472470982	-2.626454321	0.008627957	0.022155458
CTSO	4.10535103	-1.240637357	0.236812135	-5.23890956	1.62E-07	1.37E-06
SNORD38B	1.533130477	-1.240220006	0.526548191	-2.355377962	0.018503874	0.042335566
PI4KAP2	1.57586998	-1.239247912	0.358240263	-3.459264742	0.000541652	0.002029999
CCNB1IP1	1.085532052	-1.238343428	0.439420867	-2.81812613	0.004830483	0.013463278
PABPC1	60.9174264	-1.237857892	0.118869557	-10.41358207	2.15E-25	2.54E-23
SLAMF1	3.194531961	-1.237657741	0.258128438	-4.794736108	1.63E-06	1.15E-05
KLRK1	6.861511914	-1.236900145	0.276764889	-4.469136782	7.85E-06	4.75E-05
TANGO6	1.081058156	-1.235497534	0.433264188	-2.851603176	0.004349937	0.012347464
RPL36	166.0905222	-1.234928096	0.194599064	-6.346012526	2.21E-10	3.09E-09
GPD1L	1.083156047	-1.234762691	0.434355008	-2.842749984	0.004472614	0.012646316
LOC101927730	1.66735498	-1.234249348	0.352180917	-3.504588942	0.000457313	0.001744094
HKR1	2.207411492	-1.23348698	0.305954386	-4.03160417	5.54E-05	0.000270062
SNX9	1.661666281	-1.232884487	0.349108406	-3.531523346	0.000413173	0.001592462
TTC27	1.662754467	-1.231830184	0.352454634	-3.495003514	0.000474056	0.001799184
WDR59	1.703643503	-1.230809754	0.344447099	-3.573291105	0.000352522	0.001381945
GALT	11.98624483	-1.229649316	0.139141061	-8.837429515	9.79E-19	4.41E-17
ZNF567	1.16347138	-1.226307048	0.418056693	-2.93335107	0.003353245	0.009836507
FAM53B	2.377253514	-1.226299615	0.29483851	-4.159224712	3.19E-05	0.00016581
FYN	11.64000849	-1.22533929	0.15846724	-7.732445455	1.06E-14	2.77E-13
PI4KAP1	1.207245286	-1.223021135	0.414426442	-2.951117522	0.003166264	0.009355415
SERHL	1.84174015	-1.222590525	0.334160706	-3.658690274	0.000253507	0.001032594
RARG	1.254996559	-1.219050309	0.402559952	-3.028245364	0.002459783	0.007507685
TOP1MT	1.292090715	-1.217313436	0.397336566	-3.063683389	0.002186302	0.006807603
GPBAR1	9.615615289	-1.214437702	0.231791106	-5.23936281	1.61E-07	1.37E-06
RSAD1	3.972318204	-1.214266086	0.228296299	-5.318816336	1.04E-07	9.16E-07
LOC150776	1.338632732	-1.213991594	0.386658366	-3.139700834	0.001691204	0.005459807
KLRC4-KLRK1	6.073485448	-1.21381237	0.262879572	-4.617370459	3.89E-06	2.52E-05
NOP14	2.010359614	-1.213656266	0.319558094	-3.797920591	0.000145915	0.00063473
MIR548O	1.389318688	-1.213233332	0.41253633	-2.940912701	0.003272467	0.009635651
LOC101930071	1.394019957	-1.213174819	0.408444734	-2.970230043	0.002975768	0.008849064
TASP1	1.337979542	-1.213161597	0.390501467	-3.106676153	0.001892035	0.00602221
MBD3	2.870620048	-1.212682765	0.292753343	-4.142336178	3.44E-05	0.000177274
POLR1B	1.381924992	-1.210777117	0.383587778	-3.156453847	0.001597002	0.005200217
SMARCA4	2.098570292	-1.210158757	0.312710623	-3.869899741	0.00010888	0.000490317
RPSAP9	1.431413562	-1.209786985	0.38010878	-3.182738859	0.001458891	0.004802134
NPIPA5	1.430202333	-1.209128888	0.383100472	-3.156166531	0.001598576	0.005203678
RBM19	1.426948439	-1.208532282	0.375676936	-3.216945639	0.001295631	0.00434109
BBS9	1.424091835	-1.207938171	0.375212059	-3.219347942	0.001284825	0.004309137
AAK1	1.472886447	-1.206637184	0.371375822	-3.2491	0.001157708	0.003935974
TMEM223	9.378652648	-1.206570906	0.20890116	-5.775798023	7.66E-09	8.35E-08
RPS14	323.8729818	-1.20616486	0.199171879	-6.055899373	1.40E-09	1.73E-08
SIDT2	3.001894087	-1.206094961	0.293648944	-4.107268173	4.00E-05	0.000201849
ATMIN	2.891522892	-1.206026428	0.266819732	-4.52000464	6.18E-06	3.84E-05
TBX21	6.249540547	-1.205582865	0.252568315	-4.773294174	1.81E-06	1.27E-05
ST6GAL1	8.490758417	-1.205395839	0.181703957	-6.633844733	3.27E-11	5.23E-10
SNORD4A	1.490947161	-1.205073967	0.513296841	-2.347713584	0.01888904	0.043081232
TMEM245	2.228146143	-1.20487535	0.305227546	-3.947465973	7.90E-05	0.000368453
CHI3L2	3.171293353	-1.204659642	0.281098745	-4.285539027	1.82E-05	0.000100574
HIST1H1D	10.21002049	-1.204376014	0.261956493	-4.597618483	4.27E-06	2.75E-05
GNB2L1	253.3211784	-1.203496184	0.144969705	-8.301708148	1.03E-16	3.64E-15
TCOF1	1.513491113	-1.203199399	0.366583365	-3.282198581	0.00103001	0.003561303
MIR6501	2.217154411	-1.202893772	0.315791905	-3.809134285	0.000139454	0.000608968
STAG3L3	3.068987232	-1.202610075	0.260313615	-4.619850845	3.84E-06	2.50E-05
UBIAD1	3.110838295	-1.20112847	0.257029399	-4.673117066	2.97E-06	1.97E-05
LOC100507639	2.23773925	-1.198925457	0.364136267	-3.292518665	0.000992943	0.003450723
SNORD104	2.577056362	-1.198768071	0.31016131	-3.864982616	0.000111097	0.000498834
GEMIN4	1.635411494	-1.195829537	0.352594793	-3.391512186	0.000695081	0.002528673
SNX29	1.681416631	-1.195482119	0.347667912	-3.438574796	0.000584785	0.002174836
RPL19	275.5125918	-1.195356231	0.170498381	-7.010953566	2.37E-12	4.48E-11
TNFRSF4	2.460470407	-1.194248381	0.331026388	-3.607713541	0.000308907	0.001233569
LDB1	4.290839595	-1.193985523	0.225770332	-5.28849611	1.23E-07	1.07E-06
STAG3L1	4.304869837	-1.193814394	0.222919335	-5.355364962	8.54E-08	7.63E-07
ARHGEF3	8.76556168	-1.193562702	0.209886491	-5.686705699	1.30E-08	1.36E-07
SNORA84	1.724141911	-1.191858104	0.365352615	-3.262213149	0.00110546	0.003791266
CX3CR1	28.8894935	-1.189784631	0.290124906	-4.100939314	4.11E-05	0.000207142
NPC1	1.810578689	-1.188395768	0.335604975	-3.541055277	0.00039853	0.00154069
TSEN54	8.250963952	-1.188210672	0.177600182	-6.690368552	2.23E-11	3.65E-10
NUCKS1	2.788535559	-1.187606303	0.271057746	-4.381377478	1.18E-05	6.81E-05
EPB41	11.58610225	-1.187234122	0.236337258	-5.023474217	5.07E-07	3.97E-06
IVD	3.80153627	-1.186376064	0.234321717	-5.063022245	4.13E-07	3.28E-06
EEF1G	126.1019394	-1.185718165	0.177656945	-6.674201024	2.49E-11	4.05E-10
APOL3	4.772070907	-1.184821504	0.212562677	-5.573986552	2.49E-08	2.48E-07
SIN3A	1.93744587	-1.184788385	0.32301333	-3.66792412	0.000244528	0.000998815
LAT	27.99017118	-1.184716524	0.171419257	-6.911221893	4.80E-12	8.70E-11
PARP15	9.834281446	-1.181271049	0.307403372	-3.842739405	0.000121669	0.000537295
TMEM120B	2.076117561	-1.180826528	0.320773907	-3.681180118	0.000232157	0.00095563
ABHD14A	8.575504205	-1.180686013	0.175597533	-6.723818897	1.77E-11	2.94E-10
TAMM41	2.075095824	-1.180226057	0.31562128	-3.739374159	0.000184479	0.000780146
PITPNC1	4.139957345	-1.180111505	0.22377473	-5.273658497	1.34E-07	1.15E-06
SLC27A1	1.064036712	-1.179743936	0.439367264	-2.685097484	0.007250865	0.019081323
LOC100506076	1.06504857	-1.17905724	0.44046951	-2.676819198	0.007432473	0.019458221
PKIA	1.010140018	-1.178889221	0.460501671	-2.560010736	0.010466893	0.026119761
TRMT61A	1.10677168	-1.178632554	0.429873716	-2.741811166	0.006110146	0.016453749
ZBTB24	1.100799926	-1.177404598	0.42781719	-2.752120823	0.005921067	0.016012365
CPSF1	2.20475525	-1.177206884	0.305841072	-3.849080421	0.000118562	0.000525629
CRY2	2.241478679	-1.176578047	0.301638551	-3.900622265	9.59E-05	0.000439331
SCAND2P	1.144129931	-1.176359023	0.420688403	-2.796271576	0.005169594	0.014256651
LIMD1	1.151356927	-1.17627823	0.421491102	-2.790754593	0.005258533	0.014447126
PDCD11	1.149837957	-1.175321677	0.421599228	-2.787769991	0.005307221	0.014567728
RNMT	1.18805629	-1.172945953	0.412508707	-2.84344532	0.004462867	0.012622262
ZSCAN18	1.183734052	-1.172901808	0.414523038	-2.829521401	0.004661768	0.013057826
SUMF2	10.64553782	-1.172896917	0.152867163	-7.672654445	1.68E-14	4.37E-13
CXCR6	3.16200634	-1.172822823	0.299287462	-3.918716858	8.90E-05	0.000410767
ATP13A2	2.374600436	-1.172430834	0.295329316	-3.969910101	7.19E-05	0.000338669
MTOR	1.229126132	-1.171843351	0.4041945	-2.899206573	0.003741083	0.010839877
KAT6B	1.230993447	-1.171352478	0.404210103	-2.897880261	0.00375694	0.010861088
WDR36	1.228453942	-1.171125208	0.404085131	-2.898214056	0.003752944	0.010857934
PRSS23	1.188167934	-1.170364885	0.427166716	-2.739831639	0.006147066	0.016526938
POGK	2.545771357	-1.169561566	0.283307283	-4.128243906	3.66E-05	0.000186697
ESYT2	3.813250004	-1.169219542	0.234112396	-4.994265835	5.91E-07	4.55E-06
HLA-DRB6	14.46442479	-1.169180112	0.304300548	-3.842188656	0.000121942	0.000538269
MROH1	1.316097192	-1.168696191	0.390848051	-2.990154839	0.002788361	0.008360154
SNORA70G	7.165778199	-1.168623067	0.252104388	-4.635472941	3.56E-06	2.34E-05
PAXIP1-AS2	1.318263507	-1.16777736	0.392162394	-2.977790267	0.002903346	0.008664074
BBS1	1.313240177	-1.167466586	0.391363354	-2.983075888	0.002853672	0.00853306
DNAJC30	1.364267116	-1.166708582	0.385890812	-3.02341633	0.002499381	0.007593713
NUP43	1.403683629	-1.165384679	0.379267268	-3.072726746	0.002121126	0.006641324
CEP250	1.40500558	-1.1653357	0.378245219	-3.08090001	0.002063759	0.006491659
MIR4724	1.48973126	-1.164866436	0.381431942	-3.053929963	0.002258648	0.006992329
COX10-AS1	1.402760586	-1.164341988	0.382113604	-3.047109486	0.002310535	0.007124792
LSS	1.448244651	-1.164135914	0.373943156	-3.113136033	0.001851107	0.005903012
NOLC1	4.205873154	-1.1635793	0.226461112	-5.138097627	2.78E-07	2.28E-06
ABHD14B	8.862850301	-1.163533845	0.162279657	-7.169930383	7.50E-13	1.53E-11
RRP7BP	3.035748558	-1.163068294	0.265720728	-4.377032613	1.20E-05	6.92E-05
SFT2D3	1.487638244	-1.162740519	0.368733552	-3.153335277	0.001614163	0.005249481
BMS1	1.48876368	-1.162401546	0.369801371	-3.143313239	0.00167047	0.005405371
TARSL2	1.532757177	-1.162093969	0.363041828	-3.200991953	0.001369554	0.004557269
MIRLET7I	1.525326906	-1.162051464	0.382039639	-3.041703909	0.002352432	0.007229892
HACD2	1.490213827	-1.161264643	0.372725032	-3.115606797	0.001835669	0.005857452
BCYRN1	4.314906235	-1.160224239	0.396982291	-2.922609561	0.003471115	0.010132629
KLHL36	1.616959429	-1.159994816	0.352779217	-3.288160867	0.001008442	0.003497421
TUBGCP4	1.575909624	-1.159809218	0.359700321	-3.224376376	0.001262474	0.004238363
HSF2	1.571771089	-1.15980348	0.360924535	-3.213423769	0.001311626	0.00439179
GPRIN3	1.618425154	-1.158989892	0.353624161	-3.277462399	0.001047447	0.003615508
DUS1L	8.075414673	-1.158585332	0.192121221	-6.030491206	1.63E-09	2.01E-08
FLNA	22.42291763	-1.158306522	0.159084551	-7.281074836	3.31E-13	7.11E-12
CD79B	31.14427994	-1.15702555	0.21590023	-5.359075121	8.36E-08	7.50E-07
MIR762	7.666656926	-1.157024019	0.192980663	-5.995543819	2.03E-09	2.46E-08
DGCR6	1.794850545	-1.156792464	0.340447757	-3.397856032	0.000679162	0.002477844
PLEKHF1	6.760712702	-1.156753659	0.226445858	-5.108301251	3.25E-07	2.64E-06
GNLY	256.5523724	-1.15559701	0.334517858	-3.454515154	0.000551283	0.002061727
RALGDS	3.831365468	-1.152895988	0.233739535	-4.932396182	8.12E-07	6.12E-06
TTC19	3.710930172	-1.152831111	0.239136493	-4.820807976	1.43E-06	1.03E-05
TMEM209	1.878751522	-1.152694389	0.331086855	-3.481546826	0.000498527	0.001883631
RPS12	209.6635531	-1.151980731	0.198107108	-5.814938914	6.07E-09	6.72E-08
KLHL22	2.088592436	-1.151325624	0.311962495	-3.690589868	0.000223735	0.000928034
CTDSPL2	2.004471392	-1.151013918	0.318567906	-3.613088128	0.000302572	0.00121112
COG2	4.012259152	-1.150892382	0.228922759	-5.027426654	4.97E-07	3.90E-06
POMGNT1	2.095321649	-1.150553537	0.312451903	-3.682338068	0.000231105	0.000953379
TSPAN5	9.797800437	-1.150259198	0.35840044	-3.209424631	0.001330009	0.004443112
ZNF146	4.096897996	-1.149745635	0.228660391	-5.028180139	4.95E-07	3.88E-06
NPIPB4	4.572653333	-1.148848073	0.216725079	-5.300946607	1.15E-07	1.00E-06
CYB561	2.304893222	-1.148695146	0.306382836	-3.749215069	0.000177389	0.000756131
PRMT7	2.221804983	-1.148522954	0.303836509	-3.780068955	0.000156785	0.000678246
C21orf2	2.357575388	-1.148380791	0.297715345	-3.857311385	0.000114641	0.000511812
NFATC1	2.397408832	-1.14683477	0.295221501	-3.884658694	0.000102474	0.000463179
LSR	2.350117504	-1.146347745	0.296904624	-3.860996601	0.000112925	0.000505039
NME3	8.830077814	-1.145244316	0.192553888	-5.947656142	2.72E-09	3.20E-08
C16orf58	2.616781253	-1.144591568	0.280484642	-4.080763776	4.49E-05	0.00022343
SLAMF6	9.453502852	-1.143744272	0.170799388	-6.696419032	2.14E-11	3.51E-10
WDR6	5.430302939	-1.143398472	0.196293174	-5.824952782	5.71E-09	6.35E-08
MIR3198-2	10.09826065	-1.143347723	0.182649046	-6.25980669	3.85E-10	5.18E-09
ABCC9	5.006882885	-1.142294261	0.377511603	-3.025852059	0.002479336	0.007553774
USP20	2.945640716	-1.142148365	0.262821391	-4.345720721	1.39E-05	7.85E-05
HBB	364933.7362	-1.14077582	0.49570488	-2.301320533	0.02137352	0.047815618
EIF3F	53.2442361	-1.137772941	0.114145792	-9.967716885	2.11E-23	1.81E-21
RPL30	188.2438006	-1.136667847	0.200942785	-5.656674108	1.54E-08	1.59E-07
CLEC2D	8.287665117	-1.134269643	0.170312636	-6.65992655	2.74E-11	4.43E-10
RNPEPL1	15.10964056	-1.132207214	0.192459745	-5.882826117	4.03E-09	4.59E-08
RPS13	203.8724077	-1.132099856	0.185049449	-6.117823427	9.49E-10	1.20E-08
CYFIP2	12.35065758	-1.131273339	0.138497629	-8.168178355	3.13E-16	1.01E-14
UBE2G2	5.886149089	-1.131190503	0.188724376	-5.993875968	2.05E-09	2.47E-08
CXCR3	6.108393252	-1.129130801	0.249642145	-4.522997518	6.10E-06	3.79E-05
LOC646214	2.007053694	-1.128738201	0.353236532	-3.195417511	0.001396287	0.004625058
SAMD3	5.637450991	-1.127199224	0.218003467	-5.170556406	2.33E-07	1.94E-06
SNORD36C	1.171422397	-1.126939117	0.471170391	-2.391786789	0.016766579	0.03888517
NFIX	3.043142922	-1.124591476	0.353082965	-3.185062966	0.001447225	0.004772133
MLLT6	2.718424946	-1.124276147	0.289634079	-3.881712229	0.000103724	0.000468413
CBFA2T2	1.511239567	-1.12279005	0.366958901	-3.059716076	0.002215469	0.006873289
SUN2	25.24573165	-1.122385129	0.112948656	-9.937126897	2.87E-23	2.37E-21
GUSBP3	1.819402147	-1.122263235	0.337368356	-3.326521932	0.000879371	0.00311235
NSUN5P1	2.419465628	-1.122075372	0.295915787	-3.791873982	0.000149515	0.000648449
LOC100505549	1.821582802	-1.121797147	0.33766803	-3.322189392	0.00089314	0.003154503
PRRC2B	1.685171529	-1.12177572	0.347675716	-3.226500059	0.001253142	0.004213985
TNIK	1.467379855	-1.121512005	0.371407659	-3.019625407	0.002530875	0.007674047
SMYD5	1.600038252	-1.121506338	0.35687275	-3.142594487	0.001674577	0.005411275
LOC101926943	5.517300785	-1.121360349	0.195180592	-5.745245137	9.18E-09	9.88E-08
YLPM1	1.812619812	-1.121338284	0.334541314	-3.351867879	0.000802683	0.002871885
EXOG	1.298423536	-1.121288701	0.396247874	-2.829765848	0.004658208	0.013051445
GTPBP6	3.237602737	-1.121259424	0.253342803	-4.425858599	9.61E-06	5.67E-05
FAM24B	1.210142501	-1.121229786	0.414871024	-2.702598447	0.006879981	0.01822783
PUS1	1.470202892	-1.121215975	0.370851831	-3.023352947	0.002499905	0.007593713
USP24	1.250411124	-1.12120985	0.399818569	-2.804296595	0.005042649	0.013970911
ADAM28	1.425776895	-1.121148787	0.379098385	-2.9574085	0.003102368	0.009179943
ASXL1	1.554212972	-1.121132846	0.360961749	-3.105960254	0.001896622	0.0060342
FAM43A	1.76679887	-1.121010981	0.338921903	-3.307579033	0.000941062	0.003296306
HEATR5B	1.50906448	-1.120883894	0.365300334	-3.068390008	0.002152155	0.006717813
EPB41L4A-AS1	2.20113754	-1.120640736	0.308564786	-3.631784268	0.000281468	0.001135129
NUMA1	2.457728126	-1.120623045	0.287363392	-3.899672249	9.63E-05	0.000440463
ATP1A1-AS1	1.857670643	-1.120545963	0.330751837	-3.387875253	0.000704363	0.002560611
TCERG1	3.716559486	-1.120479331	0.236591004	-4.735933794	2.18E-06	1.50E-05
DYNC1H1	1.554037623	-1.120472058	0.360572852	-3.107477589	0.001886913	0.006007784
LIPT1	1.814142192	-1.120468318	0.337232208	-3.322542427	0.000892011	0.003152702
TRIM35	1.556286864	-1.120385945	0.361557161	-3.098779569	0.001943195	0.006157123
NMUR1	1.430816615	-1.120383781	0.386679774	-2.897446041	0.003762144	0.010873046
FAF1	3.273939509	-1.120311538	0.257021045	-4.358831933	1.31E-05	7.45E-05
GALNT6	1.512364989	-1.120310064	0.367598947	-3.047642203	0.002306444	0.007116487
WDR3	1.679922109	-1.120197244	0.349711964	-3.203199658	0.001359097	0.004523954
LOC100507424	1.080188853	-1.120093267	0.433779074	-2.582174506	0.009817993	0.024779903
DUSP14	1.854519152	-1.120084769	0.333642465	-3.357140909	0.00078753	0.002825613
ITGA6	1.679416933	-1.120031464	0.347778054	-3.220535197	0.001279515	0.004292743
TYW1	1.640861943	-1.11999516	0.351953266	-3.182226925	0.001461473	0.004806569
EFTUD1	1.678351319	-1.119968932	0.347293018	-3.224853005	0.001260374	0.004234107
ZC3H14	1.592233801	-1.119962459	0.356244091	-3.143806413	0.001667657	0.005399199
CRY1	1.421323018	-1.119927693	0.378121973	-2.961815955	0.003058305	0.009070656
RABL2A	1.248500346	-1.119779769	0.402056728	-2.785128791	0.005350647	0.014652739
SCRN1	1.076798531	-1.119716524	0.432831179	-2.586959019	0.009682711	0.024511393
ADGRG5	2.159393547	-1.119691776	0.312391357	-3.584259782	0.000338036	0.001332119
SRFBP1	1.036572947	-1.119576675	0.444009042	-2.521517736	0.011684978	0.028688229
STAT4	8.750097808	-1.119449533	0.171009711	-6.546116726	5.91E-11	9.14E-10
NFX1	3.012870005	-1.119393519	0.262217561	-4.268949473	1.96E-05	0.000107076
PRKY	1.123495845	-1.119346913	0.476625874	-2.34848122	0.01885015	0.043021452
CFAP97	1.901619855	-1.119316211	0.331798856	-3.373478214	0.000742249	0.002677305
SNORD50B	4.095220678	-1.118226416	0.415547098	-2.690973949	0.007124376	0.018797051
CMTR2	2.024718924	-1.118154602	0.3240966	-3.450065822	0.00056045	0.002091976
CD74	963.6082413	-1.117831635	0.127364365	-8.776643545	1.68E-18	7.42E-17
SNORD50A	1.157457165	-1.116012468	0.46077271	-2.422045499	0.015433418	0.036281008
PYHIN1	11.05633936	-1.113684849	0.233544318	-4.768623172	1.85E-06	1.30E-05
RPS18	68.57934549	-1.11316539	0.23315901	-4.774275681	1.80E-06	1.27E-05
CRIP1	239.7226819	-1.112360029	0.214378254	-5.188772691	2.12E-07	1.77E-06
MAP4K1	7.491114036	-1.111825676	0.174686269	-6.364699891	1.96E-10	2.75E-09
RPL7A	120.67851	-1.108428652	0.164951767	-6.719713718	1.82E-11	3.02E-10
GGA2	4.938521992	-1.107734821	0.207052799	-5.350011346	8.79E-08	7.83E-07
SLC2A6	4.860607	-1.107071694	0.213252688	-5.191361037	2.09E-07	1.75E-06
MMS19	4.030859032	-1.105261613	0.225817272	-4.894495458	9.86E-07	7.29E-06
SYNRG	3.469541712	-1.103095405	0.242826482	-4.542731078	5.55E-06	3.50E-05
LSG1	3.516259305	-1.102730081	0.244598352	-4.508329974	6.53E-06	4.05E-05
MEF2C	3.425202329	-1.102125581	0.245883767	-4.482303145	7.38E-06	4.50E-05
POU2F2	2.795518686	-1.101976496	0.285905908	-3.854332722	0.000116046	0.000516949
PTCD3	3.338289831	-1.100726762	0.248756693	-4.424913146	9.65E-06	5.70E-05
SLC25A45	2.86729641	-1.100268169	0.271052412	-4.059245072	4.92E-05	0.000243266
MYCBP2	2.831883593	-1.099320519	0.271648118	-4.046854907	5.19E-05	0.000255387
RPL27A	25.14823135	-1.098211453	0.196399525	-5.591721522	2.25E-08	2.26E-07
SIGIRR	13.34227596	-1.097017627	0.17019769	-6.445549456	1.15E-10	1.70E-09
ALDOC	7.034665725	-1.096361802	0.190235065	-5.763195138	8.25E-09	8.95E-08
GIMAP1	7.887746591	-1.095883379	0.173275811	-6.324502965	2.54E-10	3.52E-09
DDX54	2.389416851	-1.095067897	0.292228584	-3.747299058	0.000178749	0.000759385
THAP7	6.891534299	-1.094911035	0.190024704	-5.761940488	8.32E-09	8.99E-08
OCIAD2	13.05050021	-1.094440078	0.214481598	-5.102722501	3.35E-07	2.71E-06
DHRS4-AS1	2.395933151	-1.094275427	0.292347571	-3.74306317	0.000181791	0.000770377
SLC29A1	2.260765677	-1.092662817	0.304726148	-3.585720571	0.000336149	0.001326791
TRMT2B	2.215809316	-1.092087101	0.303657483	-3.596443896	0.000322597	0.001280232
NFATC3	6.518726476	-1.091571795	0.180915085	-6.033614013	1.60E-09	1.98E-08
ALKBH2	2.096395539	-1.091021489	0.315161593	-3.46178441	0.000536607	0.002014056
USP11	6.399369218	-1.090610449	0.190428147	-5.727149412	1.02E-08	1.09E-07
C14orf169	2.093561198	-1.090394759	0.314007759	-3.472508972	0.000515618	0.001946041
KDSR	2.085344669	-1.090293183	0.31195734	-3.495007307	0.000474049	0.001799184
MIR1825	2.17698988	-1.089172791	0.332504675	-3.275661582	0.001054148	0.003636114
SHISA9	4.942688166	-1.08905692	0.335065324	-3.250282388	0.001152905	0.003923576
P2RY8	3.957585981	-1.088947156	0.231456659	-4.704756221	2.54E-06	1.72E-05
MIR24-2	1.738207494	-1.087996031	0.435536083	-2.49806175	0.012487444	0.030343684
SERINC5	1.870095883	-1.087428974	0.329017369	-3.30508076	0.00094949	0.003320118
PDXP	1.925461323	-1.08674221	0.354921638	-3.061921542	0.002199211	0.006839526
NAALADL1	1.671834985	-1.084914637	0.357904195	-3.031299023	0.00243504	0.00744556
POM121	1.659807472	-1.083754606	0.34920756	-3.103468342	0.001912667	0.006078376
CCDC142	1.575780467	-1.082208436	0.358687138	-3.017137562	0.00255174	0.007730405
RASSF7	6.120782112	-1.081805315	0.193074091	-5.603057913	2.11E-08	2.13E-07
SPDYE2	1.573412768	-1.081624135	0.36320597	-2.977991068	0.002901444	0.008660939
SPDYE2B	1.573412768	-1.081624135	0.36320597	-2.977991068	0.002901444	0.008660939
MTMR1	1.570570596	-1.080875223	0.359542303	-3.006253265	0.002644886	0.007979341
CHKB-AS1	1.496438666	-1.080657114	0.377818858	-2.860251921	0.004233046	0.012052636
IPO9	1.530278546	-1.080241095	0.362574915	-2.979359715	0.002888515	0.008629936
CLIC3	25.34941468	-1.079937064	0.339523208	-3.180745934	0.001468964	0.004823414
ZSCAN25	1.522461133	-1.079433245	0.36371778	-2.967776952	0.002999619	0.008912178
FHIT	1.576585537	-1.079340755	0.372404585	-2.898301469	0.003751898	0.010857934
HIST1H4C	202.2761534	-1.079108257	0.275502766	-3.916869051	8.97E-05	0.000413739
URI1	1.530190521	-1.078942667	0.364749726	-2.958035581	0.003096064	0.009163953
RAD54L2	1.399943006	-1.076883052	0.37916775	-2.84012301	0.004509614	0.012719136
IDUA	1.400755284	-1.076728479	0.382672007	-2.813711116	0.004897322	0.013616454
PLA2G7	1.539100404	-1.075318893	0.416353486	-2.582706594	0.009802865	0.024747858
ADRB2	9.118594757	-1.074982712	0.200795885	-5.353609263	8.62E-08	7.70E-07
LARS	4.1619698	-1.074843872	0.224956351	-4.778010798	1.77E-06	1.24E-05
CCDC122	1.197881538	-1.074796839	0.434720202	-2.472387604	0.013421391	0.032198053
FAM213B	1.355769862	-1.07474229	0.384096965	-2.798101492	0.005140396	0.014191508
AGPAT5	1.311803752	-1.074383443	0.391369021	-2.745192864	0.006047535	0.01631536
AMPD2	13.77400662	-1.073907643	0.220150898	-4.878052527	1.07E-06	7.88E-06
SNRNP200	5.248209702	-1.073201965	0.198279744	-5.412564815	6.21E-08	5.74E-07
WDR54	7.555593704	-1.072369147	0.179079613	-5.988225727	2.12E-09	2.56E-08
PCED1A	2.505087314	-1.071856114	0.290862813	-3.685091611	0.00022862	0.000944834
EMC1	1.271663518	-1.071055322	0.398495013	-2.687750881	0.007193504	0.018945066
KLHL6-AS1	1.150369696	-1.070808084	0.440616265	-2.430250921	0.015088373	0.035593175
MARCKSL1	11.7680323	-1.070564252	0.197430914	-5.422475293	5.88E-08	5.47E-07
HIBADH	3.811796603	-1.070310587	0.23462471	-4.561798235	5.07E-06	3.22E-05
LOC100289561	1.227569635	-1.070219956	0.403963896	-2.649296058	0.008065964	0.020923406
RHOF	6.063198604	-1.069056054	0.218895682	-4.883860869	1.04E-06	7.67E-06
C1orf159	1.188335578	-1.068813439	0.413621023	-2.584040415	0.009765035	0.02467071
CROCCP2	2.415902404	-1.068329289	0.293173536	-3.644016796	0.000268416	0.00108507
RPAP1	1.185291223	-1.067734794	0.412425497	-2.588915582	0.009627869	0.024396834
CDIP1	2.284797386	-1.067537846	0.302065513	-3.534126875	0.000409125	0.00157865
MIPEP	1.180593134	-1.067086139	0.415467759	-2.568396982	0.010217008	0.025602885
TRMT11	1.183361861	-1.066955703	0.417914613	-2.553047127	0.010678505	0.026543712
MIR4485	16.46855713	-1.06686719	0.457349674	-2.332716629	0.019663023	0.044626513
NMB	1.105065563	-1.066157921	0.436478556	-2.442635281	0.014580464	0.034595464
ATM	2.289231421	-1.066058473	0.300478666	-3.547867429	0.000388364	0.001507686
DNAJC21	2.088205447	-1.065362026	0.346342978	-3.076031835	0.002097754	0.006578263
KIAA0100	3.374052297	-1.065112013	0.245937433	-4.330825114	1.49E-05	8.35E-05
FOXK1	1.831410647	-1.063150677	0.384000625	-2.768617047	0.005629476	0.015309227
NFATC2IP	4.18749797	-1.061774812	0.224547254	-4.728513906	2.26E-06	1.55E-05
NBAS	1.058705394	-1.061359786	0.438334059	-2.421349116	0.015463019	0.0363422
DEXI	3.041443387	-1.061326252	0.265895634	-3.991514394	6.57E-05	0.000311988
ZBTB14	1.051023494	-1.060938298	0.441178986	-2.404779764	0.016182215	0.037814225
KLRC2	2.204478754	-1.05997965	0.410233246	-2.583846285	0.009770533	0.024678475
ZNF506	2.949935149	-1.057287242	0.264311183	-4.000160841	6.33E-05	0.000302216
EEFSEC	3.882530689	-1.05718596	0.236625818	-4.467754064	7.90E-06	4.78E-05
RNF216	5.763062402	-1.056932634	0.191150613	-5.52931857	3.21E-08	3.13E-07
LDLRAP1	13.22988846	-1.056373243	0.204196179	-5.173325232	2.30E-07	1.91E-06
LOC613037	1.895267599	-1.055492494	0.326967559	-3.228126044	0.001246041	0.004195027
RARRES3	52.46483	-1.054932511	0.249426746	-4.229428188	2.34E-05	0.000125788
LPAR5	3.790090394	-1.054774636	0.236240574	-4.464832691	8.01E-06	4.84E-05
CDK10	6.582487293	-1.054706699	0.183142244	-5.758948226	8.46E-09	9.15E-08
CD72	5.197787676	-1.054211959	0.256257574	-4.113876286	3.89E-05	0.000196641
RABL2B	1.854240796	-1.053178072	0.330877253	-3.182987231	0.00145764	0.004801722
CD40	4.468192013	-1.052408206	0.222301131	-4.734155887	2.20E-06	1.51E-05
UBA52	145.5535728	-1.052230387	0.243306062	-4.324719151	1.53E-05	8.54E-05
SSBP3	2.65538265	-1.0514639	0.287917146	-3.651966946	0.000260239	0.001055369
KNOP1	2.61586565	-1.04930903	0.286136942	-3.667156784	0.000245262	0.001001414
TIMM10B	4.369638935	-1.048968028	0.220002324	-4.767986125	1.86E-06	1.30E-05
ADHFE1	1.724566197	-1.048368841	0.348479363	-3.008410116	0.002626185	0.007932325
ABHD14A-ACY1	2.565455136	-1.048292346	0.283367716	-3.699406415	0.000216104	0.000899316
MTRNR2L9	482.3541727	-1.047888412	0.232934737	-4.498635224	6.84E-06	4.21E-05
NSUN5P2	1.68256526	-1.047566896	0.347957467	-3.010617664	0.002607169	0.00788659
APOBEC2	2.435000717	-1.046143401	0.294802537	-3.548624146	0.000387249	0.001504508
SLC37A2	2.514680858	-1.045797627	0.289785533	-3.608867626	0.000307536	0.001229059
RANGAP1	2.473203078	-1.045523178	0.286685078	-3.646939653	0.000265382	0.001074086
PRR5	4.935454022	-1.045453154	0.219576707	-4.761220655	1.92E-06	1.34E-05
PYGO2	4.101797189	-1.044744878	0.224475673	-4.654156339	3.25E-06	2.15E-05
VPS51	10.93806995	-1.044118048	0.150452265	-6.939862604	3.92E-12	7.19E-11
STRBP	1.594992775	-1.043586855	0.35835233	-2.912181021	0.003589146	0.01043528
DNLZ	5.281681976	-1.043382642	0.222081735	-4.698192062	2.62E-06	1.77E-05
HVCN1	23.77665406	-1.04191975	0.141640753	-7.356073218	1.89E-13	4.22E-12
JMJD4	2.348759537	-1.041534902	0.295730931	-3.521900458	0.000428465	0.001645989
CISH	11.93197857	-1.041499325	0.176052082	-5.915859186	3.30E-09	3.82E-08
KLHL20	2.346880075	-1.041289912	0.295134042	-3.528193179	0.000418407	0.001610802
HGSNAT	2.338120538	-1.04109814	0.293979539	-3.541396604	0.000398015	0.001539868
TMEM109	11.01997959	-1.040658404	0.146347892	-7.110853385	1.15E-12	2.30E-11
DUSP7	1.552952902	-1.040653363	0.361680627	-2.877271508	0.004011303	0.011521177
THADA	1.54752483	-1.040439779	0.360232154	-2.888247945	0.003873944	0.011173951
RPARP-AS1	3.031003756	-1.039835866	0.266297675	-3.904787623	9.43E-05	0.000432026
NCOA5	3.056136158	-1.039053007	0.259692079	-4.001096265	6.30E-05	0.000301455
LOC101929516	1.507070953	-1.037817613	0.367585587	-2.823335982	0.004752674	0.013279568
SMARCA2	3.678853395	-1.037759908	0.240104462	-4.32211838	1.55E-05	8.63E-05
EDC4	2.9673242	-1.037140804	0.26260692	-3.949403934	7.83E-05	0.00036589
TMIGD2	5.318873131	-1.03682762	0.342630312	-3.026082584	0.002477446	0.007550277
LOC101927374	4.669088301	-1.036269584	0.342898014	-3.022092695	0.002510337	0.007620852
SEPT7P2	1.46587721	-1.036183208	0.370514835	-2.796603837	0.005164281	0.014245859
SLC25A38	8.935904005	-1.03558865	0.183957427	-5.629501716	1.81E-08	1.85E-07
C1orf109	1.459801892	-1.03552849	0.374700289	-2.763618071	0.005716441	0.015524987
LINC00667	1.461261011	-1.03489109	0.371314364	-2.78710222	0.00531817	0.014587026
APRT	70.51101483	-1.034447306	0.167512837	-6.17533155	6.60E-10	8.61E-09
ZNF227	1.461607157	-1.034242204	0.374311207	-2.763054337	0.005726323	0.015539388
CREBZF	2.125142798	-1.033188885	0.310095099	-3.331845259	0.000862722	0.003059808
HN1L	1.419831234	-1.033134289	0.376142402	-2.746657339	0.0060206	0.016247001
RPUSD2	2.13498365	-1.033120477	0.312337842	-3.307701907	0.000940649	0.003296306
IPO5	2.127900288	-1.032777402	0.309602772	-3.335814453	0.000850499	0.003021721
DENND4C	1.422997962	-1.032755468	0.37697696	-2.739571849	0.006151927	0.016535638
AQR	2.128492271	-1.032631975	0.308903573	-3.342894244	0.000829095	0.002958064
PJA1	2.08876252	-1.030736927	0.314035976	-3.282225622	0.001029912	0.003561303
LRRC14	1.375555839	-1.030661279	0.381430341	-2.702095689	0.006890393	0.018246146
HAS3	1.375897139	-1.030478022	0.380533267	-2.707984065	0.006769327	0.017958035
ALDH6A1	1.37782038	-1.030120517	0.381979063	-2.696798375	0.007000965	0.018505016
NOB1	4.763702187	-1.029335141	0.215775947	-4.770388714	1.84E-06	1.29E-05
AKT1	5.367630583	-1.02896586	0.213962372	-4.809097277	1.52E-06	1.08E-05
LOC100506990	1.335100661	-1.028399458	0.387978357	-2.65066192	0.008033421	0.020849616
ITGB7	17.20674287	-1.028266435	0.176207158	-5.83555427	5.36E-09	5.98E-08
PMS2P3	2.004156741	-1.027100097	0.320168461	-3.207998981	0.00133662	0.004462267
TUBE1	1.33111166	-1.026950718	0.393397777	-2.610463956	0.00904195	0.023125128
TOX	1.332833057	-1.026755021	0.393448372	-2.609630882	0.009063997	0.023158238
UTRN	3.959844698	-1.02661012	0.228771681	-4.487487776	7.21E-06	4.42E-05
HMGXB3	1.335584912	-1.026597482	0.389346476	-2.636719595	0.0083712	0.021605082
GIMAP7	68.7417107	-1.026008119	0.219338842	-4.677731084	2.90E-06	1.94E-05
USP28	2.631092526	-1.025666076	0.28365416	-3.615903527	0.000299302	0.001200865
PPAN	1.957176741	-1.025441087	0.321953694	-3.185057686	0.001447252	0.004772133
TMEM177	1.29151387	-1.024573414	0.396280649	-2.585474253	0.009724514	0.024604977
MIR762HG	1.919301818	-1.024005549	0.326222035	-3.13898339	0.001695351	0.005471456
LOC100130093	1.920381849	-1.023835122	0.328697834	-3.114821631	0.001840562	0.005871225
PRMT6	1.914701133	-1.022622295	0.327069226	-3.126623401	0.001768263	0.005671363
NAAA	13.13937237	-1.021970047	0.16264905	-6.283283239	3.31E-10	4.49E-09
MEN1	2.535469522	-1.021921949	0.284548151	-3.591384963	0.000328925	0.001301256
CENPK	1.24867774	-1.021816593	0.407579266	-2.507037717	0.012174772	0.029697341
PRPF39	1.915385997	-1.021476424	0.330779386	-3.088089725	0.002014476	0.00635825
PDP1	1.908884516	-1.021290826	0.336629261	-3.033874184	0.002414351	0.007393405
MCPH1	1.247546023	-1.021069177	0.400432906	-2.549913257	0.010774972	0.02675084
ITPKB	3.075820613	-1.020877255	0.258384159	-3.951005579	7.78E-05	0.000364214
QTRT1	4.959057535	-1.02074037	0.21057303	-4.847441159	1.25E-06	9.09E-06
CDPF1	2.462087789	-1.020617627	0.291622822	-3.499786536	0.000465631	0.00177316
GPR25	1.251866466	-1.020005315	0.426344115	-2.392446101	0.016736486	0.038841927
SLC25A26	1.834897745	-1.019675437	0.334968605	-3.04409256	0.002333833	0.007179235
LETMD1	4.282999273	-1.019165811	0.221000598	-4.611597535	4.00E-06	2.59E-05
ULK3	4.907626807	-1.018601052	0.207897036	-4.899545815	9.61E-07	7.13E-06
CD27	26.73873346	-1.018439267	0.22480838	-4.53025491	5.89E-06	3.69E-05
PCYOX1L	1.830143598	-1.017922123	0.336681833	-3.023394857	0.002499559	0.007593713
SF3B3	3.031297498	-1.017920316	0.260053363	-3.914274768	9.07E-05	0.00041726
UBQLN4	1.204765754	-1.017691074	0.409550923	-2.484895081	0.012958962	0.031265531
NPIPB11	1.789947256	-1.017342859	0.339695595	-2.994866208	0.002745652	0.008246679
S1PR5	12.37614558	-1.017263311	0.293011853	-3.47174799	0.000517081	0.001949397
HP1BP3	10.19163036	-1.017152826	0.146559779	-6.940190767	3.92E-12	7.18E-11
DIMT1	8.435164493	-1.017141505	0.160520581	-6.336517711	2.35E-10	3.28E-09
ZNF431	1.206078195	-1.017066062	0.408571859	-2.48931991	0.012798774	0.03100398
AFG3L1P	1.20237085	-1.016896982	0.407881859	-2.493116473	0.01266273	0.030718286
CYB561A3	10.09002365	-1.016614124	0.148335477	-6.853479308	7.21E-12	1.27E-10
AEBP2	1.202683606	-1.01658242	0.408990037	-2.485592134	0.01293361	0.03122657
SP4	1.202136361	-1.016555278	0.408416132	-2.489018425	0.012809633	0.031015521
FCRL6	10.91877058	-1.016049715	0.322326179	-3.152240751	0.001620226	0.005267417
MPEG1	24.86879514	-1.016023384	0.259515626	-3.91507594	9.04E-05	0.000416072
PVRIG2P	1.78232219	-1.015833856	0.337155337	-3.012954995	0.002587173	0.007830756
SLC7A6	2.950469483	-1.015154779	0.262720487	-3.864010724	0.00011154	0.000500273
POMT1	1.740199967	-1.014025302	0.341261859	-2.971399453	0.002964459	0.008823167
NELFA	2.319598003	-1.013528571	0.296217938	-3.421563791	0.000622621	0.002297919
NOL9	1.160707619	-1.013369353	0.415663716	-2.437954805	0.014770621	0.034952304
MIR1292	5.196277328	-1.01308861	0.227086475	-4.461245914	8.15E-06	4.91E-05
LOC100505915	2.861582879	-1.012805864	0.270469805	-3.744617123	0.000180669	0.000766582
P2RY11	1.709489502	-1.012756634	0.350139315	-2.892439065	0.003822633	0.011032204
GPATCH4	2.862981232	-1.012481866	0.270011776	-3.749769288	0.000176997	0.000754778
TMEM168	1.159779653	-1.012417777	0.417100371	-2.427276137	0.015212672	0.035844859
PPTC7	3.96500874	-1.010968897	0.231338103	-4.370092454	1.24E-05	7.12E-05
SPATC1L	1.119749316	-1.01000468	0.424758895	-2.377830557	0.017414826	0.040114396
MAN2C1	4.475456638	-1.009355071	0.218939863	-4.610193211	4.02E-06	2.60E-05
ARL14EP	3.402424114	-1.009058928	0.251785963	-4.007605967	6.13E-05	0.000294367
ZMYND19	1.650297485	-1.008783851	0.368782696	-2.735442473	0.006229647	0.016704842
PI4KA	2.771934601	-1.008504321	0.270944932	-3.722174523	0.000197514	0.000829414
SLFN5	6.562641008	-1.007977429	0.290587015	-3.468762803	0.000522861	0.001966815
LOC100130950	2.737607091	-1.006371001	0.276373166	-3.641348452	0.000271214	0.001095945
SAV1	1.607165585	-1.005705872	0.355505232	-2.828948157	0.004670126	0.013077639
CRTC3	2.155768523	-1.005479849	0.308260753	-3.261783537	0.001107137	0.003794125
NR2C2	1.609291192	-1.005408861	0.353767202	-2.842006992	0.004483051	0.012672237
VPS13D	1.612962528	-1.005342712	0.353045801	-2.847626881	0.004404653	0.012480201
MCM3AP	2.149831839	-1.005047027	0.307214463	-3.271483434	0.001069849	0.00367905
NSUN6	1.617843104	-1.004811947	0.354029923	-2.838211918	0.004536705	0.012781379
NUP205	1.075550675	-1.004514736	0.433712942	-2.316081995	0.020553792	0.046369027
PCCA	1.081705132	-1.00443154	0.433809837	-2.3153729	0.020592533	0.046446133
LOC101929567	2.378699129	-1.003782234	0.378149471	-2.654458912	0.007943571	0.020648011
PDCD7	1.574448095	-1.002616469	0.359836777	-2.786309054	0.005331202	0.014611282
MIR4434	2.590009804	-1.002400189	0.343399458	-2.919050001	0.003510999	0.010240246
GEMIN8	2.077050559	-1.002226648	0.320220732	-3.129799374	0.001749257	0.005620483
SPDYE6	1.569534964	-1.002065407	0.366008478	-2.737820206	0.006184788	0.016610806
UNG	2.639045607	-1.001681582	0.282385314	-3.547215563	0.000389326	0.001510846
BTAF1	2.063928033	-1.00029311	0.31326171	-3.193154723	0.001407275	0.004655396
FOLR2	3.485718432	-0.999770658	0.328545059	-3.043024481	0.002342133	0.007202589
C11orf49	2.558825007	-0.999657024	0.282329515	-3.540745732	0.000398998	0.001541913
ZFP36L2	33.01299548	-0.999101481	0.175511014	-5.692528686	1.25E-08	1.31E-07
TGFBRAP1	1.526854545	-0.998963992	0.363153644	-2.750802613	0.005944945	0.016064136
RBM15B	1.523416433	-0.998157293	0.363092568	-2.749043581	0.005976944	0.01614203
CDKAL1	2.025087993	-0.997785218	0.319232721	-3.125573138	0.001774589	0.005687492
C9orf142	30.17745365	-0.99544782	0.184535234	-5.394350971	6.88E-08	6.30E-07
SMG9	1.983425759	-0.995168785	0.320997552	-3.100237924	0.001933652	0.006133577
C9orf91	1.484903025	-0.995131652	0.370678225	-2.684623979	0.007261145	0.019098499
DCAF4	1.486417933	-0.994876258	0.371189634	-2.680237184	0.007357001	0.019300751
UBE2Q2	3.004536209	-0.99472821	0.268225552	-3.708551261	0.000208448	0.000869233
SLC25A6	50.0587582	-0.994414933	0.118452751	-8.39503451	4.66E-17	1.70E-15
MTERF2	1.475393601	-0.99335649	0.37807308	-2.627419257	0.008603526	0.022109389
ZNF302	2.439086686	-0.992432327	0.293780944	-3.378137167	0.000729787	0.002638898
ITM2A	20.95291428	-0.992416373	0.189720542	-5.230937904	1.69E-07	1.43E-06
TMEM134	9.072715538	-0.992289129	0.163823319	-6.05706889	1.39E-09	1.72E-08
RASAL3	9.113058069	-0.992279616	0.157256651	-6.309937346	2.79E-10	3.84E-09
REPS1	2.42962125	-0.992126801	0.290616436	-3.413870239	0.000640471	0.002353556
IDO1	2.763652813	-0.992089848	0.360497979	-2.751998363	0.005923282	0.016014099
RPS6	196.8552695	-0.991943147	0.20842345	-4.759268443	1.94E-06	1.35E-05
RAD51-AS1	6.664477761	-0.990727784	0.180109523	-5.500696289	3.78E-08	3.66E-07
ZNF83	2.87786091	-0.989451924	0.279581957	-3.539040697	0.000401584	0.001551318
PDS5A	2.38507616	-0.9892682	0.293430795	-3.371385065	0.000747912	0.002693914
TMEM181	1.89139024	-0.989238536	0.326897888	-3.026139267	0.002476982	0.007550277
ODF2	1.890353121	-0.989016688	0.326879942	-3.02562672	0.002481184	0.007557143
MSH2	1.888181953	-0.988974239	0.331468705	-2.983612708	0.002848671	0.0085209
NVL	1.887853855	-0.988941317	0.327924133	-3.015762537	0.002563339	0.007760925
UGT8	1.745753991	-0.988770768	0.403577736	-2.450013171	0.014285099	0.033959437
CTC1	2.790087226	-0.988025956	0.2699622	-3.659867775	0.000252345	0.001028272
NEIL2	1.396714175	-0.987981499	0.379425086	-2.603890822	0.009217211	0.023502503
RYK	1.394791216	-0.987695574	0.38027266	-2.597335225	0.009395018	0.023896032
TMEM116	2.796794813	-0.986157345	0.275691971	-3.577025989	0.000347526	0.001365289
BIVM-ERCC5	1.843991202	-0.985730987	0.330643972	-2.981245905	0.002870782	0.008579474
SBDSP1	1.848075876	-0.985126217	0.33544863	-2.936742403	0.003316795	0.009742901
PITPNM1	4.094618675	-0.984574506	0.224199457	-4.391511559	1.13E-05	6.53E-05
RAPGEF1	2.708293376	-0.984305304	0.277799866	-3.543217343	0.000395277	0.001531604
RPS11	380.7245108	-0.984056709	0.180790872	-5.443066344	5.24E-08	4.92E-07
SNORA70	11.81006375	-0.983927343	0.210886974	-4.665662017	3.08E-06	2.04E-05
NOL11	5.045442039	-0.983452003	0.208401821	-4.71901828	2.37E-06	1.62E-05
VPRBP	1.808431473	-0.983011037	0.334735961	-2.936675918	0.003317506	0.009742901
ENOX2	1.352119946	-0.982949964	0.384893666	-2.553822136	0.010654767	0.026491175
MRM1	1.352496683	-0.982817245	0.387792962	-2.534386491	0.011264441	0.027816776
TOMM70A	2.259686314	-0.982632304	0.300950535	-3.265095723	0.001094271	0.003756689
PITRM1	2.664445936	-0.980677862	0.278432744	-3.522135538	0.000428085	0.001645989
SLC46A2	3.117453983	-0.979346171	0.269211993	-3.63782519	0.00027495	0.001109721
TNRC6C	1.313821711	-0.979294274	0.3915551	-2.501038232	0.012382981	0.030118605
PABPC4	2.628187292	-0.978639416	0.281703217	-3.474008666	0.000512744	0.001935915
ZNF562	1.311010782	-0.978515988	0.391028999	-2.502412838	0.012334999	0.030037789
MADD	2.620955671	-0.978318161	0.27893295	-3.507359609	0.000452577	0.001727975
UBXN11	34.64017282	-0.977808684	0.217565049	-4.494327961	6.98E-06	4.29E-05
MTERF4	2.171506065	-0.977606933	0.306745623	-3.187028139	0.001437428	0.00474589
PLSCR3	5.209410917	-0.977143393	0.201219177	-4.856114643	1.20E-06	8.73E-06
ATP1A1	4.301962867	-0.976746044	0.219635739	-4.447117987	8.70E-06	5.18E-05
PAFAH2	2.580016741	-0.976143548	0.282180944	-3.459282307	0.000541617	0.002029999
DAPK1	1.710935119	-0.975861478	0.348637226	-2.799074235	0.005124935	0.014164191
MTA2	3.433993169	-0.975729025	0.2444191	-3.992032647	6.55E-05	0.000311598
RPLP0	159.1715135	-0.975441219	0.19670777	-4.958834198	7.09E-07	5.40E-06
HLA-DRB5	55.39660562	-0.975162826	0.384159467	-2.538432369	0.011135032	0.027543984
DGKQ	1.269809053	-0.975068231	0.401417984	-2.429059658	0.015138041	0.035694977
TSPAN4	3.40017132	-0.974701929	0.251220054	-3.879873096	0.000104511	0.000471759
PHRF1	1.264298278	-0.974289495	0.398632233	-2.444081068	0.014522163	0.034473203
HOPX	7.521985845	-0.973475801	0.219337695	-4.438251253	9.07E-06	5.38E-05
TXLNG	1.272785317	-0.97323956	0.398862586	-2.44003723	0.014685748	0.034802558
RASA4B	1.677995064	-0.973135836	0.371478397	-2.619629686	0.00880253	0.022575195
ZNF526	2.058253926	-0.972612473	0.333075108	-2.920099549	0.003499196	0.010208746
WDR11	2.07841619	-0.971635228	0.313558785	-3.098733873	0.001943495	0.006157123
DGCR6L	13.7686904	-0.971195299	0.164946463	-5.887942559	3.91E-09	4.45E-08
PMS2P1	4.132473132	-0.970853328	0.225117039	-4.312660343	1.61E-05	8.98E-05
NKG7	242.3198035	-0.970381121	0.27425991	-3.538180698	0.000402894	0.001555789
ACTR1B	2.899814819	-0.970247727	0.267331032	-3.629386836	0.000284095	0.00114391
SPPL2B	1.632901769	-0.969373197	0.351767902	-2.755718162	0.005856344	0.015849674
PELI3	1.225417004	-0.969271675	0.40854794	-2.372479652	0.017669136	0.040599128
RPS25	247.7050387	-0.969205303	0.182182618	-5.319965832	1.04E-07	9.13E-07
AASDH	1.22353747	-0.968839248	0.404894094	-2.392821391	0.016719378	0.038828781
PAN2	1.226285123	-0.968644895	0.404837893	-2.392673491	0.016726118	0.038835574
RNF214	1.222184577	-0.968271296	0.404785026	-2.392063028	0.016753965	0.038873629
CCL5	201.1940714	-0.967661372	0.212048287	-4.563401041	5.03E-06	3.19E-05
GLOD4	10.62283589	-0.96747301	0.148898573	-6.497530414	8.16E-11	1.23E-09
CHRAC1	4.033975544	-0.967313431	0.228748878	-4.228713335	2.35E-05	0.000125981
BBS2	3.667571978	-0.967262066	0.241590299	-4.003728914	6.24E-05	0.000298614
LIME1	24.19480962	-0.967193632	0.183729315	-5.264231415	1.41E-07	1.21E-06
LRRC8C	1.632295859	-0.966662539	0.355210281	-2.721381085	0.006500977	0.017359246
LPXN	18.13722757	-0.965770726	0.137331366	-7.032411873	2.03E-12	3.92E-11
MXD4	8.706589445	-0.965027743	0.179920648	-5.363629777	8.16E-08	7.33E-07
GNB5	2.361828159	-0.964408279	0.297315216	-3.243723256	0.001179783	0.004000337
ACSS1	5.172144775	-0.963730503	0.203883783	-4.726861981	2.28E-06	1.56E-05
TMEM192	1.185330375	-0.963614746	0.413308667	-2.331465134	0.019728847	0.044726042
SND1-IT1	1.967190219	-0.96355983	0.327899609	-2.938581821	0.003297176	0.009694384
ZNF8	1.178918579	-0.96310733	0.413836134	-2.327267367	0.019951039	0.045159358
ZNF544	1.181925525	-0.96291725	0.412648913	-2.333502451	0.01962179	0.044542863
RPS15	241.0046301	-0.962785785	0.175626382	-5.482011154	4.21E-08	4.03E-07
SIMC1	1.182054175	-0.962209451	0.414822177	-2.319570902	0.020364101	0.045992054
MACF1	1.955323374	-0.962000291	0.321902505	-2.988483393	0.002803657	0.008398596
CHRM3	2.573651806	-0.960212206	0.319686935	-3.003601654	0.002668044	0.008039674
BCL7C	3.063817263	-0.960136346	0.267083725	-3.594889005	0.00032453	0.001285861
TCTN1	4.633180812	-0.959489603	0.213912594	-4.485428295	7.28E-06	4.45E-05
SCAF4	3.094209707	-0.959187962	0.258362818	-3.712561922	0.000205172	0.000858735
CERK	6.127530198	-0.959133403	0.18682074	-5.133977101	2.84E-07	2.33E-06
PP7080	1.91463712	-0.958468947	0.329194479	-2.911558393	0.003596307	0.010453114
RIF1	1.910790081	-0.957979493	0.32587205	-2.939741202	0.003284865	0.009665279
MIR943	2.276160821	-0.956757354	0.300613609	-3.182681441	0.001459181	0.004802134
NUP133	2.277328009	-0.956594352	0.29829298	-3.206895294	0.001341758	0.004472088
FOXP1-AS1	3.333763915	-0.954409497	0.258527802	-3.691709321	0.000222752	0.000924334
STYX	2.234786728	-0.953866694	0.302857831	-3.149552681	0.001635206	0.005309335
ZCCHC11	2.597914133	-0.953784333	0.280546186	-3.399740863	0.000674497	0.002465246
FAM168B	2.228388615	-0.953573028	0.301539233	-3.162351446	0.001565006	0.005114026
ARHGAP17	4.058720085	-0.952779987	0.225515104	-4.224905428	2.39E-05	0.00012766
FASLG	3.097797151	-0.952497491	0.312733509	-3.045716124	0.002321269	0.007149227
TMEM42	4.025488787	-0.950745448	0.231514371	-4.106636847	4.01E-05	0.000202301
FUOM	5.062273954	-0.950737238	0.232346057	-4.091901761	4.28E-05	0.000214431
FRMD6-AS1	3.513532189	-0.950546663	0.412374637	-2.305056077	0.021163433	0.047429015
ALDH16A1	3.567026733	-0.946988206	0.24186796	-3.915310682	9.03E-05	0.000415855
TP53I13	3.943542281	-0.946986249	0.231323054	-4.093782406	4.24E-05	0.000213012
OGG1	3.578377458	-0.946780896	0.242763418	-3.900014682	9.62E-05	0.000440039
ST3GAL5	2.155189057	-0.945954391	0.313214401	-3.020149735	0.002526497	0.007665341
ZNF444	2.106676967	-0.945586422	0.31486973	-3.003103603	0.002672414	0.00805046
RPS27A	60.1604782	-0.945565347	0.191278	-4.943408789	7.68E-07	5.82E-06
CHMP7	7.079986742	-0.944919217	0.173679401	-5.440594649	5.31E-08	4.98E-07
ZBTB33	1.416925919	-0.944789155	0.379684208	-2.488355155	0.01283355	0.031058656
POM121C	2.104980209	-0.944431509	0.310807455	-3.038638533	0.002376498	0.007292847
CALHM2	9.743534446	-0.944315373	0.178187522	-5.299559506	1.16E-07	1.01E-06
MIR4665	2.457995867	-0.944067919	0.297468605	-3.173672456	0.001505235	0.004932963
SUCLG2	4.612224363	-0.943966506	0.218563778	-4.318952192	1.57E-05	8.73E-05
TRIM59	1.417987819	-0.943826794	0.381324201	-2.475129543	0.013318786	0.03201226
CTSW	77.34451887	-0.942612085	0.262928703	-3.585048239	0.000337016	0.00132913
HNRNPA1L2	2.79012881	-0.942371671	0.270332039	-3.485978474	0.00049034	0.001855456
KIAA1143	1.739907198	-0.941977591	0.340883348	-2.763342933	0.005721262	0.015529794
IL10RA	28.89647112	-0.941420936	0.156860873	-6.001630105	1.95E-09	2.38E-08
HPS4	1.37451931	-0.940654634	0.381812183	-2.463657989	0.013752727	0.032892154
LAX1	3.112629085	-0.940624715	0.261454336	-3.597663472	0.000321089	0.001275707
DDX24	14.52276822	-0.940355619	0.130825132	-7.187882064	6.58E-13	1.35E-11
MIR3651	2.053920822	-0.939562425	0.351090358	-2.676127109	0.007447839	0.019483823
RPL8	272.3456719	-0.939039665	0.16130842	-5.821392746	5.84E-09	6.48E-08
PHACTR4	1.700531751	-0.938930967	0.345760449	-2.715553414	0.00661651	0.017616913
NDNL2	6.514914717	-0.938551565	0.186356235	-5.036330356	4.75E-07	3.73E-06
DNPEP	5.791455947	-0.938423965	0.195282221	-4.805475699	1.54E-06	1.10E-05
PDXDC2P	1.701460662	-0.93798728	0.34554855	-2.714487677	0.006637837	0.017659839
NAT6	1.694603361	-0.937944497	0.34803419	-2.694978035	0.007039327	0.018596759
NFXL1	1.370723259	-0.937508532	0.39412321	-2.378719412	0.017372894	0.040054064
6-Sep	11.54369667	-0.936310884	0.207915842	-4.503316705	6.69E-06	4.13E-05
DHRS3	5.518324639	-0.935205397	0.283116604	-3.303251674	0.000955706	0.003336121
STX2	1.332165348	-0.935105833	0.388905073	-2.404457791	0.016196477	0.037830182
GS1-124K5.11	2.661670863	-0.935070154	0.276357712	-3.383550057	0.000715552	0.002597575
TPP2	3.349318365	-0.934916801	0.249424861	-3.748290353	0.000178044	0.000758189
RPL15	63.9449328	-0.934785627	0.129298606	-7.229665137	4.84E-13	1.02E-11
ANKRD17	1.655211342	-0.933735218	0.349773303	-2.669543988	0.007595432	0.019824078
TMC6	18.04839499	-0.933331129	0.122947995	-7.591267588	3.17E-14	7.88E-13
STK11IP	2.299966678	-0.932092485	0.297547584	-3.13258294	0.001732755	0.005570976
MGMT	6.508256674	-0.931454102	0.191739762	-4.857907876	1.19E-06	8.67E-06
TMEM63A	5.236322199	-0.931369564	0.201332956	-4.626016442	3.73E-06	2.44E-05
MOAP1	3.621008391	-0.93120894	0.24278659	-3.83550401	0.000125307	0.00055121
BRD9	2.942153567	-0.931004798	0.263789214	-3.52935127	0.00041658	0.001604983
SCARNA3	4.243873248	-0.929883393	0.356324575	-2.609652715	0.009063418	0.023158238
SLC25A29	1.925282898	-0.929769718	0.335406262	-2.772070245	0.005570102	0.015163964
KLF2	32.38160948	-0.929522454	0.163343971	-5.690583187	1.27E-08	1.33E-07
MAZ	5.685684652	-0.929122778	0.219693173	-4.229183654	2.35E-05	0.000125843
GPM6B	1.293397939	-0.928923496	0.401408127	-2.314162157	0.020658829	0.046525583
RPL38	204.7701979	-0.928675816	0.167745437	-5.53622103	3.09E-08	3.02E-07
GUSBP9	1.29059936	-0.92835561	0.394781316	-2.351569267	0.018694409	0.042706953
KDM2B	1.292929521	-0.928347748	0.39539904	-2.347875575	0.018880827	0.043072152
H1FX	5.456965902	-0.92790219	0.217334788	-4.269460037	1.96E-05	0.000107003
C6orf201	1.290664174	-0.927897777	0.394301741	-2.353268276	0.018609203	0.042538305
ENTPD6	5.484467098	-0.927816618	0.197628299	-4.694755883	2.67E-06	1.80E-05
YPEL1	1.939007342	-0.927507472	0.326444956	-2.84123695	0.004493891	0.012691184
LZTS2	1.288633317	-0.927501505	0.397338082	-2.334287968	0.019580648	0.044459384
KLRD1	7.854805325	-0.927385421	0.256581737	-3.61438593	0.00030106	0.001206019
TNFRSF10B	3.213861876	-0.927262805	0.256519758	-3.614781225	0.000300601	0.001204654
EIF3B	10.60550485	-0.927079957	0.155140972	-5.975726106	2.29E-09	2.73E-08
IL27RA	11.20994623	-0.92551153	0.150971551	-6.130370417	8.77E-10	1.12E-08
HCST	184.4233659	-0.924700228	0.188219752	-4.912875609	8.98E-07	6.69E-06
RCC2	3.138070257	-0.922246012	0.257200379	-3.585710157	0.000336162	0.001326791
RPL5	117.0877554	-0.9220838	0.1633879	-5.643525618	1.67E-08	1.72E-07
INVS	1.249584667	-0.921668026	0.402796291	-2.288174061	0.022127387	0.049274703
CD19	5.833133447	-0.921332463	0.236825601	-3.890341498	0.000100103	0.000454637
PPAP2A	1.246983501	-0.921260951	0.401477768	-2.294674885	0.021751763	0.0485338
ATP6V0A2	1.242401757	-0.921213959	0.401421006	-2.294882294	0.021739871	0.048517901
SNORD96A	2.481420923	-0.920742316	0.402076617	-2.289967325	0.022023211	0.049085672
SMARCC1	3.40550159	-0.920461251	0.244512884	-3.764469322	0.000166903	0.000716536
DIDO1	1.845709116	-0.919159955	0.330790948	-2.778673239	0.00545814	0.014903006
TWISTNB	1.852703928	-0.919083917	0.3326709	-2.762742146	0.005731803	0.015550112
DNAJC11	1.847862515	-0.919023517	0.330829397	-2.77793789	0.005470507	0.014932769
TMEM256-PLSCR3	5.82886761	-0.91779028	0.190416072	-4.819920246	1.44E-06	1.03E-05
HBA2	235687.7672	-0.915262941	0.36240369	-2.525534272	0.011552251	0.028424067
QRSL1	2.734463914	-0.915143235	0.276958761	-3.304258124	0.000952281	0.003326448
ARHGEF39	1.811224091	-0.914817134	0.337844246	-2.707807353	0.006772932	0.017962918
C19orf60	26.5085651	-0.914513833	0.169190641	-5.405227063	6.47E-08	5.96E-07
SCIMP	9.40054451	-0.913423188	0.177420644	-5.148347837	2.63E-07	2.17E-06
LINC00685	2.686662327	-0.9130356	0.280459624	-3.255497486	0.001131939	0.003866445
MIR6516	2.114216231	-0.912490627	0.350164788	-2.605889164	0.009163611	0.023377543
ACAP3	1.480958128	-0.912352185	0.369880208	-2.466615312	0.01363968	0.032652471
MIR4512	7.48276912	-0.911785235	0.286855604	-3.178551234	0.001480131	0.004856947
CTBP1	7.113463441	-0.911725508	0.181751471	-5.016330838	5.27E-07	4.10E-06
LZTR1	2.084059846	-0.911486644	0.312775994	-2.914183508	0.003566202	0.010377465
UBA6-AS1	1.484785481	-0.911126188	0.371111256	-2.455129491	0.014083385	0.033548976
EBLN3	4.717940796	-0.91047435	0.210256714	-4.330298576	1.49E-05	8.36E-05
RPL29	183.6272636	-0.910459218	0.17744441	-5.130954642	2.88E-07	2.36E-06
NFKB1	7.342350962	-0.910032634	0.189907222	-4.791985404	1.65E-06	1.16E-05
ADCK3	6.496311379	-0.909941477	0.193096041	-4.71237769	2.45E-06	1.66E-05
IMP3	23.51626876	-0.909382693	0.137130347	-6.63152038	3.32E-11	5.29E-10
CXorf56	1.762093446	-0.909018751	0.339822183	-2.674983552	0.007473292	0.019535346
ZNF263	2.32085101	-0.906197437	0.297542531	-3.0456064	0.002322116	0.007149673
MUTYH	2.31682041	-0.906161736	0.297942714	-3.041395853	0.00235484	0.00723511
ZNF3	2.597899949	-0.905563443	0.281312795	-3.219062406	0.001286105	0.00431201
C1orf35	2.878891346	-0.905048644	0.267964535	-3.377494134	0.000731495	0.002644137
HBA1	172514.2809	-0.904533342	0.361244032	-2.503939891	0.01228189	0.029937106
LY75	1.432599092	-0.90451313	0.376671748	-2.401329897	0.016335602	0.038076504
FAM78A	3.435164346	-0.904240669	0.244420514	-3.699528552	0.000216	0.00089925
MIR4426	167.1758396	-0.903808891	0.198167467	-4.560833847	5.10E-06	3.23E-05
ICAM4	1.713988634	-0.903702619	0.351094854	-2.573955755	0.010054313	0.025238681
KRIT1	1.71640313	-0.903097677	0.343921755	-2.625881218	0.008642497	0.022187132
RRS1	1.716298375	-0.902590409	0.345940348	-2.609092624	0.009078267	0.023177245
TRMT61B	1.99900324	-0.901792578	0.322972041	-2.792169176	0.005235597	0.014403553
ELP2	4.27060931	-0.900986013	0.22445306	-4.014140033	5.97E-05	0.000287824
LOC101929331	2.55147036	-0.900237299	0.294049016	-3.061521211	0.002202154	0.006840988
IL3RA	1.389184238	-0.89995311	0.389489294	-2.31059781	0.02085508	0.046872127
PTGES3L-AARSD1	1.675128761	-0.898734959	0.349988228	-2.567900538	0.010231651	0.02563327
CLEC16A	2.229628096	-0.898586656	0.301010313	-2.985235448	0.002833601	0.008480808
POLG	3.898276562	-0.898501577	0.229080704	-3.922205415	8.77E-05	0.000405598
ABI3	18.82549297	-0.898246006	0.210211754	-4.273053191	1.93E-05	0.00010556
FBXL6	3.066461264	-0.897732551	0.261330266	-3.435241412	0.000592026	0.00219535
PHC1	5.585348915	-0.897609903	0.193886565	-4.629562161	3.66E-06	2.40E-05
P4HTM	4.465122752	-0.897364999	0.217115116	-4.133130002	3.58E-05	0.000183136
KLRC3	2.569870775	-0.897190294	0.387663554	-2.314352963	0.020648369	0.046525583
SERGEF	4.155160171	-0.896163429	0.22866697	-3.919076843	8.89E-05	0.00041034
SULF2	8.968171851	-0.895694689	0.233153941	-3.841645073	0.000122212	0.000538995
ILVBL	2.754340471	-0.895314276	0.27457376	-3.260742316	0.00111121	0.003805856
DPP7	23.39708337	-0.895283169	0.141966192	-6.306312477	2.86E-10	3.91E-09
CEP68	2.188167523	-0.893989674	0.304713037	-2.933874053	0.0033476	0.00982278
FAM60A	4.649798186	-0.89395189	0.212760274	-4.201686119	2.65E-05	0.000140092
CLCN7	3.539837615	-0.892724194	0.24205113	-3.688163715	0.000225878	0.000935401
SMARCA5-AS1	1.35522308	-0.892512511	0.387473289	-2.303416874	0.021255399	0.047593205
RABGAP1L	3.815722969	-0.891990184	0.235593151	-3.786146492	0.000153001	0.000662724
ARHGEF18	4.053854141	-0.891966992	0.22676204	-3.93349342	8.37E-05	0.000388594
FBL	14.09914803	-0.891697676	0.183428925	-4.861270789	1.17E-06	8.54E-06
WDR92	1.356292487	-0.891669089	0.38752531	-2.300931235	0.021395518	0.047854313
TRMT2A	4.059696971	-0.891493733	0.226924286	-3.928595512	8.54E-05	0.000395871
ZNF101	2.70608529	-0.891186184	0.275314501	-3.236975103	0.00120804	0.004078486
YTHDF1	4.049579229	-0.891109312	0.227574058	-3.915689332	9.01E-05	0.000415391
ZNF639	1.6241019	-0.89078746	0.359173944	-2.480100452	0.013134537	0.031629159
ASCC2	55.23693544	-0.890198952	0.325490648	-2.734944788	0.006239074	0.016725714
MCCC2	2.422661258	-0.889557687	0.291901521	-3.047458208	0.002307856	0.007118687
LRRC58	1.875691467	-0.888816922	0.331727785	-2.679356274	0.007376386	0.019336656
SEC23IP	2.143953446	-0.888110277	0.308760744	-2.87637044	0.004022773	0.011541095
TRAPPC10	2.657559225	-0.887703251	0.276305943	-3.212754824	0.001314685	0.004399137
MPHOSPH9	1.866431717	-0.887651862	0.32913148	-2.696952181	0.006997732	0.018501276
DDX10	1.863644205	-0.887644842	0.331265363	-2.67955827	0.007371937	0.019329971
NAT9	3.45901134	-0.887615807	0.246255629	-3.604448809	0.000312816	0.001246245
ZNF131	2.652980894	-0.887172399	0.277456091	-3.197523596	0.001386131	0.004600193
LINC01420	22.02215684	-0.887116744	0.169956063	-5.219682823	1.79E-07	1.52E-06
MTMR12	1.860391514	-0.886974359	0.331604732	-2.674794031	0.007477517	0.019541373
ASPSCR1	3.182149128	-0.886720847	0.256703261	-3.45426405	0.000551797	0.002062703
SNHG6	22.31192452	-0.886427806	0.16567285	-5.350471156	8.77E-08	7.81E-07
PCYT2	2.381770585	-0.886313987	0.294676684	-3.007750651	0.00263189	0.007944842
MAK16	1.59102545	-0.886191158	0.356527855	-2.485615487	0.012932762	0.03122657
MIR6087	1819.431592	-0.886097894	0.293006607	-3.024156698	0.002493273	0.007582618
API5	7.297953376	-0.885946178	0.201945227	-4.387061727	1.15E-05	6.66E-05
INPP4A	3.965303219	-0.885824013	0.22756835	-3.89256244	9.92E-05	0.00045155
LTB	18.23952358	-0.885559287	0.18132946	-4.883703316	1.04E-06	7.67E-06
SAP130	2.884059487	-0.885300963	0.26774107	-3.306556448	0.000944503	0.003304949
PPIH	10.73698519	-0.885239106	0.157627858	-5.616006692	1.95E-08	1.99E-07
HNRNPA0	3.963900357	-0.884303985	0.233140083	-3.793015658	0.000148829	0.000645749
C6orf48	2.61520998	-0.884109706	0.28845674	-3.06496463	0.002176957	0.006783014
TMPRSS9	1.818484675	-0.883267197	0.386376467	-2.286027417	0.022252655	0.049499513
SUGP2	2.344414778	-0.882326149	0.295230822	-2.988597682	0.002802609	0.008397927
FAAP100	2.344716109	-0.882242876	0.296333792	-2.977192943	0.002909009	0.008678429
ADGRG1	2.346435332	-0.881430478	0.321645125	-2.740381896	0.006136783	0.016504538
MIR4680	36.08589958	-0.880797487	0.185655054	-4.744268843	2.09E-06	1.45E-05
MRPS27	4.402534858	-0.880195187	0.220101134	-3.99904885	6.36E-05	0.000303497
C9orf114	2.578288386	-0.88004417	0.281501746	-3.126247642	0.001770524	0.005676272
TESC	71.51303782	-0.879988824	0.261957913	-3.359275592	0.000781471	0.002806843
PMS2P4	2.059314089	-0.879887167	0.316025804	-2.784225701	0.005365568	0.0146857
BHLHE40	5.967937193	-0.879132332	0.21364265	-4.114966432	3.87E-05	0.000195908
REV1	1.542739347	-0.879046008	0.361484337	-2.431767903	0.015025332	0.03547735
LOC101928600	5.590290283	-0.878722054	0.266315734	-3.299549907	0.0009684	0.003375507
ZNF76	3.325388809	-0.87828404	0.248549582	-3.533637171	0.000409883	0.001580979
RAPGEF6	2.80694426	-0.878163163	0.269460315	-3.258970293	0.001118174	0.00382456
GLI4	2.530792406	-0.877852753	0.289269549	-3.034722311	0.002407572	0.007374866
C8orf33	3.842477872	-0.877753288	0.232393629	-3.777010974	0.000158722	0.000685169
FUBP3	2.055254949	-0.877727967	0.318021372	-2.759965352	0.005780749	0.0156662
TRIM4	4.357073991	-0.877370766	0.220491799	-3.979153737	6.92E-05	0.000326677
PTBP1	10.69057917	-0.877276236	0.146801386	-5.975939741	2.29E-09	2.73E-08
ACOT2	2.297794512	-0.876621961	0.298489739	-2.936857943	0.003315559	0.009742806
CASS4	4.287303102	-0.876040254	0.23390612	-3.745264351	0.000180204	0.000764927
MYO1G	18.23230352	-0.875621957	0.125997125	-6.949539205	3.66E-12	6.77E-11
FAHD2B	2.017798468	-0.87425724	0.320667833	-2.726364014	0.006403633	0.017117275
GATAD1	1.506141515	-0.873070686	0.366452189	-2.382495485	0.017195743	0.039735634
FNBP4	4.510869694	-0.872097591	0.216256227	-4.032705111	5.51E-05	0.000268986
EXOSC5	8.950117448	-0.871966284	0.170144807	-5.124848065	2.98E-07	2.43E-06
PCNXL4	1.496434022	-0.871655485	0.372387703	-2.34072038	0.019246576	0.04380834
SPATA20	2.490509929	-0.871451156	0.290862463	-2.996093576	0.002734625	0.008220835
REXO4	2.491185168	-0.87092737	0.287693683	-3.027273174	0.002467708	0.007527361
AGK	2.723494046	-0.8701262	0.2755312	-3.157995176	0.001588582	0.005179428
YARS2	2.729555631	-0.869741242	0.276125361	-3.149805727	0.001633791	0.005306431
TMEM106A	1.978139075	-0.86963603	0.32297259	-2.692600105	0.007089725	0.018720184
CUL5	1.975819321	-0.8690949	0.321150037	-2.706195858	0.006805889	0.018040924
CDYL	1.456623618	-0.866324648	0.371820304	-2.329955192	0.019808519	0.044876679
AKT2	1.455652452	-0.866163349	0.374221888	-2.31457159	0.020636389	0.046514129
NOP2	5.123252335	-0.865823899	0.203177418	-4.261417971	2.03E-05	0.000110513
DDX26B	1.457749294	-0.864969469	0.371418096	-2.328829638	0.019868093	0.045001628
COPZ2	1.461707723	-0.864618621	0.373536111	-2.314685507	0.020630149	0.046510364
RASA4CP	2.17069138	-0.863529105	0.311792472	-2.769563678	0.005613143	0.015268889
PIGO	1.926994564	-0.863435321	0.324356745	-2.661992803	0.007767954	0.020217337
GPATCH8	2.16190443	-0.86268611	0.305907139	-2.820091463	0.004800996	0.013388861
DUS3L	3.346720826	-0.861189798	0.249607261	-3.450179277	0.000560214	0.002091864
THUMPD1	4.799105205	-0.861009141	0.211700057	-4.067118136	4.76E-05	0.000235538
COQ4	5.951345615	-0.860386246	0.199885209	-4.304401758	1.67E-05	9.31E-05
DDB1	6.443676437	-0.860009986	0.185604868	-4.633552958	3.59E-06	2.35E-05
GIMAP6	10.86739097	-0.859374695	0.181791688	-4.727249658	2.28E-06	1.56E-05
ZBTB7A	1.885224693	-0.858996254	0.331182254	-2.593726697	0.009494192	0.024112122
CCDC84	14.81070956	-0.858918215	0.171940311	-4.995444116	5.87E-07	4.52E-06
EMC10	1.8945055	-0.858074467	0.329981122	-2.600374416	0.00931221	0.023738788
POLR3E	1.885694518	-0.85794846	0.327822779	-2.617110572	0.008867761	0.022708161
GLG1	4.714597682	-0.857713544	0.21029097	-4.078698883	4.53E-05	0.000225313
IGSF8	3.539448644	-0.857290253	0.243277924	-3.523913061	0.000425224	0.001636428
SDHAF4	1.882332431	-0.857240861	0.330753392	-2.591782525	0.009548011	0.024212556
RPS10	49.5506533	-0.857201485	0.214037514	-4.004912368	6.20E-05	0.000297321
SLC29A3	2.121431885	-0.856889797	0.310792668	-2.757110724	0.00583146	0.015791017
MIR6861	3.423038965	-0.856879492	0.326117279	-2.627519447	0.008600993	0.02210846
ATP2B1	5.875795582	-0.85686518	0.191985617	-4.463173826	8.08E-06	4.87E-05
NT5DC1	3.531570976	-0.856433161	0.243388697	-3.518787731	0.000433523	0.001663965
SLC18B1	2.589528496	-0.856266121	0.29049288	-2.947632045	0.00320218	0.009453302
FBXW4	3.2672087	-0.855615853	0.255806534	-3.344777159	0.000823487	0.002941149
PDE6G	2.324078824	-0.854122589	0.308919933	-2.764867197	0.005694597	0.015469791
NCL	26.95914359	-0.853995294	0.127308276	-6.708089403	1.97E-11	3.25E-10
VWA9	2.789597831	-0.85241311	0.274180511	-3.108948583	0.001877544	0.005981696
VILL	2.078302506	-0.852108412	0.313859259	-2.714937941	0.006628819	0.01764507
CCAR2	6.226197176	-0.851569237	0.184389359	-4.618320933	3.87E-06	2.51E-05
POLR1C	8.098366966	-0.851472195	0.172426816	-4.938165745	7.89E-07	5.95E-06
DHRS4L2	3.462479828	-0.851431327	0.247669463	-3.437772739	0.00058652	0.002178045
CENPC	3.914766855	-0.851052543	0.231147923	-3.681852431	0.000231545	0.000954597
RRAS2	2.082298805	-0.850962168	0.316199002	-2.691223444	0.00711905	0.018787868
ATIC	9.219782841	-0.850800729	0.164556072	-5.170278545	2.34E-07	1.94E-06
BRPF1	1.606495302	-0.850525346	0.354829422	-2.396997803	0.016530023	0.038476813
HPS5	1.609581048	-0.850050555	0.354879777	-2.395319798	0.016605875	0.038600411
BDP1	1.610497615	-0.849853103	0.354498864	-2.397336605	0.016514745	0.038450043
ALYREF	7.918144978	-0.849505058	0.280442286	-3.029161799	0.002452333	0.007487357
RNF216P1	3.415039292	-0.848057253	0.246694551	-3.437681327	0.000586718	0.002178045
PWP2	2.504314367	-0.847920186	0.287975966	-2.944413025	0.003235679	0.009541128
CCDC107	6.140686676	-0.847849022	0.207465145	-4.086705841	4.38E-05	0.000219068
IARS	4.117751381	-0.847840774	0.232949661	-3.639587937	0.000273075	0.001102589
ATXN2	2.270803371	-0.847769968	0.298410792	-2.840949424	0.004497945	0.012693257
LDHB	67.06775405	-0.847252774	0.13946369	-6.075077834	1.24E-09	1.55E-08
DNPH1	9.306436685	-0.84690292	0.204779585	-4.135680428	3.54E-05	0.000181572
RBM14	4.315090396	-0.846554584	0.222024262	-3.81289224	0.00013735	0.000600552
ATXN7L3B	6.573090023	-0.846467789	0.183367824	-4.616228582	3.91E-06	2.54E-05
MPI	2.940556865	-0.845630352	0.266138675	-3.177404984	0.001485994	0.004874615
USE1	7.374381403	-0.845013034	0.187797863	-4.499588124	6.81E-06	4.20E-05
FAM50B	1.800203663	-0.844939864	0.338058813	-2.49938718	0.012440831	0.030244856
RNU86	3.384894682	-0.844926596	0.273978205	-3.083919011	0.002042932	0.006440076
RAB30-AS1	3.361610934	-0.844015186	0.252395833	-3.34401395	0.000825756	0.002947184
MAGEF1	2.69526156	-0.843997268	0.278624641	-3.029155153	0.002452387	0.007487357
SDAD1	5.887502179	-0.843361475	0.200248547	-4.211573515	2.54E-05	0.000134587
GLUD1	10.83773461	-0.842182886	0.161023182	-5.230196519	1.69E-07	1.43E-06
ST6GALNAC6	5.557364587	-0.841061418	0.213656383	-3.936514345	8.27E-05	0.000384438
KCTD6	2.227384287	-0.840735472	0.305014324	-2.756380292	0.0058445	0.015822119
GBF1	1.989480926	-0.840610752	0.319223856	-2.633295532	0.008456073	0.021796498
HOXB2	2.23668718	-0.840517334	0.313946395	-2.677263851	0.007422616	0.01943782
ZNF398	1.989016619	-0.840261332	0.319181114	-2.632553413	0.00847457	0.021833117
CCDC57	1.760905183	-0.839827911	0.342787237	-2.449997605	0.014285716	0.033959437
FBXO25	2.426844425	-0.83819014	0.291098713	-2.879401741	0.003984304	0.0114598
HMG20A	2.422624393	-0.838092609	0.29153312	-2.87477666	0.004043134	0.011592974
USP5	3.940853276	-0.836945325	0.231395807	-3.616942485	0.000298104	0.001196528
INTS9	3.278660706	-0.83689739	0.250395948	-3.342296062	0.000830884	0.002962649
BNIP3	3.281852111	-0.836673093	0.253735548	-3.297421665	0.000975769	0.003396837
SNORD87	6.25560472	-0.835578186	0.240942608	-3.467955269	0.000524435	0.001971278
SPDYE1	1.950117424	-0.834947327	0.324556788	-2.572576995	0.01009445	0.025333187
TAF1B	2.187168748	-0.834834854	0.309329375	-2.698854108	0.006957867	0.018405439
VAC14	5.429886089	-0.834753351	0.197368522	-4.229414818	2.34E-05	0.000125788
COQ6	3.473566384	-0.834386542	0.243267587	-3.429912523	0.000603776	0.002233225
CARD9	3.04077166	-0.834314787	0.265033159	-3.147963794	0.001644121	0.005334875
TRMT10B	2.382675106	-0.833927235	0.293523701	-2.841089941	0.004495963	0.012691184
SCRN2	4.518470853	-0.83323119	0.220760471	-3.774367701	0.000160414	0.000691887
DENND2D	18.2899103	-0.832533753	0.131435561	-6.334159071	2.39E-10	3.32E-09
RPL11	61.83142202	-0.832208293	0.218547893	-3.807898957	0.000140153	0.000611755
REPIN1	3.859981409	-0.832038436	0.231957887	-3.587023693	0.000334474	0.001321153
GATSL3	2.568757981	-0.831610063	0.285409238	-2.913746129	0.003571202	0.010389044
MON1A	1.718501769	-0.831144021	0.348985817	-2.381598276	0.017237691	0.039805456
C16orf13	14.7321051	-0.830830695	0.193938897	-4.283981753	1.84E-05	0.000101226
PGAM5	1.713761992	-0.830806283	0.344983637	-2.408248377	0.016029272	0.037499875
TCF12	2.569961641	-0.83034658	0.283479314	-2.929125827	0.003399168	0.00994384
RPS10-NUDT3	20.6542869	-0.82928127	0.184952128	-4.483761713	7.33E-06	4.48E-05
CECR1	14.0492489	-0.828780334	0.205517283	-4.032655167	5.52E-05	0.000268986
OFD1	5.29854629	-0.827779158	0.200174247	-4.135292981	3.55E-05	0.000181787
YDJC	7.408938795	-0.827394504	0.176537346	-4.686795868	2.78E-06	1.87E-05
MIEF1	1.907561881	-0.827362343	0.326270367	-2.535818228	0.011218495	0.027716762
RAD50	1.908053583	-0.826610963	0.326952441	-2.528229979	0.011463923	0.028250811
MFSD12	5.474160584	-0.826352989	0.197673926	-4.180384352	2.91E-05	0.000152458
RPL4	98.97867471	-0.825175436	0.146599772	-5.628763423	1.82E-08	1.86E-07
ZNF800	4.198517728	-0.824853155	0.222241787	-3.711512421	0.000206025	0.000861596
DHX30	3.345372056	-0.823294124	0.248617493	-3.31148912	0.000928008	0.003260683
ASB13	1.671724524	-0.823062924	0.352437304	-2.335345646	0.019525371	0.044353661
CDK13	2.288491882	-0.822942427	0.297795334	-2.763449703	0.005719391	0.015528855
MTRNR2L2	506.4961634	-0.822750014	0.206869829	-3.977138758	6.97E-05	0.000329152
LIN7C	1.669499689	-0.822739794	0.353471862	-2.32759629	0.019933551	0.045129807
LOC729348	25.9731294	-0.821815195	0.224939817	-3.653489217	0.000258701	0.001050385
NOA1	3.536806456	-0.821472413	0.243169832	-3.37818391	0.000729663	0.002638898
EML4	6.588906188	-0.821442114	0.186560318	-4.403091297	1.07E-05	6.23E-05
ZNF611	1.863111145	-0.820592121	0.330338594	-2.484094003	0.012988152	0.031313689
PHF10	3.536608688	-0.820389971	0.247297171	-3.317425625	0.000908511	0.003202124
PIK3R4	1.861016234	-0.820273873	0.331446517	-2.47483027	0.013329951	0.032031532
GNB1L	2.067310548	-0.820062316	0.319272007	-2.5685381	0.010212848	0.025602885
SRRM2	11.65840868	-0.819477976	0.15466052	-5.298559537	1.17E-07	1.01E-06
C19orf70	15.4780905	-0.819416101	0.219247411	-3.737403773	0.00018593	0.00078563
NKTR	5.554924813	-0.81905036	0.195262222	-4.194617645	2.73E-05	0.000144009
CDC23	3.10193698	-0.818905161	0.266196307	-3.076320522	0.002095724	0.006573922
TEX10	2.056198565	-0.818763115	0.315231988	-2.597335128	0.009395021	0.023896032
FAM13B	2.054064607	-0.818709103	0.31578742	-2.59259569	0.009525468	0.024173457
PIK3R1	2.672914041	-0.818589845	0.278131663	-2.943173884	0.003248659	0.009573856
CXXC5	5.749509795	-0.81820243	0.196148694	-4.171337631	3.03E-05	0.000157989
TOP2B	5.153540843	-0.818152025	0.209274894	-3.909460937	9.25E-05	0.000424518
DDX47	9.654018924	-0.817551345	0.154309547	-5.298125489	1.17E-07	1.01E-06
TMEM263	2.05114688	-0.817381268	0.325377551	-2.512100988	0.012001474	0.029359049
PDPK1	3.250114687	-0.816161622	0.251155662	-3.249624624	0.001155574	0.003930034
TGS1	3.066332143	-0.815956773	0.259615815	-3.142939394	0.001672605	0.005410055
SURF2	6.490290685	-0.815758738	0.195561072	-4.17137588	3.03E-05	0.000157989
SMC1A	2.438079338	-0.815202639	0.288715927	-2.823545788	0.004749564	0.013274523
HERC1	1.81897435	-0.814726544	0.334224136	-2.437665196	0.014782458	0.034968776
PBRM1	3.443426328	-0.814278514	0.244236942	-3.333969499	0.00085616	0.003037594
SERTAD2	2.011331376	-0.813359756	0.318709422	-2.552041762	0.010709368	0.026600941
TBC1D10A	7.040806318	-0.812828277	0.174341828	-4.662267733	3.13E-06	2.07E-05
NUP62	5.838581744	-0.812699783	0.18955316	-4.287450452	1.81E-05	9.98E-05
ZNF195	2.019511488	-0.812060882	0.319195741	-2.544084325	0.010956463	0.027141844
RANBP10	6.141322926	-0.810465313	0.301435116	-2.688689109	0.007173319	0.018901687
TTC31	4.79788323	-0.810270645	0.210285316	-3.853196513	0.000116586	0.000518901
DBR1	2.199507603	-0.810118244	0.306180393	-2.645885436	0.008147741	0.021119392
DDX19A	3.402827735	-0.810095588	0.247330611	-3.275355143	0.001055292	0.003638828
RPUSD4	2.405797146	-0.809917299	0.293912891	-2.755637211	0.005857793	0.015849674
EHMT1	2.587328073	-0.809622721	0.280249164	-2.888938931	0.003865441	0.011152587
RPS15A	97.29017422	-0.809468654	0.279534636	-2.895772297	0.003782267	0.010928101
ZNF385A	7.022909784	-0.809060459	0.202949671	-3.986507857	6.71E-05	0.000317752
SHQ1	2.398781867	-0.808537241	0.297383434	-2.718837535	0.006551178	0.017456659
CHD8	1.778405022	-0.80837608	0.340164899	-2.376424149	0.017481355	0.040249426
ERAP2	8.232243089	-0.807915736	0.27156171	-2.975072355	0.002929194	0.008728416
FUBP1	6.152389158	-0.807440088	0.186614683	-4.326776849	1.51E-05	8.48E-05
PSMF1	39.33152387	-0.807334047	0.200855758	-4.01947175	5.83E-05	0.000282863
NUDCD3	3.555588567	-0.806353989	0.240937838	-3.346730411	0.000817707	0.002923582
FAM178A	1.778847156	-0.806120961	0.337628982	-2.387594086	0.016959061	0.039268945
CDR2	1.963877273	-0.805981641	0.325296053	-2.477686507	0.013223728	0.031821353
C10orf76	1.777946602	-0.805965424	0.337961448	-2.384785093	0.017089101	0.03951612
ILF3-AS1	4.532253413	-0.805650302	0.220992567	-3.645599098	0.00026677	0.001079272
DCAF7	6.102809853	-0.805487581	0.185380765	-4.345044008	1.39E-05	7.87E-05
UCKL1	4.130016489	-0.805450028	0.223423306	-3.605040325	0.000312104	0.001244384
HHLA3	1.979531621	-0.805313212	0.32794103	-2.455664704	0.01406243	0.033506899
APEX1	19.21921499	-0.805231138	0.129285439	-6.228320398	4.71E-10	6.26E-09
TCTN3	4.759380371	-0.804980486	0.22601436	-3.561634244	0.000368554	0.001439013
SPG7	4.901571037	-0.804955313	0.206540098	-3.897331898	9.73E-05	0.000444142
ACSF3	2.545240659	-0.804573725	0.284637165	-2.826664345	0.00470356	0.01315317
YBX1	40.89728196	-0.80449178	0.255630534	-3.147087977	0.001649053	0.005347472
SNORD86	4.517784552	-0.804342839	0.220492714	-3.647933877	0.000264358	0.001070645
ERCC5	2.353721184	-0.804213059	0.293853921	-2.736778388	0.006204407	0.016654711
PEBP1	32.6726757	-0.803669836	0.150767648	-5.330519144	9.79E-08	8.64E-07
DCAKD	2.742154069	-0.803604516	0.27425148	-2.930173854	0.003387724	0.009922873
L3MBTL2	3.12837873	-0.802619623	0.257530574	-3.116599363	0.0018295	0.005841431
TUT1	3.121389124	-0.802076981	0.26015624	-3.083058788	0.002048847	0.00645073
IKBKE	5.639635577	-0.801122185	0.199103713	-4.023642626	5.73E-05	0.000278428
PPP3CC	7.214602853	-0.800863464	0.178978493	-4.474635209	7.65E-06	4.64E-05
PFKL	12.79372918	-0.800750896	0.133351519	-6.004812709	1.92E-09	2.34E-08
PUM1	6.009900954	-0.800145484	0.188140708	-4.252909929	2.11E-05	0.000114614
XYLT2	1.928738962	-0.7997547	0.32504219	-2.460464288	0.013875738	0.033116328
RRN3P3	2.120912826	-0.799602346	0.311896216	-2.563680815	0.010356874	0.025870582
TOB2	2.899489458	-0.799507519	0.269213659	-2.969788095	0.002980052	0.008856629
NCR1	3.093418226	-0.799194771	0.270128896	-2.958568235	0.003090718	0.009150791
MZT2A	21.61410223	-0.799087635	0.214066238	-3.732898944	0.000189289	0.000798495
AARSD1	2.702535676	-0.798908824	0.27851092	-2.868500897	0.00412422	0.011785637
DDX55	2.698769204	-0.798798825	0.275632216	-2.898060451	0.003754782	0.010857934
UTP3	2.119270558	-0.798656185	0.310109305	-2.575402192	0.010012359	0.025158183
FBXW11	2.499044407	-0.798449232	0.285836557	-2.793376892	0.005216088	0.014361525
INPP5B	2.117705748	-0.798260306	0.31034893	-2.572138098	0.010107257	0.025359074
UBE3C	2.123047389	-0.79816433	0.309633333	-2.577772626	0.009943941	0.025035709
MTRNR2L8	118.7718511	-0.797547527	0.195399398	-4.081627344	4.47E-05	0.000222928
ZNF600	2.753294616	-0.795791204	0.308988609	-2.575471011	0.010010366	0.025158183
PACS1	5.102634782	-0.795041725	0.208844167	-3.806865845	0.000140739	0.000614052
TBC1D9B	3.618128389	-0.79474631	0.239433994	-3.319270993	0.000902528	0.003184344
BAG1	31.75705034	-0.794330737	0.31542499	-2.518287266	0.01179271	0.028917849
CIRBP	16.6258577	-0.794249865	0.124610142	-6.373878184	1.84E-10	2.61E-09
NNT	2.847322318	-0.792494666	0.271690091	-2.916906777	0.003535214	0.010296122
ALKBH7	9.434001531	-0.792102067	0.19663843	-4.028215978	5.62E-05	0.000273721
MSTO2P	1.886213491	-0.792062039	0.329522611	-2.403665216	0.016231631	0.037886211
CSTF2T	2.652311682	-0.791621519	0.283968082	-2.787713022	0.005308154	0.014567728
HNRNPA1	28.84141078	-0.791403276	0.104005206	-7.609266006	2.76E-14	6.95E-13
MAN2A1	1.889821843	-0.791293555	0.330026245	-2.397668569	0.016499787	0.038424006
SERPINB9	9.172150427	-0.790686011	0.167533206	-4.719577873	2.36E-06	1.61E-05
ERI3	4.89305161	-0.790343605	0.211282312	-3.740699342	0.000183509	0.000776366
WNK1	5.008646171	-0.790201804	0.243767683	-3.241618383	0.001188531	0.004025974
NUP93	4.880240016	-0.789314783	0.210618272	-3.7476083	0.000178529	0.000758766
LOC101928137	2.236319993	-0.789095247	0.308888515	-2.55462799	0.010630134	0.026442848
ARHGEF6	5.790791939	-0.788432955	0.191528867	-4.116522833	3.85E-05	0.000194784
AFG3L2	2.609126647	-0.787757493	0.280976281	-2.803644098	0.005052865	0.013995404
ABCD4	2.614091042	-0.787397548	0.280129299	-2.810836101	0.004941295	0.013727468
MAPKAPK5	2.801657654	-0.787198557	0.273645549	-2.87670879	0.004018463	0.011537919
EXOC4	3.725478678	-0.787166718	0.236876564	-3.323109323	0.0008902	0.003147394
LOC101929718	2.040523999	-0.785232694	0.317399618	-2.473956014	0.013362615	0.032087298
RALGAPB	2.031953196	-0.785210228	0.315769459	-2.486656657	0.012894978	0.031162864
ARRDC5	2.390017514	-0.784125383	0.31402828	-2.496989706	0.012525259	0.030413791
KIAA1279	2.026150477	-0.783974893	0.319819917	-2.451301038	0.014234085	0.033860424
NCBP1	2.952524004	-0.783852126	0.264727797	-2.960974006	0.003066678	0.009090191
EXOSC10	6.823849022	-0.783491302	0.179323463	-4.369151079	1.25E-05	7.14E-05
GPX7	3.492233482	-0.783168156	0.249782928	-3.135395055	0.001716228	0.005530069
LINC00339	2.729512126	-0.782718952	0.303424771	-2.579614542	0.009891065	0.02493342
ENDOG	3.302893517	-0.782163837	0.252327486	-3.099796421	0.001936537	0.006138901
SGSM3	6.594757437	-0.781813777	0.178792634	-4.372740409	1.23E-05	7.04E-05
SART3	3.482726609	-0.781766231	0.24450109	-3.197393641	0.001386755	0.004600193
UBTF	4.014472371	-0.781709381	0.22691194	-3.444990077	0.00057108	0.002129314
GTF3C2	4.209795868	-0.781664662	0.222208833	-3.517702928	0.000435299	0.001670152
PEMT	4.581864329	-0.780942778	0.224980965	-3.471150452	0.000518234	0.001953017
EIF3A	9.150791139	-0.780522939	0.157969397	-4.940975619	7.77E-07	5.89E-06
UCP2	220.8968487	-0.779454715	0.142464433	-5.471223217	4.47E-08	4.26E-07
HNRNPA1P10	32.04998364	-0.779012746	0.111708697	-6.973608729	3.09E-12	5.78E-11
SMIM11	3.644172177	-0.778761733	0.242851316	-3.2067429	0.001342469	0.004472993
MED22	2.711308828	-0.778135037	0.274395132	-2.835819392	0.004570829	0.012859719
PREP	5.239629121	-0.7763079	0.2033486	-3.817621069	0.000134745	0.000590742
BIRC6	1.799548052	-0.776016123	0.336330051	-2.307305341	0.021037804	0.047189027
SLC25A32	1.990122631	-0.775889882	0.324119472	-2.393839151	0.016673059	0.038738887
LINC00506	7.436847282	-0.774816659	0.195583427	-3.96156603	7.45E-05	0.000349436
DFFA	3.414844092	-0.774343903	0.248166909	-3.120254453	0.001806949	0.005778489
CD180	4.291801885	-0.771570848	0.231157447	-3.337858501	0.000844267	0.003002724
ZNF362	2.480355476	-0.770685039	0.287919273	-2.676740019	0.00743423	0.019458221
PPAN-P2RY11	1.954896701	-0.770620173	0.324536318	-2.374526762	0.017571462	0.040411187
HIRA	1.946080328	-0.770382559	0.32449597	-2.374089759	0.017592273	0.040441406
STK25	5.844862574	-0.769763935	0.19040269	-4.042820698	5.28E-05	0.000259072
MZF1	2.292453811	-0.769470264	0.301120882	-2.55535338	0.010608004	0.026407159
EZR-AS1	7.044574144	-0.769421735	0.173703843	-4.42950324	9.45E-06	5.58E-05
SEC31A	8.714407313	-0.769134245	0.169497018	-4.537744987	5.69E-06	3.58E-05
EML3	3.162433245	-0.768970832	0.257784696	-2.982996445	0.002854413	0.00853306
GTF3C2-AS1	1.940212825	-0.768677424	0.327248144	-2.348913012	0.018828305	0.042981233
DHRS4	6.543875004	-0.768452779	0.187627606	-4.095627489	4.21E-05	0.000211532
GZMA	31.47494598	-0.768300406	0.288584721	-2.662304515	0.007760763	0.020203788
NCBP2	7.596429697	-0.767362126	0.175091626	-4.382631796	1.17E-05	6.78E-05
LINS	4.725055442	-0.766994088	0.214403025	-3.577347317	0.000347099	0.001364666
KDM1A	4.044919256	-0.766465845	0.231176849	-3.315495687	0.000914808	0.003222085
PTGES2	5.075974982	-0.76592115	0.206515082	-3.708790387	0.000208252	0.000869124
VHL	4.540931274	-0.765884474	0.215158497	-3.559629219	0.000371379	0.001448932
DIP2A	2.100763295	-0.765433956	0.316182964	-2.420857674	0.015483938	0.036382966
ABCF2	3.316836068	-0.765021561	0.249867218	-3.061712402	0.002200748	0.006840126
WDR43	2.978009775	-0.764972809	0.266805745	-2.867152685	0.004141831	0.011829321
ZNF671	3.309912768	-0.764888431	0.250647997	-3.051643894	0.002275919	0.007039375
GANAB	6.977631505	-0.764769955	0.176762434	-4.3265412	1.51E-05	8.48E-05
LOC102723373	2.438331902	-0.764751252	0.302003005	-2.532263718	0.011332872	0.027958629
PPIL2	3.315128315	-0.764484308	0.250724188	-3.049104735	0.002295244	0.007092682
DDX28	4.006815348	-0.763693692	0.229570403	-3.326620863	0.000879059	0.003112327
MIB2	2.247309015	-0.762902131	0.303075392	-2.51720249	0.011829082	0.028993072
TMEM41A	2.257605166	-0.761970869	0.303802063	-2.508116178	0.012137675	0.029628153
SWAP70	4.152112166	-0.761725346	0.226917962	-3.356831424	0.000788412	0.002827781
ERMARD	1.911655042	-0.761574831	0.32936044	-2.312283863	0.020762045	0.046693959
PIBF1	2.58801846	-0.760907402	0.284162458	-2.677719665	0.007412523	0.019416385
PCID2	4.839487107	-0.760562341	0.210156006	-3.619036909	0.000295701	0.001187824
ELP3	4.835975615	-0.760316388	0.210307969	-3.615252395	0.000300055	0.001203413
EIF4EBP3	7.302103917	-0.760141066	0.197588084	-3.847099736	0.000119524	0.000529457
CEP78	2.249858143	-0.760040914	0.30639873	-2.480561568	0.013117561	0.031595753
RPA1	6.723673876	-0.7599905	0.185724913	-4.09202238	4.28E-05	0.000214425
TMEM261	3.09470118	-0.759444173	0.266465235	-2.850068499	0.004370981	0.012396829
CNPY4	2.74748332	-0.75889856	0.27803306	-2.729526341	0.006342538	0.016958418
TSC2	2.395218231	-0.758661296	0.292674589	-2.59216661	0.009537357	0.024197597
RPL6	42.2533723	-0.758406171	0.206003955	-3.681512669	0.000231854	0.000955097
ZNF266	3.431202105	-0.758259548	0.247214917	-3.067207907	0.002160685	0.006736176
CAPN10	2.054532308	-0.757936954	0.314957836	-2.406471176	0.016107475	0.037665515
PLEKHO1	11.6016816	-0.757923743	0.163863042	-4.625348915	3.74E-06	2.44E-05
NOL8	2.399793614	-0.757441331	0.292761483	-2.587230135	0.009675095	0.024498207
FAM162A	13.16303529	-0.756992155	0.164210964	-4.609875829	4.03E-06	2.61E-05
AK1	6.205767853	-0.756724997	0.293979655	-2.574072678	0.010050916	0.025236377
SLC35E1	3.223750509	-0.756101966	0.252518291	-2.994246326	0.002751237	0.008261016
UGDH-AS1	25.23419337	-0.755897155	0.216808333	-3.486476481	0.000489428	0.001853382
CIB1	46.35423943	-0.755491984	0.118161227	-6.393738479	1.62E-10	2.32E-09
NAGPA	4.603867143	-0.755294102	0.217969086	-3.465143223	0.000529949	0.001991271
LOC101926898	18.71859393	-0.75523959	0.200558824	-3.765676201	0.000166099	0.000713987
POLR3D	2.211477927	-0.755025073	0.308173724	-2.449998211	0.014285692	0.033959437
PITHD1	15.20367405	-0.753980318	0.236314949	-3.190573936	0.001419905	0.004695651
PSKH1	3.374469327	-0.753956018	0.247045847	-3.05188704	0.002274077	0.007035813
SNORD80	4.912028532	-0.753878546	0.280064069	-2.691807441	0.007106596	0.018759866
ASF1A	6.115671591	-0.753871138	0.192017674	-3.926050766	8.64E-05	0.000399716
DNAJA3	4.749495022	-0.753770317	0.212684045	-3.544084931	0.000393978	0.001527154
DCTD	8.668155492	-0.753566254	0.166054003	-4.538079426	5.68E-06	3.57E-05
PRKRIR	4.059015961	-0.753359629	0.229675877	-3.280099069	0.001037706	0.003586694
CCDC91	3.730123747	-0.752488488	0.240573269	-3.127897334	0.001760617	0.00565163
SH2D1B	7.417197849	-0.752417968	0.329595333	-2.28285383	0.02243898	0.049859501
RPL24	56.19445106	-0.75210019	0.208202168	-3.61235523	0.000303429	0.001213595
PCMTD2	3.858409437	-0.751415148	0.237877168	-3.158836779	0.001584002	0.005167806
PSMG4	3.202274272	-0.75121123	0.259208642	-2.898094849	0.00375437	0.010857934
DNAJC10	2.695376247	-0.750743258	0.28082229	-2.673374888	0.007509228	0.019619208
UBE3A	4.214587275	-0.75057069	0.225772229	-3.324459758	0.0008859	0.003134368
TOMM20	4.369240167	-0.750492958	0.219871042	-3.413332437	0.000641736	0.002355655
AGAP7P	2.838027031	-0.750144094	0.292444012	-2.565086183	0.010315018	0.025809937
UFL1	3.190668646	-0.74968855	0.254759439	-2.9427312	0.003253308	0.009584781
CCDC92	3.674665665	-0.749570018	0.240376305	-3.118319071	0.001818858	0.005811403
HNRNPL	5.346676358	-0.749361551	0.198849399	-3.76848788	0.000164239	0.000706292
RFX5	4.507562463	-0.748754643	0.216653122	-3.456006715	0.000548242	0.002052428
MTG1	7.82994636	-0.7478312	0.178506497	-4.189378042	2.80E-05	0.000146987
TMEM161A	2.663086736	-0.747536036	0.283250923	-2.639130097	0.008311908	0.021473835
SNHG5	15.29682865	-0.747282843	0.268757919	-2.780505396	0.005427436	0.014823147
PARP1	9.324636558	-0.746778746	0.163056188	-4.579885951	4.65E-06	2.97E-05
AKR7A2	8.461276773	-0.746079	0.16631055	-4.486059367	7.26E-06	4.44E-05
DPH7	4.470135787	-0.74594785	0.21660134	-3.443874577	0.000573442	0.002136553
CD300E	9.453506317	-0.745764112	0.307739618	-2.423360748	0.015377648	0.036174965
GFM1	2.648332238	-0.744857245	0.281665863	-2.644471136	0.008181868	0.021197058
WBSCR16	2.31673448	-0.744661888	0.299309446	-2.487933134	0.012848789	0.031088144
NUDT14	4.426661865	-0.743747827	0.266313309	-2.792755006	0.005226126	0.014385271
RABL3	2.312099522	-0.743737783	0.29948385	-2.48339863	0.013013537	0.031367462
AK3	3.45329866	-0.743175133	0.247508872	-3.002620178	0.002676663	0.008058488
TAF2	2.799154071	-0.742996859	0.271586641	-2.735763644	0.006223571	0.016694134
TCEB3-AS1	1.973084994	-0.742859409	0.324914539	-2.28632246	0.022235401	0.049471944
TMEM203	11.19570035	-0.742541517	0.146436206	-5.070750871	3.96E-07	3.17E-06
NAPSB	31.57877359	-0.74253056	0.279997413	-2.651919361	0.008003565	0.020788031
NCAPD2	2.457611824	-0.742265079	0.291616616	-2.54534563	0.010916962	0.02706375
INTS5	2.949399417	-0.742097924	0.264816452	-2.802310496	0.005073802	0.014041932
CCNY	3.436300824	-0.741935764	0.247502945	-2.997684585	0.002720391	0.00818046
WDR77	5.904022142	-0.741857125	0.192186149	-3.860096729	0.000113342	0.00050668
UBE2E2	4.279416828	-0.741849769	0.235472309	-3.150475617	0.001630049	0.005297658
JADE2	2.116124424	-0.741213733	0.314459975	-2.357100398	0.018418266	0.042187114
BOLA1	3.605211947	-0.741003429	0.246275294	-3.008841927	0.002622455	0.007923411
RNF220	5.713044537	-0.740544475	0.192567192	-3.84564196	0.000120237	0.000531557
SEC24B	3.580812959	-0.740285707	0.242675904	-3.050511797	0.002284517	0.007061676
JMJD7	2.60726549	-0.740244687	0.280773183	-2.636450814	0.008377834	0.021611246
TGIF2	2.609384408	-0.740125354	0.280389463	-2.639633267	0.008299578	0.021454283
CYHR1	2.764766375	-0.739277815	0.27555091	-2.682908272	0.007298501	0.019171984
OGFOD1	4.237504916	-0.739179267	0.223058105	-3.313841778	0.000920236	0.00323647
PTRH1	3.910612287	-0.738596317	0.239551529	-3.083246102	0.002047557	0.00645073
KAT7	6.635824572	-0.738159236	0.181368658	-4.069938241	4.70E-05	0.000233045
DALRD3	6.314348593	-0.738150662	0.186232583	-3.963595685	7.38E-05	0.000346957
NOP56	17.49864542	-0.738136138	0.137922557	-5.351815944	8.71E-08	7.76E-07
CUTA	18.27327477	-0.737338196	0.178649818	-4.127282101	3.67E-05	0.000187376
SMPD4	3.552412974	-0.736576855	0.241636685	-3.048282399	0.002301535	0.007108312
ANXA2R	4.645914803	-0.736183441	0.235677332	-3.12369219	0.001785972	0.005716795
TMEM243	14.18269073	-0.735206167	0.151127504	-4.864807196	1.15E-06	8.40E-06
RPL35A	93.50189187	-0.734626891	0.226203463	-3.247637679	0.001163673	0.003954936
HDHD3	3.217520383	-0.734224762	0.256535362	-2.862080125	0.004208705	0.011993395
CHST7	2.557053848	-0.733833408	0.290898587	-2.522643428	0.011647644	0.028617274
ZNF75A	3.060166443	-0.73360615	0.262829259	-2.791189049	0.005251479	0.014431643
HACL1	4.496919436	-0.733580432	0.215849462	-3.39857429	0.000677381	0.002472233
DDX56	8.005853082	-0.733100431	0.165117093	-4.439882141	9.00E-06	5.34E-05
EEF1D	33.253891	-0.732622193	0.164434326	-4.455409098	8.37E-06	5.03E-05
ADK	7.206349636	-0.732164158	0.176951783	-4.137647822	3.51E-05	0.000180478
WDR75	2.566509113	-0.731806484	0.288906536	-2.533021555	0.0113084	0.027911785
SDR39U1	10.34204757	-0.730235561	0.150378486	-4.855984246	1.20E-06	8.73E-06
FUS	7.149617825	-0.730166842	0.174933907	-4.173958344	2.99E-05	0.000156422
CAPN7	2.224903651	-0.729435599	0.304352317	-2.396681607	0.016544293	0.038492424
HELZ	2.374252424	-0.728361853	0.29288504	-2.486852364	0.012887887	0.031153123
DPH2	3.164537111	-0.72747666	0.258892278	-2.809958899	0.004954783	0.013761182
SH2D2A	4.614336209	-0.72665235	0.275296643	-2.639524916	0.008302232	0.021454283
FOXN3	4.40368232	-0.726386606	0.218253842	-3.328173277	0.000874175	0.003096112
ZMYM6NB	37.80271329	-0.726036246	0.147568476	-4.919995556	8.65E-07	6.49E-06
PPP4R3A	5.820213505	-0.725955945	0.194481178	-3.732782546	0.000189376	0.000798533
QARS	10.79729463	-0.724312926	0.147252859	-4.918837767	8.71E-07	6.52E-06
CAND1	2.822665545	-0.72353713	0.27400158	-2.640631235	0.008275174	0.021406097
CNST	2.963436893	-0.723389891	0.266034828	-2.71915484	0.006544896	0.017444488
RBL2	14.71215307	-0.723273815	0.140763545	-5.138218252	2.77E-07	2.28E-06
TADA1	2.667775271	-0.723266663	0.292733169	-2.470736968	0.013483495	0.032312856
HMBOX1	4.216656344	-0.723265829	0.222269553	-3.254003168	0.00113791	0.003884234
METAP1	3.762037576	-0.723026108	0.238801465	-3.027728947	0.00246399	0.007518271
ERAP1	4.06014481	-0.722797586	0.227394744	-3.178602863	0.001479867	0.004856947
PDE7A	3.115843675	-0.722690219	0.258209636	-2.798850696	0.005128484	0.014170153
WDR70	3.274697041	-0.722193689	0.251671114	-2.86959309	0.004110003	0.011758214
NISCH	2.335600986	-0.72172847	0.298646263	-2.416666667	0.015663354	0.036747151
RNF126	10.36207365	-0.721505984	0.154165756	-4.680066467	2.87E-06	1.92E-05
THTPA	3.428211141	-0.721401069	0.247510268	-2.914630878	0.003561095	0.010365565
LENG8	2.477428381	-0.721260877	0.289345226	-2.492734668	0.012676353	0.030744008
ZNF428	2.334503595	-0.721251726	0.297367354	-2.425456983	0.015289128	0.035991681
WDR74	11.10723846	-0.720801586	0.164720249	-4.375913654	1.21E-05	6.95E-05
BRI3BP	2.475703149	-0.720332567	0.292355273	-2.463894563	0.013743653	0.032878178
VPS11	5.099232179	-0.719168617	0.204110624	-3.523425693	0.000426007	0.001638821
TIGD3	3.992105964	-0.719054355	0.311059352	-2.311630726	0.020798042	0.046764583
LOC100131564	5.872199885	-0.718323032	0.196461902	-3.656296843	0.000255885	0.001041445
ECI2	7.606654077	-0.718057925	0.173276433	-4.144002227	3.41E-05	0.00017608
ABCE1	2.930703422	-0.716523874	0.27172167	-2.636977296	0.008364843	0.021594151
PDK2	3.224608514	-0.71622546	0.255347415	-2.804905857	0.005033128	0.013952126
DRG2	6.768891123	-0.715917528	0.180675152	-3.962457041	7.42E-05	0.000348294
TMEM138	5.982036886	-0.715387693	0.195730173	-3.654968883	0.000257213	0.001045179
POLL	8.623339506	-0.715237249	0.280190139	-2.552685299	0.010689603	0.026558328
SCML4	4.433763161	-0.714557038	0.225758833	-3.16513435	0.001550114	0.005068617
SNRPN	15.27828572	-0.714353034	0.140738208	-5.075757641	3.86E-07	3.09E-06
LYRM4	2.446501686	-0.713604025	0.292511442	-2.439576452	0.014704491	0.034828889
LIPA	16.56730962	-0.713160493	0.250068882	-2.851856201	0.004346476	0.012341082
IMPDH2	11.23735847	-0.713148596	0.147074029	-4.848909087	1.24E-06	9.03E-06
FN3KRP	4.280526362	-0.713081798	0.228676199	-3.118303527	0.001818954	0.005811403
CCDC109B	26.14960156	-0.713042625	0.16180846	-4.406707943	1.05E-05	6.13E-05
LOC100129434	27.92464479	-0.712963401	0.200337949	-3.558803532	0.000372548	0.001452399
PTPN9	2.288699632	-0.712488608	0.302351566	-2.356490546	0.018448537	0.042219915
IKBKB	3.186442656	-0.712101964	0.254778435	-2.79498523	0.005190209	0.014301877
PIGQ	3.171233152	-0.712067652	0.256860513	-2.772195868	0.005567952	0.015162168
ATG16L1	2.736024561	-0.712040828	0.275412373	-2.585362522	0.009727666	0.024606836
CARKD	2.58281224	-0.711648303	0.284194677	-2.504087371	0.012276771	0.029931798
NUP88	7.764891031	-0.711414797	0.169420995	-4.199094682	2.68E-05	0.000141557
CRTAP	5.922098876	-0.711220404	0.191260889	-3.718587773	0.00020034	0.000839953
FTSJ3	3.187047553	-0.710795291	0.255409461	-2.782963826	0.005386481	0.014735015
DCP1B	3.481058632	-0.710242167	0.248180739	-2.861794063	0.004212505	0.012000865
MED24	3.185881892	-0.709975892	0.256622242	-2.766618697	0.005664096	0.015399261
SNURF	21.29181093	-0.70932109	0.138205879	-5.132351043	2.86E-07	2.35E-06
STK24	5.413653893	-0.708984987	0.206234472	-3.437761794	0.000586543	0.002178045
CDC42SE2	20.90971376	-0.708947702	0.178422902	-3.973412006	7.09E-05	0.000333882
NSMCE1	19.00820551	-0.708676807	0.160660073	-4.411032516	1.03E-05	6.02E-05
EIF3CL	6.176973166	-0.708019402	0.189195917	-3.742255191	0.000182376	0.000772216
ICAM2	31.30417067	-0.707514441	0.166261287	-4.255437054	2.09E-05	0.000113449
SFSWAP	3.595392212	-0.707279937	0.246714622	-2.866793746	0.004146532	0.011839423
TMEM170A	2.395174355	-0.705908962	0.292584248	-2.412669058	0.015836191	0.037107871
TOP3B	2.839858229	-0.705742377	0.270022608	-2.613641803	0.00895829	0.022922683
UTAT33	2.248449267	-0.705557504	0.303459786	-2.325044493	0.020069581	0.045417578
EIF3C	5.386194059	-0.705183846	0.200865965	-3.510718442	0.000446897	0.001708854
SYNCRIP	3.145228715	-0.704925195	0.257167149	-2.741116806	0.006123074	0.016475487
PARN	5.673474923	-0.704892677	0.195730453	-3.601343918	0.000316576	0.001259549
CUL4A	4.620643552	-0.704835342	0.221518785	-3.181831025	0.001463472	0.004811589
EIF2B5	6.734055119	-0.7046653	0.18209712	-3.869722376	0.000108959	0.000490317
ATP5G2	81.92400083	-0.704010402	0.152251143	-4.624007333	3.76E-06	2.46E-05
PDCD4	17.50938833	-0.702808095	0.177576886	-3.95776788	7.57E-05	0.00035471
SRSF8	5.323468545	-0.702290877	0.219616015	-3.197812675	0.001384742	0.004598789
VPS41	4.591106507	-0.701798772	0.214074469	-3.278292711	0.00104437	0.003607277
UFSP2	4.148987514	-0.699959399	0.227457858	-3.077314652	0.002088747	0.006558098
TMEM160	23.21605738	-0.699677823	0.170221078	-4.110406494	3.95E-05	0.000199421
LAGE3	7.493416527	-0.699383127	0.199352226	-3.508278493	0.000451017	0.00172331
ENOPH1	3.695018327	-0.699337164	0.243109431	-2.876635267	0.004019399	0.011537919
MED10	13.20381681	-0.697211734	0.132274979	-5.270926818	1.36E-07	1.17E-06
TRAPPC9	2.197848926	-0.697078659	0.305409722	-2.282437689	0.022463512	0.049903119
EFTUD2	7.0404466	-0.696966645	0.17752973	-3.92591509	8.64E-05	0.00039976
LOC100506860	2.904119794	-0.69666119	0.286140263	-2.434684242	0.01490479	0.035225413
TRIM52	3.503844966	-0.696085254	0.244794929	-2.843544423	0.004461479	0.012621844
ZNF574	3.490844083	-0.695907435	0.24470499	-2.843862865	0.004457023	0.012612742
RNF44	3.192677191	-0.695863151	0.257072577	-2.706874299	0.006791997	0.018008788
C16orf62	3.656218476	-0.69507996	0.240965099	-2.884566945	0.003919524	0.011292623
LOC220729	3.348996831	-0.69503976	0.249212149	-2.788948144	0.005287953	0.014520117
TAF3	3.20709336	-0.69436405	0.254817759	-2.724943709	0.006431245	0.017182059
ELK3	3.354257539	-0.69436058	0.250646043	-2.77028343	0.005600753	0.015239259
PTMA	164.4090881	-0.694136164	0.126536613	-5.485654666	4.12E-08	3.96E-07
FPGS	4.355477998	-0.69357735	0.22048678	-3.145664103	0.001657102	0.005366733
SLC39A13	4.505464023	-0.693560494	0.215631889	-3.216409677	0.001298054	0.004347776
IARS2	4.497611408	-0.692025995	0.220160052	-3.143285933	0.001670626	0.005405371
UTP23	2.768065539	-0.69199521	0.276579791	-2.501973151	0.012350329	0.030060736
CNOT6L	2.454880553	-0.691041803	0.290430866	-2.379367631	0.01734237	0.04000181
LUC7L	3.61467886	-0.690968749	0.24269688	-2.847044215	0.004412723	0.012497805
NSUN2	4.759505511	-0.68868607	0.217327238	-3.168889804	0.001530224	0.005010019
TRMT1	5.033867017	-0.688177475	0.207143118	-3.322231905	0.000893004	0.003154503
PRNP	9.435508908	-0.687266915	0.258373629	-2.659973143	0.007814688	0.020333771
INTS4	5.573450518	-0.686333209	0.194490676	-3.528874608	0.000417331	0.001607268
EDC3	2.712692964	-0.686315954	0.275635849	-2.489937202	0.012776567	0.030957551
CHTF8	12.83195706	-0.685238267	0.133243902	-5.142736424	2.71E-07	2.23E-06
DDX18	7.610285291	-0.68477709	0.175357772	-3.905028458	9.42E-05	0.000431791
IKZF1	9.942736058	-0.683932408	0.147179225	-4.646935798	3.37E-06	2.22E-05
MFNG	38.82749558	-0.682548683	0.099203958	-6.880256593	5.97E-12	1.07E-10
MPHOSPH10	3.416481387	-0.682419037	0.250861474	-2.72030227	0.006522227	0.017393174
POLR2B	7.231060948	-0.682406939	0.176093482	-3.875253812	0.000106514	0.000480373
CYB561D1	2.966752463	-0.681785193	0.263966241	-2.582849948	0.009798793	0.024743715
PRR29	8.902126749	-0.681596646	0.185773593	-3.668964118	0.000243535	0.000995161
VPS36	3.115467799	-0.681576878	0.25835781	-2.638112153	0.0083369	0.021532938
SURF6	2.969995457	-0.681355773	0.264044854	-2.580454656	0.009867031	0.024885162
PRIM1	5.110456412	-0.681234076	0.220218842	-3.093441373	0.001978496	0.006260216
RGCC	23.05075024	-0.680410149	0.199457187	-3.41130926	0.000646517	0.002370562
ATP5D	37.13504749	-0.680387372	0.156917878	-4.33594554	1.45E-05	8.18E-05
ANKRD54	2.823668994	-0.679976926	0.271771627	-2.502015881	0.012348839	0.030060736
MNAT1	2.675047294	-0.678821196	0.279784376	-2.426229818	0.015256606	0.035931742
COPS7B	3.379164757	-0.678661094	0.24946716	-2.720442617	0.006519459	0.017390348
BAG5	2.667130048	-0.678337482	0.278227466	-2.438068006	0.014765996	0.034952304
RBM26	2.675196686	-0.678317156	0.279285762	-2.428756668	0.015150697	0.035707095
SKIV2L2	2.673550553	-0.678053568	0.283149523	-2.394683775	0.016634705	0.038658599
DDX27	6.605032454	-0.677578184	0.180773389	-3.748218636	0.000178095	0.000758189
SCAP	6.984167463	-0.67721257	0.188485147	-3.592922741	0.00032699	0.001294101
RPL7L1	10.93662755	-0.67697711	0.146561012	-4.61908048	3.85E-06	2.51E-05
EXT2	3.072221999	-0.675127063	0.264244906	-2.55492934	0.010620936	0.026432886
PRPF4B	3.079214947	-0.674975399	0.262167593	-2.574595092	0.01003575	0.025204514
ELAC2	4.181091098	-0.674917079	0.226002057	-2.986331578	0.002823463	0.008452992
SNHG17	4.194965637	-0.674712308	0.229517966	-2.939692776	0.003285378	0.009665279
AQP3	12.27834122	-0.674596438	0.23378329	-2.885563117	0.003907141	0.011260133
SUPT6H	2.772321226	-0.673950512	0.274067534	-2.459067305	0.01392985	0.03323768
IQCB1	2.923903963	-0.673883981	0.269968702	-2.496155942	0.01255474	0.030478105
MDM4	3.743852966	-0.673400622	0.239114466	-2.816227026	0.004859132	0.013525048
ARRB1	3.329680748	-0.673313847	0.250324218	-2.689767102	0.00715019	0.018855385
HTATSF1	4.040286954	-0.67280826	0.232137981	-2.898311851	0.003751773	0.010857934
ARRDC2	7.30771197	-0.672320131	0.175816871	-3.823979625	0.000131315	0.00057689
ABHD17A	19.47025144	-0.671613912	0.161805001	-4.150761148	3.31E-05	0.000171655
ZNF211	3.177843596	-0.670924105	0.257580458	-2.604716641	0.009195027	0.023451812
ZNF317	2.622585205	-0.670672916	0.28156993	-2.381905323	0.017223325	0.039790337
SMARCAL1	2.626251899	-0.670553845	0.282042588	-2.377491464	0.017430846	0.040142214
BIRC3	5.657516876	-0.670439682	0.218294426	-3.0712634	0.00213155	0.006663859
APOBEC3D	3.444653317	-0.669639825	0.249482872	-2.684111416	0.007272287	0.019122864
HACD3	3.035380068	-0.669171802	0.265190916	-2.523358687	0.011623977	0.028571413
IRF8	12.84633957	-0.668982686	0.198935707	-3.3628085	0.000771539	0.002773126
USP47	2.473599148	-0.668290528	0.290193854	-2.302910687	0.021283869	0.04764647
SP140L	4.672434429	-0.66710018	0.220445353	-3.026147616	0.002476913	0.007550277
C14orf1	6.99116267	-0.667029367	0.178460291	-3.737690679	0.000185718	0.000785061
METTL17	6.184127003	-0.66685095	0.188071645	-3.545728271	0.00039153	0.001518819
NUP107	3.285767092	-0.666594442	0.253300403	-2.63163593	0.008497487	0.021881082
NR2C2AP	4.767702851	-0.665490067	0.212575688	-3.130602902	0.001744479	0.005606899
ATP5S	2.582329042	-0.664509961	0.285974388	-2.323669497	0.020143215	0.045553828
ZNHIT2	2.993135355	-0.66438007	0.266050842	-2.497192131	0.012518111	0.03040891
AAR2	5.166202802	-0.663261465	0.20443069	-3.24443197	0.001176851	0.003993056
ANKRD44-IT1	3.767377941	-0.660620147	0.279750009	-2.36146604	0.018202839	0.041740639
RNF123	6.056354054	-0.660419679	0.22285571	-2.963440697	0.003042207	0.00902817
SEPW1	32.12998521	-0.660030007	0.170694546	-3.866731669	0.000110304	0.000495709
KCNN4	2.684823966	-0.658141059	0.280002529	-2.350482554	0.018749087	0.042819599
HNRNPDL	10.24102207	-0.658100389	0.156896062	-4.194499075	2.73E-05	0.00014401
LOC728554	5.239296581	-0.657266569	0.20976239	-3.133386155	0.001728019	0.005559263
HADH	4.832080493	-0.657105798	0.212481456	-3.09253246	0.001984565	0.006275517
HSP90AB1	44.65660961	-0.656787492	0.156752032	-4.189977523	2.79E-05	0.000146682
TEX261	5.484043729	-0.656352236	0.195950385	-3.349583802	0.000809331	0.002894651
RMDN3	3.752321994	-0.656282326	0.241231266	-2.720552508	0.006517292	0.017390348
RANGRF	5.353238936	-0.65554944	0.203193779	-3.226227912	0.001254334	0.004216601
TNRC6B	2.796177655	-0.655300189	0.273090328	-2.399573044	0.016414205	0.038242204
VPS45	3.614645245	-0.654182864	0.245630163	-2.66328392	0.007738209	0.020176033
EZR	25.51539305	-0.653846595	0.109101774	-5.992996901	2.06E-09	2.48E-08
NUDT3	3.859411353	-0.653714439	0.232426949	-2.812558704	0.004914905	0.013661611
MBTPS1	4.929744837	-0.653243468	0.209005692	-3.125481714	0.001775141	0.005687492
EPRS	4.78848765	-0.652106269	0.212594598	-3.067369893	0.002159514	0.006734589
OGDH	3.706758246	-0.651803905	0.237684913	-2.742302392	0.006101015	0.016437858
C1orf74	3.981970519	-0.651505037	0.230068577	-2.831786273	0.004628878	0.012987141
CBFB	9.031756	-0.65088389	0.178428652	-3.64786644	0.000264427	0.001070645
AAMP	16.02075641	-0.650564473	0.120934585	-5.379474146	7.47E-08	6.77E-07
SMDT1	15.40341602	-0.650448964	0.162714692	-3.997481458	6.40E-05	0.000305096
SEH1L	2.646817186	-0.650261417	0.282841943	-2.299027544	0.021503375	0.048063868
MRPL43	5.678551676	-0.649414014	0.19903295	-3.26284675	0.001102991	0.003784075
SUSD3	11.70500676	-0.649364653	0.19760034	-3.286252713	0.001015299	0.003516409
PRPF6	12.57242	-0.646722567	0.136242954	-4.746833108	2.07E-06	1.43E-05
HNRNPR	5.905773102	-0.646666207	0.190587541	-3.393014062	0.000691281	0.002516648
GUCD1	19.63318502	-0.644813044	0.205471089	-3.138217873	0.001699785	0.005482291
GRWD1	5.101814561	-0.644674945	0.209095703	-3.083157311	0.002048169	0.00645073
TSPAN32	15.90646267	-0.644258645	0.148830921	-4.328795666	1.50E-05	8.42E-05
TTC17	4.805129705	-0.641983205	0.208607052	-3.077476041	0.002087616	0.006558098
MRPS2	3.379301097	-0.641618339	0.251868412	-2.547434724	0.010851815	0.026921918
HIGD2A	61.1205176	-0.641384081	0.142443851	-4.502715111	6.71E-06	4.14E-05
ACAD9	3.625203267	-0.641064931	0.241653612	-2.652825772	0.007982106	0.020737585
C12orf10	11.0207652	-0.639748639	0.17832217	-3.587600117	0.000333736	0.00131926
PQLC3	16.26035566	-0.638948379	0.182787598	-3.4955784	0.000473035	0.001796652
ZNF7	2.70663417	-0.638718913	0.277094087	-2.305061507	0.021163129	0.047429015
MAT2A	15.8306669	-0.637802073	0.15489403	-4.117667247	3.83E-05	0.000193916
SLC25A1	10.02825883	-0.637742207	0.151858613	-4.199578767	2.67E-05	0.000141328
POLR2I	15.35373099	-0.635859708	0.188275863	-3.377276812	0.000732073	0.002645287
SRRT	5.124038739	-0.635773417	0.207185523	-3.068618926	0.002150507	0.006715245
TXNRD2	3.582830483	-0.635416068	0.246564675	-2.577076658	0.009963985	0.025067574
APOA1BP	18.62628643	-0.63414314	0.170989604	-3.708664888	0.000208355	0.000869199
SNAPC2	3.698329437	-0.633203411	0.241031351	-2.627058296	0.008612658	0.02212727
PLEKHG3	7.353515494	-0.632907655	0.187156628	-3.381700463	0.000720386	0.002608614
CHD4	4.408134761	-0.630144915	0.22507456	-2.799716309	0.005114754	0.01413989
AIP	28.76396999	-0.629761646	0.137508835	-4.579790429	4.65E-06	2.97E-05
FAM134C	9.222266274	-0.628955216	0.155314646	-4.049555098	5.13E-05	0.000252703
ZNF213-AS1	3.916242593	-0.628653457	0.235422837	-2.670316381	0.007577981	0.019788677
PDXDC1	3.023682947	-0.627593461	0.263513181	-2.381639728	0.017235751	0.039805456
DHX9	7.189886931	-0.627528528	0.172848935	-3.630502724	0.00028287	0.001139626
FGD2	4.799473672	-0.625671638	0.221194356	-2.8286058	0.004675125	0.013088034
PCM1	3.39340307	-0.625581249	0.248172975	-2.520746864	0.011710606	0.028744215
LAS1L	4.268439357	-0.624908211	0.226341738	-2.76090578	0.00576413	0.015633648
GALNT11	3.134437168	-0.624608254	0.259232127	-2.409455422	0.015976348	0.03739325
SMARCC2	4.626268386	-0.624276475	0.213056414	-2.930099418	0.003388536	0.009922873
NHEJ1	5.257012852	-0.623767529	0.202797165	-3.07581977	0.002099247	0.006580916
CBLL1	6.370913744	-0.623356651	0.182337713	-3.418692934	0.000629227	0.002317258
HNRNPUL1	5.603687477	-0.623310685	0.196880983	-3.165926314	0.001545899	0.005056462
ST13	15.86168749	-0.622138678	0.149007918	-4.175205497	2.98E-05	0.000155728
SRRM1	10.08726943	-0.621966427	0.146698238	-4.239767523	2.24E-05	0.000120836
METTL13	3.251611472	-0.621706985	0.255015382	-2.437919551	0.014772061	0.034952304
WBP11	9.351058408	-0.620690469	0.16209318	-3.829220146	0.00012855	0.000564987
KIAA1191	5.710568837	-0.620296541	0.196191971	-3.161681584	0.00156861	0.005120872
TBCD	3.348902508	-0.6199428	0.250309162	-2.476708385	0.013260019	0.031901143
OSGEP	12.42164427	-0.619878188	0.139032641	-4.458508333	8.25E-06	4.97E-05
BCAT2	3.097798677	-0.617978818	0.260555337	-2.371775703	0.017702834	0.040667376
KDM5C	3.090593911	-0.617925035	0.267697421	-2.308296558	0.020982648	0.047075683
CBX7	3.440965428	-0.617500244	0.248290591	-2.487006224	0.012882315	0.031153123
POLD2	7.026214692	-0.615947111	0.189336114	-3.25319401	0.001141156	0.003894007
IMMT	9.751634351	-0.615816745	0.152268883	-4.044271771	5.25E-05	0.000257721
ARFRP1	6.502568309	-0.614626103	0.182054019	-3.376064455	0.000735307	0.002655087
POLE3	9.962709514	-0.613827747	0.153415106	-4.001090648	6.31E-05	0.000301455
MOGS	6.501130344	-0.613670143	0.184902459	-3.318885776	0.000903774	0.003187635
DHPS	14.21949736	-0.613291453	0.12728473	-4.818264166	1.45E-06	1.04E-05
LRRC47	4.898635232	-0.612915567	0.209363998	-2.927511763	0.003416861	0.009985711
BRAT1	8.663275353	-0.612058893	0.159158821	-3.845585749	0.000120265	0.000531557
CRAT	5.856526223	-0.611611064	0.236625967	-2.584716593	0.009745907	0.024634613
MLYCD	3.050829087	-0.61061462	0.263056973	-2.321225747	0.020274663	0.045820009
TMEM14C	11.47550589	-0.610522802	0.172351069	-3.542320938	0.000396623	0.001535065
PTDSS1	12.25502739	-0.607763038	0.139183339	-4.366636428	1.26E-05	7.21E-05
RPS26	122.8741835	-0.606974609	0.188092841	-3.226994739	0.001250978	0.004208097
CCDC115	10.67500356	-0.606767236	0.147201286	-4.122024027	3.76E-05	0.000190759
THOC3	6.790885853	-0.606659497	0.191864613	-3.161914475	0.001567356	0.00511842
GNPTAB	4.610166303	-0.60601578	0.217280421	-2.789095205	0.005285552	0.014517442
DUSP6	31.91832027	-0.605481654	0.214107205	-2.82793684	0.004684905	0.013108204
DEAF1	4.092948877	-0.604644408	0.227871625	-2.653443177	0.007967518	0.020704971
BLOC1S3	5.657811709	-0.604593081	0.197060471	-3.068058633	0.002154543	0.006721145
CPVL	64.35763561	-0.604564581	0.235608691	-2.565968935	0.010288804	0.025757437
MIR4700	5.081584294	-0.604502267	0.230927088	-2.617719177	0.008851962	0.02268215
G3BP1	13.27197299	-0.604021327	0.176939168	-3.413723103	0.000640817	0.002353978
CES2	3.366097948	-0.603887513	0.248472345	-2.430401313	0.015082113	0.035586654
LINC00116	3.499750735	-0.603738116	0.256740912	-2.351546205	0.018695568	0.042706953
JUND	8.684404092	-0.603706359	0.251362021	-2.40174055	0.016317277	0.038051217
AKR1B1	23.68392257	-0.60307338	0.169311628	-3.561913529	0.000368162	0.001438034
BEX4	6.950035874	-0.60259151	0.179488016	-3.357279913	0.000787134	0.002825189
DCAF5	3.469817044	-0.601913991	0.244792342	-2.458875899	0.013937279	0.033247612
LINC00504	13.76189945	-0.60064905	0.218449078	-2.749606709	0.005966683	0.016118596
UBA2	4.668642321	-0.599478134	0.220003741	-2.724854279	0.006432987	0.017182203
NIT2	7.397856064	-0.598788139	0.180670492	-3.314255321	0.000918876	0.003235294
SFT2D2	11.3595299	-0.598585154	0.150492989	-3.977495284	6.96E-05	0.000328811
ECHS1	19.8971297	-0.598520714	0.128475062	-4.658652836	3.18E-06	2.11E-05
MRPS25	3.33507307	-0.597602889	0.251261058	-2.378414286	0.017387279	0.04007815
MTO1	3.218193073	-0.597266327	0.258079031	-2.314276851	0.020652541	0.046525583
KCNK6	5.342676817	-0.597264578	0.200503341	-2.978826063	0.00289355	0.008642442
CDK4	9.382655221	-0.596565776	0.162950037	-3.661034924	0.000251199	0.001024009
USP14	3.796387393	-0.594717144	0.239390021	-2.484302145	0.012980562	0.031310223
TP53RK	3.438532373	-0.594592839	0.248925262	-2.388640002	0.016910864	0.039193006
FAM173A	7.437535423	-0.59448729	0.200404654	-2.96643455	0.003012745	0.008945954
ORMDL3	11.89363494	-0.593767239	0.146926269	-4.04125989	5.32E-05	0.000260551
CCDC127	3.551821069	-0.593718771	0.251460693	-2.361079836	0.018221807	0.041774724
RAB29	8.381877356	-0.593572707	0.163498039	-3.630457646	0.000282919	0.001139626
SNAP47	4.01058014	-0.593388806	0.229399756	-2.586701991	0.009689936	0.024523584
THOC2	5.209865934	-0.593255961	0.204243	-2.904657497	0.003676552	0.010668079
FAM195A	4.81796288	-0.592431761	0.229967364	-2.576155805	0.009990562	0.025115813
TMEM128	3.540075917	-0.592200466	0.246222847	-2.405140188	0.016166263	0.037785623
TRAPPC12	4.109570487	-0.59215953	0.228363062	-2.593061789	0.009512568	0.02414674
PPIE	4.131272755	-0.591458957	0.231367379	-2.556362778	0.010577278	0.026356454
HNRNPM	24.04335277	-0.591139094	0.133919115	-4.414150232	1.01E-05	5.95E-05
OXA1L	18.31153799	-0.590937322	0.120022344	-4.923560915	8.50E-07	6.38E-06
MAN1B1	5.159405608	-0.590367465	0.205831304	-2.868210291	0.004128011	0.011793157
THAP4	3.281883858	-0.590069191	0.252196312	-2.33972173	0.019298113	0.04390601
KHDRBS1	10.55571998	-0.589817155	0.149307449	-3.950353165	7.80E-05	0.000364873
TBL3	5.734263442	-0.588627267	0.193859141	-3.036365811	0.002394487	0.007341409
MCM3	6.094824617	-0.587160415	0.20692482	-2.837554311	0.004546061	0.012797112
TBC1D22A	5.107753862	-0.586139165	0.204251143	-2.869698339	0.004108636	0.011757605
EIF3G	38.59831302	-0.586078984	0.152173249	-3.851392985	0.000117448	0.00052137
PPHLN1	4.540887655	-0.586006792	0.215905088	-2.714187042	0.006643864	0.017671255
SDHAP2	3.600037723	-0.58590574	0.243661646	-2.404587471	0.016190731	0.037825442
DCK	9.448314828	-0.585872497	0.206418845	-2.8382704	0.004535874	0.012781379
PTPN7	6.632029329	-0.585344925	0.183905875	-3.18285061	0.001458328	0.004802134
MIR6506	11.91033433	-0.584060173	0.187448091	-3.11585021	0.001834154	0.005854454
GON4L	3.34827812	-0.582287783	0.251179702	-2.318211935	0.020437806	0.046148275
SELO	4.02272316	-0.581831001	0.233369786	-2.493171936	0.012660752	0.030718286
NOSIP	51.69162361	-0.580894439	0.165423226	-3.511565173	0.000445476	0.001705341
DDX46	4.03430996	-0.580464932	0.228855783	-2.53637869	0.011200554	0.027699061
FXYD5	73.26519415	-0.580234401	0.127104907	-4.565003951	4.99E-06	3.17E-05
NARFL	4.673767472	-0.574681234	0.214143982	-2.683620747	0.007282967	0.019141059
TEX264	12.42592291	-0.574573312	0.153369009	-3.746345589	0.000179429	0.000761957
SUPT16H	6.818527242	-0.572212306	0.178083033	-3.213176995	0.001312754	0.00439412
ARRDC1-AS1	5.320055721	-0.571714584	0.214705002	-2.662791171	0.007749549	0.020184918
EXOC3	6.085846637	-0.571200298	0.193308221	-2.954868108	0.003128027	0.009250491
ELP5	6.224624692	-0.569679429	0.191544015	-2.974143719	0.002938074	0.008752314
RPL35	114.6842862	-0.568603712	0.228768623	-2.485496938	0.01293707	0.03122747
RRP7A	4.06015821	-0.567869819	0.231920831	-2.448550289	0.014343241	0.034080263
BLCAP	11.45670373	-0.567384611	0.139166535	-4.077019041	4.56E-05	0.000226614
HIST1H1E	11.13346437	-0.567346119	0.24777442	-2.289768733	0.022034727	0.049100587
LSM4	14.17842134	-0.567270404	0.146414604	-3.874411344	0.000106883	0.000481824
CD27-AS1	6.848939144	-0.567043362	0.196425078	-2.886817544	0.003891598	0.011221694
TRAF3IP3	31.25265721	-0.566088036	0.095915265	-5.901959799	3.59E-09	4.11E-08
ARMC6	4.269693958	-0.565981562	0.223534705	-2.531962816	0.011342602	0.027975853
FARSA	13.59334357	-0.565967844	0.137177106	-4.12581852	3.69E-05	0.000188261
CRYL1	6.727332947	-0.565804318	0.18800166	-3.009570859	0.00261617	0.007911467
JAK1	30.12813295	-0.564680007	0.109663235	-5.149218941	2.62E-07	2.16E-06
PPP4R3B	5.827330617	-0.564669484	0.196230705	-2.877579657	0.004007387	0.011513529
TTC5	3.589584083	-0.564398943	0.244379287	-2.309520376	0.020914722	0.046964694
TMEM129	4.469079041	-0.564300395	0.218967819	-2.577092827	0.009963519	0.025067574
MEAF6	5.264166978	-0.563749964	0.202540995	-2.783386955	0.005379461	0.014719766
DYM	5.358862517	-0.563596013	0.199995133	-2.818048643	0.004831649	0.013463278
CPSF6	3.681761517	-0.563225243	0.239445325	-2.352208143	0.018662329	0.042650167
THOC6	9.044970305	-0.562039679	0.166960702	-3.366299202	0.00076184	0.002740202
TPGS1	5.4499219	-0.560197073	0.211950063	-2.643061594	0.008216009	0.021276592
RP9	4.342301351	-0.559825338	0.234281974	-2.389536541	0.016869646	0.03911529
M6PR	27.69503552	-0.559760529	0.126808725	-4.414211486	1.01E-05	5.95E-05
LOC374443	4.221350631	-0.559392156	0.227108145	-2.463109176	0.013773797	0.032927073
AP3M1	4.895297782	-0.559169096	0.215738207	-2.5918872	0.009545106	0.024211223
PIH1D1	12.51937842	-0.558769298	0.138343096	-4.039011088	5.37E-05	0.000262556
ZNF581	9.360886386	-0.55868566	0.17265832	-3.235787662	0.001213076	0.004094131
SS18	4.217995562	-0.557809303	0.23565211	-2.367088091	0.017928665	0.041149015
MZT2B	16.63211759	-0.556754532	0.203769918	-2.732270485	0.006289948	0.016839921
AP3D1	3.854901608	-0.55603231	0.234209199	-2.374083995	0.017592548	0.040441406
LPCAT1	10.42901567	-0.553994639	0.150814196	-3.673358708	0.000239383	0.000980555
AP1G2	13.91980795	-0.552924698	0.131286048	-4.211602879	2.54E-05	0.000134587
QRICH1	6.032348225	-0.552920249	0.18739896	-2.950497961	0.003172621	0.009371478
MAN2B2	4.484181461	-0.552149912	0.217405097	-2.53972846	0.011093856	0.0274488
RHOT2	13.21418409	-0.552091731	0.132527607	-4.165862062	3.10E-05	0.000161664
EFCAB14	7.875509871	-0.551893068	0.165177706	-3.341207978	0.000834147	0.002970883
AHCYL1	5.231907692	-0.550429329	0.200796736	-2.741226474	0.00612103	0.016474343
CCNL2	8.827038168	-0.550244663	0.15670482	-3.511344844	0.000445846	0.001705473
SIVA1	33.79531913	-0.549602353	0.146198337	-3.759292777	0.000170394	0.000728452
PUSL1	4.245836531	-0.549320549	0.228608052	-2.402892396	0.016265973	0.037957666
GSTP1	146.8693685	-0.549052697	0.161454093	-3.400673763	0.0006722	0.002458614
MRPS21	9.915179619	-0.548172014	0.187874007	-2.917763996	0.003525511	0.010276682
SH2B3	3.911682145	-0.547896099	0.232254803	-2.359030221	0.018322764	0.04198726
TECR	41.59167771	-0.547381902	0.165171327	-3.314024977	0.000919633	0.003235722
RNF26	4.768757017	-0.546865131	0.213612365	-2.560081811	0.010464752	0.026119761
THAP11	12.90355603	-0.54671242	0.144022912	-3.796010053	0.000147044	0.00063882
ACLY	6.185661003	-0.546626928	0.193257822	-2.828485398	0.004676883	0.013089358
CPSF3L	8.429403415	-0.545216396	0.161632328	-3.373189028	0.000743029	0.00267822
ITPA	10.28118407	-0.545028203	0.170463077	-3.197338756	0.001387019	0.004600193
ABCF3	5.197762003	-0.544831287	0.203361104	-2.679132227	0.007381324	0.019344618
IFRD2	5.512914027	-0.544711558	0.203160858	-2.681183591	0.007336226	0.019256173
DENND4B	5.269693864	-0.542720845	0.208888267	-2.598139441	0.009373042	0.023869952
MGST3	17.459146	-0.542554405	0.214336776	-2.531317375	0.011363498	0.028020601
ASTE1	3.877005837	-0.542179072	0.234379376	-2.313254176	0.020708669	0.046604806
CS	13.45467152	-0.542007895	0.139140559	-3.895398277	9.80E-05	0.000447299
RNF4	12.45991203	-0.541439331	0.136205865	-3.975154317	7.03E-05	0.000331601
TMEM186	3.982665702	-0.541389732	0.233957862	-2.314048036	0.020665087	0.0465273
MIF-AS1	24.04681391	-0.541344487	0.197792644	-2.736929329	0.006201561	0.016651462
SAMM50	11.61047877	-0.539857231	0.144184367	-3.74421473	0.000180959	0.000767317
PSIP1	8.762266651	-0.538368357	0.16261594	-3.310673959	0.000930716	0.003267939
ERCC1	6.085320148	-0.537023225	0.195427041	-2.747947381	0.005996963	0.016187507
[truncated: 2,147 more rows]
[truncated: 1 more columns]
