# Supplementary material for: Peripheral Blood Genes Crosstalk between COVID-19 and Sepsis
Source: Int J Mol Sci. 2023 Jan 30;24(3):2591. doi: 10.3390/ijms24032591 (PMC9916586; doi:10.3390/ijms24032591)
Supplement: Supplementary file 1 [file ijms-24-02591-s001.zip › Supplementary Table S2-differentially expressed genes between healthy donors and Sepsis patients..xls]

id	logFC	AveExpr	t	P.Value	adj.P.Val	B
TRAJ19	-2.711301132	4.106342577	-31.40790556	4.75E-87	1.98E-84	188.1687059
TRAJ1	-2.659588094	4.411192477	-37.23437172	8.63E-102	2.96E-98	221.9784113
TRAJ38	-2.629788812	7.204432452	-31.83248763	3.51E-88	1.72E-85	190.7652243
IL7R	-2.625627972	7.801228423	-23.9501466	1.32E-65	8.88E-64	138.9089552
LINC00861	-2.56162683	5.78277595	-24.33590056	8.63E-67	6.26E-65	141.6281587
TRAJ14	-2.429116789	7.157604992	-29.88979915	6.29E-83	1.77E-80	178.7054409
XIST	-2.420140705	6.52926187	-6.241983917	1.94E-09	4.34E-09	10.15820977
KLRG1	-2.362682264	5.386345402	-23.78723896	4.18E-65	2.73E-63	137.7551194
GPR174	-2.352404816	5.535263983	-18.47180434	5.09E-48	1.22E-46	98.47728457
CD3G	-2.30216507	7.272116092	-22.15671823	5.26E-60	2.43E-58	126.0309429
HLA-DRB1	-2.286078309	9.724534406	-19.5649939	1.24E-51	3.59E-50	106.7861483
LEF1	-2.244755161	6.481265644	-30.42472222	2.15E-84	6.92E-82	182.0721673
CCR7	-2.233854664	7.384382481	-25.08821854	4.49E-69	3.80E-67	146.8782087
CD96	-2.224402713	6.647819088	-25.96167386	1.09E-71	1.21E-69	152.8846167
OTTHUMG00000040633	-2.18379353	5.320903452	-39.66354011	1.81E-107	1.40E-103	234.9832824
TESPA1	-2.172420815	6.247793092	-32.02638484	1.08E-88	5.64E-86	191.9437962
HLA-DRB4	-2.16025074	7.977820715	-17.55601745	5.81E-45	1.18E-43	91.44884519
OTTHUMG00000163183	-2.15854362	6.076305565	-38.76122186	2.17E-105	1.12E-101	230.222918
PYHIN1	-2.140169621	5.80120731	-22.03408844	1.29E-59	5.86E-58	125.1365959
LOC100996616	-2.115802426	5.430963607	-30.90980977	1.04E-85	3.73E-83	185.0948325
CD2	-2.107495973	6.561316054	-19.58572533	1.06E-51	3.08E-50	106.9427412
FAIM3	-2.081876807	7.156022176	-25.9881058	9.12E-72	1.01E-69	153.0648787
PRKCQ-AS1	-2.047164917	5.39455349	-26.96892642	1.19E-74	1.67E-72	159.6914032
HLA-DRB6	-2.042066449	9.210033469	-20.11519008	1.95E-53	6.24E-52	110.928579
ITK	-2.029911585	6.478505561	-25.49534263	2.68E-70	2.52E-68	149.6897962
PARP15	-2.017143892	6.023148695	-23.7515076	5.39E-65	3.50E-63	137.5016091
P2RY10	-1.998728777	5.123117301	-31.02257437	5.15E-86	1.92E-83	185.7933704
CD28	-1.970474626	6.017965594	-28.09992709	6.55E-78	1.16E-75	167.1813027
KLRC4	-1.969590019	5.707500259	-18.33545531	1.45E-47	3.37E-46	97.43438875
MYBL1	-1.969216281	5.047628218	-25.20770737	1.96E-69	1.70E-67	147.7055539
TXK	-1.937827698	6.204960368	-27.4611232	4.46E-76	6.89E-74	162.970806
IKZF3	-1.928506594	6.607902351	-21.53640831	4.97E-58	2.03E-56	121.4895929
RASGRP1	-1.924743666	6.822257368	-25.95712928	1.13E-71	1.24E-69	152.8536144
CCR3	-1.923889817	4.418810644	-25.40811496	4.90E-70	4.48E-68	149.0891583
KLRB1	-1.910687493	5.291341603	-19.7067824	4.23E-52	1.25E-50	107.8563582
CD3E	-1.890847058	6.87258164	-25.24964462	1.47E-69	1.29E-67	147.9955042
SLAMF6	-1.881727289	6.830586582	-18.07777115	1.05E-46	2.35E-45	95.4598777
OTTHUMG00000132087	-1.859886162	4.4632111	-33.47453135	1.81E-92	1.60E-89	200.6052597
GCNT4	-1.848592712	4.337547582	-28.95237195	2.54E-80	5.69E-78	172.7198097
MS4A1	-1.837038952	6.436299092	-15.51387536	4.43E-38	6.45E-37	75.63582402
MIR3671	-1.834234912	7.161533381	-16.9483988	6.38E-43	1.17E-41	86.75888178
DOCK10	-1.815557077	7.023482987	-21.93169913	2.73E-59	1.21E-57	124.3885559
PRKCH	-1.812760734	7.253626577	-25.70160895	6.49E-71	6.56E-69	151.1063047
SKAP1	-1.804441011	5.979682	-30.64532452	5.40E-85	1.81E-82	183.45035
TRDJ1	-1.803032454	4.540864573	-24.87037387	2.04E-68	1.66E-66	145.3652407
MGC57346	-1.800184713	5.547702615	-24.86697869	2.09E-68	1.69E-66	145.3416136
CD40LG	-1.788052287	5.542387339	-31.51976961	2.39E-87	1.09E-84	188.8549141
RPS6KA5	-1.782879025	5.533929703	-26.56675139	1.79E-73	2.28E-71	156.9890069
EMR3	-1.78278835	7.885430623	-11.33131253	3.96E-24	2.96E-23	43.6258901
SNORD14B	-1.767189027	6.049308753	-15.74960029	7.07E-39	1.06E-37	77.4661823
NELL2	-1.757677835	5.318866293	-37.18701403	1.12E-101	3.46E-98	221.7188046
CD4	-1.756873147	6.502557757	-31.17096359	2.05E-86	8.03E-84	186.7102334
TRAV8-3	-1.745170317	4.730945569	-32.92809472	4.67E-91	3.28E-88	197.3659531
HLA-DRA	-1.744537417	9.545764423	-15.69692423	1.07E-38	1.58E-37	77.05719182
GPR183	-1.732133829	5.922402259	-21.39542883	1.41E-57	5.62E-56	120.4515038
LINC00402	-1.728274671	5.130770774	-33.69624835	4.89E-93	5.03E-90	201.9097158
TRAV14DV4	-1.724788337	4.540998084	-17.45718018	1.25E-44	2.50E-43	90.68722906
TC2N	-1.724443749	7.105566063	-20.71744114	2.15E-55	7.69E-54	115.4293976
CD27	-1.707441139	7.123327615	-25.65178275	9.14E-71	9.00E-69	150.7646208
KLF12	-1.707348462	5.670090276	-29.64824166	2.92E-82	7.85E-80	177.1735165
KCNA3	-1.699605649	7.151927741	-20.01908631	4.02E-53	1.26E-51	110.2070632
CASS4	-1.696590507	6.477511506	-23.21509178	2.48E-63	1.41E-61	133.6771717
OTTHUMG00000017624	-1.696364937	3.939321029	-25.96292825	1.08E-71	1.20E-69	152.8931735
RUNX1-IT1	-1.690040323	7.517093808	-27.17435673	3.01E-75	4.35E-73	161.0638734
SLC38A1	-1.673891843	7.437576925	-21.24716086	4.21E-57	1.62E-55	119.3574125
FCRL3	-1.672391841	5.667012234	-23.57851534	1.85E-64	1.15E-62	136.2720475
C14orf64	-1.663609151	5.467973243	-31.19685943	1.75E-86	6.93E-84	186.8699638
PI3	-1.656829778	7.465499682	-9.340163343	6.79E-18	3.56E-17	29.36797795
BTN3A3	-1.653864196	6.292700954	-19.00454848	8.71E-50	2.30E-48	102.5386622
BTN3A1	-1.650831778	7.49092649	-16.97828605	5.07E-43	9.30E-42	86.98997373
HLA-DPA1	-1.644885608	7.761936828	-18.99752534	9.19E-50	2.42E-48	102.4852671
VSIG1	-1.643188959	5.061104289	-35.43958481	2.00E-97	3.44E-94	211.971225
1-Sep	-1.637983763	7.202135678	-33.24474705	7.07E-92	5.60E-89	199.2473267
SNORD64	-1.63597586	3.960920469	-28.03281217	1.02E-77	1.78E-75	166.7413576
FCER1A	-1.616162626	4.427588703	-26.40443289	5.37E-73	6.58E-71	155.89251
HLA-DMA	-1.615179675	6.899391331	-17.66790548	2.45E-45	5.10E-44	92.31037055
TRAV13-1	-1.614523899	5.125602381	-23.0256322	9.69E-63	5.34E-61	132.3181228
ESYT1	-1.614276903	6.38933054	-34.26854005	1.71E-94	2.40E-91	205.2506152
PRF1	-1.611874955	7.690481628	-16.69540839	4.54E-42	8.00E-41	84.80129528
TRGV8	-1.604414271	5.532933628	-20.80279594	1.14E-55	4.13E-54	116.0643141
HLA-DRB5	-1.602815643	6.775222674	-10.57821736	1.01E-21	6.72E-21	38.11156756
TRANK1	-1.599255148	7.345691209	-13.65671327	8.16E-32	8.94E-31	61.24953742
FAM117B	-1.597538913	7.0884199	-24.56241317	1.76E-67	1.33E-65	143.2162908
TRAV1-2	-1.591176733	5.293525824	-36.70779946	1.59E-100	4.10E-97	219.0784256
TARP	-1.582534759	5.428511406	-17.92239332	3.45E-46	7.57E-45	94.26715099
RPS28	-1.581054567	9.592025146	-19.52782568	1.64E-51	4.71E-50	106.5053052
ZFP36L2	-1.579655195	8.690755941	-22.37638169	1.06E-60	5.11E-59	127.6286582
KLRF1	-1.578460996	4.457372335	-17.51189122	8.17E-45	1.65E-43	91.10888501
ABCD2	-1.575238316	4.732757649	-21.25862668	3.87E-57	1.49E-55	119.4421053
GNLY	-1.568681755	7.042444184	-22.20895406	3.60E-60	1.67E-58	126.4113809
LOC100996862	-1.567510912	7.134287067	-19.70327565	4.35E-52	1.28E-50	107.8299115
CX3CR1	-1.566275252	7.811766703	-17.43789808	1.45E-44	2.89E-43	90.53858421
SH2D1B	-1.549373702	4.484755665	-23.61167666	1.46E-64	9.16E-63	136.5080272
ANKRD36	-1.542334731	6.950449887	-19.90025438	9.84E-53	3.02E-51	109.3136946
OXNAD1	-1.5360467	6.057465895	-28.64834324	1.82E-79	3.80E-77	170.7549539
CD79A	-1.534455064	7.655005113	-16.56350974	1.26E-41	2.17E-40	83.77976261
BCL2	-1.533509124	6.803584004	-25.42650493	4.31E-70	3.98E-68	149.2158689
TRAV12-1	-1.516794017	4.725844849	-25.07296094	4.99E-69	4.20E-67	146.7724357
OTTHUMG00000163234	-1.513514247	4.344632234	-24.04490606	6.73E-66	4.62E-64	139.5786177
NFATC2	-1.508492655	6.275099264	-26.72334365	6.21E-74	8.14E-72	158.0436581
AGAP7	-1.506154768	7.652114079	-22.9861381	1.29E-62	7.01E-61	132.0342809
CD74	-1.504981686	8.956037159	-18.0699627	1.11E-46	2.49E-45	95.39997512
TRAV13-2	-1.495696613	3.897044552	-26.27288283	1.31E-72	1.56E-70	155.0014125
RORA	-1.491477917	6.524485828	-28.93515553	2.84E-80	6.27E-78	172.6088542
TRAV41	-1.489864407	3.769049059	-24.32091274	9.59E-67	6.91E-65	141.5228514
EMR4P	-1.485454277	5.553005552	-21.38613405	1.51E-57	5.99E-56	120.3829863
IGHM	-1.482436903	8.170907992	-12.15726951	7.98E-27	6.85E-26	49.80180358
SIRPG	-1.482184185	6.142079849	-26.09674205	4.35E-72	4.99E-70	153.8048347
SLFN5	-1.481451848	7.427349209	-16.27453783	1.19E-40	1.94E-39	81.5398528
CD5	-1.46604779	6.576074356	-33.97835938	9.31E-94	1.07E-90	203.5613021
SCML4	-1.465224988	6.265354523	-26.86382961	2.41E-74	3.26E-72	158.9871885
TAGAP	-1.46477499	8.00231351	-17.26605545	5.46E-44	1.06E-42	89.21300388
CAMK4	-1.45604668	5.192723891	-24.82754468	2.75E-68	2.20E-66	145.0670866
LOC399753	-1.454304326	7.947846883	-23.02335691	9.85E-63	5.42E-61	132.3017755
SLC7A6	-1.435023245	6.46383959	-32.94991026	4.10E-91	3.02E-88	197.4959453
PRKCQ	-1.434077043	6.251088243	-25.26647286	1.30E-69	1.15E-67	148.111791
CBLB	-1.433350892	6.425498577	-21.79953353	7.18E-59	3.08E-57	123.4212273
SIDT1	-1.431967927	5.59836182	-33.55761936	1.11E-92	1.07E-89	201.0947681
CTSW	-1.431625384	7.594138971	-17.38549772	2.17E-44	4.29E-43	90.13453306
AGAP6	-1.420542549	7.477473774	-23.40819202	6.23E-64	3.75E-62	135.0579082
UBASH3A	-1.419996785	6.106679331	-31.41367117	4.59E-87	1.96E-84	188.2041108
ELP2	-1.410516965	5.133996477	-25.67557135	7.76E-71	7.76E-69	150.9277905
GOLGA8B	-1.408024982	6.907843778	-31.81728567	3.85E-88	1.86E-85	190.6726314
ITGA4	-1.405787917	6.917915075	-16.46902168	2.63E-41	4.41E-40	83.04762105
TRAF5	-1.402077669	5.326272105	-25.9526662	1.16E-71	1.27E-69	152.8231656
GOLGA8A	-1.397932563	7.04812654	-32.62128393	2.94E-90	1.93E-87	195.5318346
KMT2A	-1.397585312	6.819559318	-24.49236491	2.88E-67	2.12E-65	142.7258461
PCED1B-AS1	-1.396595259	7.423656473	-24.90658539	1.59E-68	1.30E-66	145.6171472
ANKRD36B	-1.396482694	6.594889753	-20.07717416	2.60E-53	8.26E-52	110.6432739
FGFBP2	-1.393627305	6.177807787	-17.72674964	1.56E-45	3.28E-44	92.7631747
RRN3P2	-1.379644827	7.120640883	-25.43907481	3.96E-70	3.67E-68	149.3024533
RPS4X	-1.372528138	6.719661038	-21.02982757	2.11E-56	7.88E-55	117.7494085
SULF2	-1.371469318	6.796095644	-15.53972832	3.62E-38	5.28E-37	75.83657899
IL5RA	-1.370551505	4.0173959	-20.15812193	1.41E-53	4.57E-52	111.25061
CHRM3-AS2	-1.367011263	4.087351469	-23.21254584	2.53E-63	1.43E-61	133.6589374
SNORD91B	-1.358443782	7.534970632	-13.38482534	6.66E-31	6.97E-30	59.15729928
THEMIS	-1.358119638	5.379751159	-18.25157923	2.75E-47	6.32E-46	96.79218725
DGKA	-1.358090247	7.561625536	-25.84524886	2.42E-71	2.55E-69	152.0895639
TRAT1	-1.357662975	4.23596287	-15.9330785	1.70E-39	2.62E-38	78.89053096
SLFN12L	-1.357439675	6.109503803	-21.86722192	4.37E-59	1.92E-57	123.9168883
ARL4C	-1.356971276	6.833313163	-23.94709892	1.34E-65	9.05E-64	138.887399
OTTHUMG00000163460	-1.356890349	3.963912335	-29.63545752	3.17E-82	8.45E-80	177.0922395
TRAJ2	-1.355122959	3.808362741	-27.7965762	4.83E-77	7.81E-75	165.1882822
ETS1	-1.353294947	7.592649305	-24.73943897	5.10E-68	4.01E-66	144.4530215
BTN3A2	-1.352645333	7.324576502	-16.11538966	4.11E-40	6.54E-39	80.30533559
LOC92249	-1.347099597	5.978682096	-26.27503332	1.29E-72	1.54E-70	155.0159972
6-Sep	-1.346043246	8.003259163	-25.62944539	1.07E-70	1.04E-68	150.6113404
GBP4	-1.346033959	5.948862502	-8.92138697	1.20E-16	5.74E-16	26.52204685
PTGDR	-1.344920783	6.576839636	-23.24771869	1.97E-63	1.13E-61	133.9107805
CD3D	-1.342424573	6.09742495	-19.21189783	1.80E-50	4.90E-49	104.1132462
TRGV2	-1.335017544	4.600840916	-16.86704239	1.20E-42	2.17E-41	86.12963618
DDX24	-1.332314037	6.716524753	-25.12777391	3.41E-69	2.91E-67	147.1522899
GIMAP7	-1.331913945	7.572091226	-16.26597981	1.27E-40	2.07E-39	81.4734827
FYN	-1.329971042	6.799685397	-22.86072761	3.18E-62	1.68E-60	131.1317352
ST6GAL1	-1.327793012	6.260802197	-28.35154141	1.26E-78	2.37E-76	168.8256025
CD6	-1.321102874	6.895804138	-32.14426472	5.26E-89	2.96E-86	192.658113
CHI3L1	-1.31900888	7.225072833	-12.37156784	1.57E-27	1.39E-26	51.42191759
RASA3	-1.314668705	7.444158088	-30.3680981	3.07E-84	9.68E-82	181.7174523
KLRD1	-1.311721662	5.728136042	-13.66726772	7.52E-32	8.25E-31	61.33086674
FAM102A	-1.311613375	6.692240314	-38.8804088	1.15E-105	7.11E-102	230.8564061
MAML2	-1.305729756	6.019700222	-19.5850114	1.06E-51	3.09E-50	106.9373492
TTC39C	-1.30499688	5.408437452	-25.37591254	6.12E-70	5.56E-68	148.8671749
FCRL6	-1.301605419	6.758429305	-21.28878914	3.09E-57	1.20E-55	119.6648339
OTTHUMG00000155346	-1.300729291	4.733594678	-22.87000248	2.97E-62	1.58E-60	131.1985477
TCF7	-1.299762542	6.552037573	-34.0565176	5.89E-94	7.00E-91	204.0172542
ITFG2	-1.298550542	6.551685766	-36.58490371	3.15E-100	7.50E-97	218.39734
LDHB	-1.297619381	6.274260071	-18.53810899	3.06E-48	7.40E-47	98.98394149
LOC100506776	-1.294498676	5.744948017	-19.91088217	9.08E-53	2.79E-51	109.3936478
MPEG1	-1.288936226	9.054314845	-12.9875539	1.42E-29	1.40E-28	56.11147905
SNORD14D	-1.28541555	6.913477607	-5.685687154	3.76E-08	7.34E-08	7.260897927
GZMK	-1.282431607	4.58647831	-10.70529553	4.01E-22	2.71E-21	39.03298064
TRAV4	-1.276138847	5.666044669	-27.53426825	2.74E-76	4.28E-74	163.4555373
CIITA	-1.267481768	7.039143845	-17.82016455	7.59E-46	1.62E-44	93.48157724
CECR1	-1.26736399	6.677051757	-20.47448595	1.32E-54	4.55E-53	113.6180794
CCND2	-1.263169598	7.025423326	-25.76035905	4.34E-71	4.45E-69	151.5087819
MIR1299	-1.262662851	7.527279548	-12.16690442	7.42E-27	6.38E-26	49.8745035
GIMAP1-GIMAP5	-1.26252361	7.072354397	-23.27619057	1.60E-63	9.26E-62	134.114535
CLEC2D	-1.261479533	6.952111092	-18.89202302	2.05E-49	5.33E-48	101.6826779
TRGV3	-1.260603957	5.198219971	-18.73165917	6.98E-49	1.75E-47	100.4610393
STAT4	-1.25989996	5.45187964	-26.49945839	2.82E-73	3.51E-71	156.5348331
ATP8B2	-1.259859708	6.335642347	-30.63461986	5.77E-85	1.92E-82	183.3836118
ICOS	-1.258558078	3.948307669	-15.8502945	3.23E-39	4.93E-38	78.24792497
CD247	-1.257318704	6.931572874	-31.49811507	2.73E-87	1.20E-84	188.7221964
LRBA	-1.256760498	6.046227444	-22.69982845	1.02E-61	5.20E-60	129.9710649
MIR4659A	-1.254471757	4.035527904	-17.28493728	4.72E-44	9.18E-43	89.35873
NLRP1	-1.252722594	7.564550858	-18.19569355	4.23E-47	9.63E-46	96.36402454
KIAA1147	-1.252267105	5.756931092	-32.05702527	8.94E-89	4.76E-86	192.1296276
ARL17A	-1.249596416	8.620682653	-12.00874271	2.46E-26	2.06E-25	48.68285767
SAMD3	-1.247541389	4.688160841	-22.07570103	9.51E-60	4.35E-58	125.4402712
MME	-1.246071997	6.87010105	-6.97013517	3.03E-11	8.34E-11	14.23882932
AGAP4	-1.245648079	7.175030063	-27.86518743	3.07E-77	5.13E-75	165.6400764
OTTHUMG00000160486	-1.237496927	5.011416456	-27.89468497	2.53E-77	4.24E-75	165.8341303
ZNF831	-1.237132655	5.666236669	-27.89487597	2.52E-77	4.24E-75	165.8353864
DPP4	-1.23703131	4.828108808	-21.26213794	3.77E-57	1.46E-55	119.4680385
FGL2	-1.236300006	9.475780674	-9.738869117	4.18E-19	2.38E-18	32.13354353
BACH2	-1.236118975	6.089092331	-26.37383247	6.60E-73	8.03E-71	155.6854237
MIR1206	-1.229992476	2.973809	-20.67393922	2.98E-55	1.06E-53	115.1055174
HLA-DMB	-1.227808159	6.24917359	-21.72692915	1.22E-58	5.20E-57	122.8889981
TTC3	-1.226288931	5.284776774	-22.43260416	7.06E-61	3.45E-59	128.0366963
TRBV19	-1.226067184	3.991526561	-22.81899068	4.30E-62	2.25E-60	130.8309528
OTTHUMG00000019401	-1.225882223	5.34093518	-19.01779938	7.87E-50	2.08E-48	102.6393944
ITGB7	-1.221057112	6.71830077	-26.8584861	2.50E-74	3.36E-72	158.9513462
SYNE2	-1.219681139	6.492194364	-16.38186713	5.18E-41	8.54E-40	82.37206788
HLA-DRB3	-1.218408168	6.567757305	-16.59459548	9.93E-42	1.71E-40	84.02056906
ATP2B1	-1.209819352	6.747394322	-14.26795167	7.16E-34	8.70E-33	65.97074705
BCL11B	-1.208607804	6.506476883	-34.11841451	4.10E-94	5.07E-91	204.3778467
PDCD4	-1.206914938	7.184990356	-17.36048147	2.63E-44	5.18E-43	89.94158602
GZMA	-1.206430829	5.604010439	-9.708774613	5.16E-19	2.93E-18	31.92300764
HLA-DQB1	-1.205642213	5.935348703	-21.18663863	6.59E-57	2.52E-55	118.9101282
FNBP4	-1.205519828	6.718248381	-23.31600316	1.21E-63	7.03E-62	134.3992841
GPR18	-1.204144977	4.921349858	-20.81096653	1.07E-55	3.89E-54	116.1250519
LRRC37A4P	-1.202140462	7.65804887	-17.1456914	1.39E-43	2.62E-42	88.28365184
LCK	-1.201376766	6.957045916	-31.47568326	3.13E-87	1.36E-84	188.5846553
OTTHUMG00000150176	1.200508241	7.726531096	19.80517591	2.01E-52	6.06E-51	108.5979458	1
LOC101060626	1.201165618	8.344205264	14.66851644	3.19E-35	4.10E-34	69.07421343	2
TIFA	1.204868811	5.947874724	13.63865683	9.38E-32	1.02E-30	61.11041822	3
ANKRD34B	1.204957265	5.103934544	11.95504722	3.69E-26	3.06E-25	48.27917113	4
CLEC1B	1.206652624	4.785592331	12.80604419	5.69E-29	5.42E-28	54.72505332	5
OTTHUMG00000159435	1.20753403	5.955208774	11.93327363	4.34E-26	3.60E-25	48.11560576	6
ECRP	1.209056582	6.349252887	13.98701115	6.33E-33	7.33E-32	63.7981462	7
PROK2	1.209519142	9.767393845	15.61778321	1.97E-38	2.90E-37	76.44268358	8
CAPZA2	1.20978374	7.002192276	19.00885135	8.43E-50	2.23E-48	102.5713738	9
SLC37A3	1.209841494	7.105119636	19.10086193	4.18E-50	1.12E-48	103.2704995	10
RNASE3	1.21198791	6.664809234	10.77310517	2.44E-22	1.67E-21	39.52624498	11
FAM20A	1.21440905	6.018276548	18.7139726	7.99E-49	2.00E-47	100.3261812	12
TRIQK	1.21656235	5.44221323	24.60989212	1.26E-67	9.65E-66	143.5483691	13
PPP4R2	1.217783841	7.025973883	22.33134883	1.47E-60	7.03E-59	127.3015657	14
ITGB3	1.218098887	7.870004134	9.544006338	1.64E-18	9.01E-18	30.77541086	15
GPR141	1.220261883	6.451427109	17.51009543	8.29E-45	1.67E-43	91.0950475	16
TMEM260	1.227482825	7.223083649	21.36185961	1.80E-57	7.15E-56	120.2040002	17
OTTHUMG00000015187	1.229675902	6.184769921	6.133874701	3.50E-09	7.63E-09	9.579584245	18
BST1	1.23021299	7.928066849	23.22034994	2.39E-63	1.37E-61	133.7148288	19
RAB27A	1.231383574	8.620845033	20.49548594	1.13E-54	3.90E-53	113.774878	20
NEDD4	1.239479535	4.496071908	15.67349914	1.28E-38	1.89E-37	76.87530653	21
GPR160	1.247478843	6.21161513	23.57578401	1.88E-64	1.17E-62	136.2526052	22
CD24	1.248432827	6.329631766	10.83235063	1.58E-22	1.09E-21	39.95809646	23
ABCA13	1.251342022	4.685217594	13.63990366	9.29E-32	1.01E-30	61.12002393	24
PSMA6	1.252246743	6.533998473	15.94479348	1.55E-39	2.40E-38	78.98146019	25
PADI4	1.253657168	8.49507741	16.8182493	1.75E-42	3.14E-41	85.75212193	26
B4GALT5	1.254422468	9.132146515	21.29049057	3.05E-57	1.19E-55	119.6773948	27
CPEB4	1.254487383	7.858626464	25.66339723	8.44E-71	8.39E-69	150.8442953	28
ITGAM	1.259567365	8.925108075	21.97129518	2.04E-59	9.13E-58	124.677979	29
B3GNT5	1.262398618	5.803465247	18.86271538	2.57E-49	6.61E-48	101.4595666	30
SLC25A40	1.26296547	6.399270736	13.68763336	6.42E-32	7.06E-31	61.48781995	31
AZI2	1.27592584	5.721919393	19.21864235	1.71E-50	4.67E-49	104.1644027	32
GRB10	1.276067018	5.847619711	22.70050391	1.01E-61	5.18E-60	129.9759438	33
LDHA	1.286738904	7.746472992	14.89473817	5.48E-36	7.26E-35	70.82907108	34
OTTHUMG00000058520	1.286778394	5.554223803	15.51195126	4.50E-38	6.54E-37	75.62088285	35
ATP8B4	1.286948969	5.923803925	13.95158752	8.33E-33	9.57E-32	63.52449629	36
UBE2J1	1.289321116	9.112966259	25.31843842	9.10E-70	8.20E-68	148.4706598	37
PGLYRP1	1.296222058	7.803842326	13.97051216	7.19E-33	8.30E-32	63.67068157	38
FEM1C	1.300825479	6.843865937	23.62677976	1.31E-64	8.29E-63	136.6154583	39
MIR618	1.302430259	4.739746481	15.12902949	8.86E-37	1.22E-35	72.64758582	40
CR1L	1.312935559	6.938439377	31.2102669	1.61E-86	6.46E-84	186.9526316	41
MIR223	1.315552167	10.13900248	19.93648511	7.49E-53	2.31E-51	109.5862158	42
LCN2	1.315910169	6.946065577	12.8811519	3.20E-29	3.10E-28	55.29832057	43
RGS18	1.316667021	8.343158782	14.65788057	3.46E-35	4.45E-34	68.99174036	44
METTL9	1.317748109	9.122912803	30.69426759	3.98E-85	1.37E-82	183.7553067	45
MIR628	1.320825039	7.574548285	20.03898673	3.46E-53	1.09E-51	110.3565418	46
CNIH4	1.322793095	6.860900042	27.3917338	7.07E-76	1.07E-73	162.5103372	47
IFNGR1	1.32325118	8.044998983	20.27456565	5.90E-54	1.96E-52	112.1231493	48
UPP1	1.326382463	7.44082164	27.43584057	5.27E-76	7.99E-74	162.8031008	49
FOLR3	1.327939123	7.234643607	13.62337585	1.06E-31	1.15E-30	60.99270114	50
LMNB1	1.328610318	7.061142745	21.35712935	1.87E-57	7.39E-56	120.1691145	51
LRRN1	1.329032097	5.853756506	20.7540602	1.64E-55	5.88E-54	115.7018827	52
ACSL4	1.32961819	7.71872041	17.64927227	2.83E-45	5.85E-44	92.16694656	53
MERTK	1.330935169	5.566735895	13.76468182	3.54E-32	3.94E-31	62.08186919	54
PDGFC	1.333679064	4.698670444	14.09792031	2.68E-33	3.16E-32	64.65536932	55
SLPI	1.337365264	7.067596523	12.48610347	6.56E-28	5.94E-27	52.29039352	56
OTTHUMG00000161558	1.340065743	4.880528347	12.40374645	1.23E-27	1.09E-26	51.66573934	57
TLR8	1.341393188	9.062898448	19.97756923	5.49E-53	1.71E-51	109.8950934	58
FAM105A	1.341566202	6.539901293	18.4177031	7.70E-48	1.83E-46	98.06363956	59
PYGL	1.343019487	9.643051423	19.10911992	3.93E-50	1.05E-48	103.333212	60
BAZ1A	1.344211704	8.5252661	19.2377133	1.48E-50	4.06E-49	104.3090328	61
BCL6	1.344942458	10.42404334	20.17557141	1.24E-53	4.02E-52	111.3814472	62
KREMEN1	1.345019325	7.402690238	17.33308755	3.25E-44	6.38E-43	89.73026355	63
GAS7	1.349350682	7.696022159	25.6474591	9.42E-71	9.24E-69	150.7349565	64
SRPK1	1.356463898	7.427663276	23.76203992	5.00E-65	3.25E-63	137.576351	65
HIST1H2AB	1.356467276	5.886188565	12.40182767	1.25E-27	1.11E-26	51.65119657	66
DKFZP667F0711	1.35932603	6.225427096	13.84781699	1.86E-32	2.10E-31	62.72328147	67
TENM1	1.360626392	5.652434218	12.24869922	3.99E-27	3.48E-26	50.49222661	68
SLC2A3	1.367089144	10.00082562	21.84259314	5.24E-59	2.27E-57	123.7365989	69
EXOC6	1.380275522	6.712581218	21.39699111	1.39E-57	5.57E-56	120.4630194	70
TBC1D8	1.388527373	6.797089134	21.83662131	5.47E-59	2.37E-57	123.6928732	71
CHPT1	1.391603357	7.118347854	22.34556492	1.33E-60	6.35E-59	127.4048484	72
ANXA1	1.394107972	7.899589544	15.02672394	1.96E-36	2.67E-35	71.85341047	73
CDADC1	1.399822854	5.830130435	16.00255648	9.88E-40	1.54E-38	79.42977352	74
LOC101060495	1.408703211	8.724799084	15.79864794	4.83E-39	7.30E-38	77.84697861	75
C3AR1	1.412360533	6.755835314	15.22735233	4.12E-37	5.77E-36	73.41095699	76
NFIL3	1.413794745	6.932290259	20.25921488	6.62E-54	2.18E-52	112.0081983	77
C9orf84	1.414363195	4.358196611	16.32457202	8.08E-41	1.33E-39	81.92784731	78
AGTPBP1	1.417294677	8.432638071	20.23044964	8.21E-54	2.70E-52	111.7927339	79
CA1	1.426134407	6.723575021	10.8514568	1.38E-22	9.52E-22	40.0975385	80
SLC1A3	1.42702117	4.625957033	14.47155187	1.47E-34	1.85E-33	67.54746767	81
KIF1B	1.430771108	6.801657222	22.94910419	1.68E-62	9.07E-61	131.7679518	82
WDFY3	1.436648108	8.131935749	20.58630853	5.72E-55	2.01E-53	114.4525022	83
FCER1G	1.439536311	10.12905731	19.66057044	6.00E-52	1.77E-50	107.507754	84
AHSP	1.446337538	6.787569941	8.962629079	9.06E-17	4.39E-16	26.79947915	85
YOD1	1.44657337	6.386140054	20.80879416	1.09E-55	3.95E-54	116.1089038	86
LINC00278	1.450824931	5.488589795	6.637321919	2.10E-10	5.27E-10	12.33513255	87
DHRS9	1.454551781	6.428815238	13.9575611	7.95E-33	9.15E-32	63.57063765	88
SLED1	1.45554102	7.347657561	19.36551351	5.60E-51	1.58E-49	105.2774383	89
GCLM	1.458998291	6.093573213	24.51891831	2.39E-67	1.78E-65	142.9118322	90
HPR	1.463530779	6.244982079	19.8788071	1.16E-52	3.53E-51	109.1523137	91
PGD	1.463805647	9.598575527	22.16527393	4.94E-60	2.28E-58	126.0932762	92
PHTF1	1.469033809	6.213462979	25.10636416	3.96E-69	3.37E-67	147.003965	93
ZNF438	1.472117553	6.778376799	22.31320868	1.68E-60	7.99E-59	127.1697401	94
MCTP2	1.473103142	8.301141607	23.09460303	5.90E-63	3.27E-61	132.8133669	95
SNORA31	1.47344367	7.305212105	11.6222258	4.51E-25	3.54E-24	45.78757471	96
ATP6V1C1	1.4750749	7.168821335	17.87123119	5.12E-46	1.11E-44	93.87407833	97
CST7	1.483355886	11.07381518	20.26131646	6.51E-54	2.15E-52	112.023937	98
PDSS1	1.484980413	6.098491967	15.5641864	2.99E-38	4.38E-37	76.0265009	99
BPI	1.490991704	6.487307088	13.99306861	6.04E-33	7.00E-32	63.84494753	100
IL1R1	1.496869277	6.048529833	17.33027045	3.32E-44	6.50E-43	89.70852962	101
SH3GLB1	1.498777958	7.737116895	22.43355139	7.01E-61	3.43E-59	128.0435678	102
JAK2	1.510565197	7.698293176	22.62630853	1.73E-61	8.77E-60	129.4397047	103
DPY19L3	1.512911026	6.445145477	18.40333373	8.60E-48	2.03E-46	97.95373919	104
SNX3	1.522416357	8.666112962	28.61692858	2.23E-79	4.57E-77	170.5512681	105
GCA	1.534468528	8.845667326	26.3073477	1.04E-72	1.24E-70	155.2350835	106
MBOAT2	1.535440687	6.644662042	27.86178909	3.14E-77	5.22E-75	165.6177129	107
MKNK1	1.535688529	7.799716356	23.82119992	3.28E-65	2.17E-63	137.9959245	108
ATP9A	1.538377825	5.682537326	18.74639051	6.23E-49	1.57E-47	100.5733456	109
CYSTM1	1.547646499	7.977520594	24.48901201	2.94E-67	2.16E-65	142.7023554	110
SIPA1L2	1.555810741	7.198736929	22.39830929	9.06E-61	4.38E-59	127.7878427	111
DYSF	1.565914865	8.554811619	25.17020158	2.54E-69	2.18E-67	147.4460553	112
CSGALNACT2	1.575900181	8.739867967	23.09944199	5.70E-63	3.17E-61	132.8480917	113
FGD4	1.58280959	6.617711753	24.95692984	1.12E-68	9.24E-67	145.9670976	114
IFIT1B	1.584858055	5.223157477	8.982814448	7.90E-17	3.84E-16	26.93549694	115
SULT1B1	1.585092486	7.827815326	20.61250332	4.71E-55	1.66E-53	114.6477852	116
TXN	1.592722625	7.691450824	28.93719888	2.80E-80	6.23E-78	172.622025	117
PPP1R3D	1.60361822	7.048291473	25.69532076	6.78E-71	6.80E-69	151.0632006	118
RAB32	1.612858736	6.68690059	25.70650564	6.28E-71	6.36E-69	151.1398669	119
CYP1B1	1.615004354	7.327048318	18.85020629	2.82E-49	7.25E-48	101.3643173	120
ERLIN1	1.617827864	6.488206845	17.72155679	1.62E-45	3.41E-44	92.72322409	121
ALPL	1.627796714	9.042799866	18.76369512	5.46E-49	1.38E-47	100.705248	122
OTTHUMG00000153092	1.640321712	6.73428595	17.73564793	1.45E-45	3.06E-44	92.83162903	123
SOCS3	1.650067884	7.780372347	24.5370523	2.10E-67	1.58E-65	143.0387964	124
S100A9	1.65353877	11.72915208	35.62506367	6.98E-98	1.27E-94	213.0216481	125
OTTHUMG00000021953	1.658220556	4.464976142	7.076234687	1.61E-11	4.58E-11	14.85876672	126
PLBD1	1.665177632	10.07457975	28.50418362	4.65E-79	9.16E-77	169.8192326	127
IDI1	1.671923431	6.810185833	20.13633378	1.66E-53	5.35E-52	111.0871998	128
CA4	1.694778578	6.890898427	23.07155779	6.96E-63	3.85E-61	132.647954	129
MGAM	1.70946159	9.404524908	21.23962146	4.45E-57	1.71E-55	119.3017147	130
FKBP5	1.710349824	8.709993121	22.77246742	6.01E-62	3.12E-60	130.4954347	131
ACER3	1.71887513	6.321506527	18.86872756	2.45E-49	6.32E-48	101.5053413	132
MAPK14	1.719367412	9.074926946	32.26544795	2.52E-89	1.53E-86	193.3907206	133
WSB1	1.729445311	9.048185423	24.08145399	5.20E-66	3.60E-64	139.8366061	134
ADAM9	1.73123743	6.335958921	26.20670342	2.05E-72	2.41E-70	154.5522962	135
SLC26A8	1.733010706	5.997457481	30.09384824	1.73E-83	5.09E-81	179.9938613	136
OTTHUMG00000041089	1.734785655	5.329661531	21.1142515	1.13E-56	4.24E-55	118.3746422	137
HMGB2	1.742065677	6.959504079	32.10128923	6.83E-89	3.70E-86	192.3978864	138
CR1	1.743327529	9.764333812	25.83205795	2.65E-71	2.77E-69	151.9993767	139
ACSL1	1.746797049	10.46968205	26.58108095	1.62E-73	2.09E-71	157.0856458	140
KCNE1	1.752422318	6.583487665	21.69434695	1.56E-58	6.56E-57	122.649962	141
OTTHUMG00000163412	1.752558276	6.48619695	17.70791546	1.80E-45	3.78E-44	92.61826834	142
GADD45A	1.763362144	7.524603992	25.73614008	5.12E-71	5.24E-69	151.3429187	143
DACH1	1.772088209	5.670886389	25.30072755	1.03E-69	9.16E-68	148.3483886	144
ENTPD7	1.785367146	6.369863029	15.98906209	1.10E-39	1.71E-38	79.32504486	145
ATP11B	1.785529345	8.546865201	24.48099728	3.11E-67	2.28E-65	142.6461979	146
IFI27	1.789633486	6.324308356	7.906550056	9.57E-14	3.52E-13	19.91276673	147
AGFG1	1.791645762	8.879494615	26.18924322	2.31E-72	2.69E-70	154.4337128	148
ST6GALNAC3	1.816716994	5.045356715	21.57328077	3.79E-58	1.57E-56	121.76074	149
TNFAIP6	1.82960086	7.427289377	16.18209729	2.45E-40	3.92E-39	80.82285657	150
RETN	1.834270246	7.604709598	12.94665294	1.94E-29	1.90E-28	55.79876041	151
F5	1.83453705	7.003736481	21.57126036	3.85E-58	1.59E-56	121.7458865	152
LILRA5	1.837563831	8.611846314	27.80944308	4.43E-77	7.21E-75	165.273054	153
DRAM1	1.838275749	6.124298912	24.67916223	7.77E-68	6.03E-66	144.0323566	154
ZDHHC20	1.847376002	7.873883682	24.07104633	5.59E-66	3.87E-64	139.7631561	155
CD163	1.859353226	6.618581946	14.12396862	2.19E-33	2.60E-32	64.85679106	156
RNASE2	1.86582234	8.698584632	15.32452099	1.93E-37	2.74E-36	74.16544315	157
FCGR1C	1.86918696	8.551879569	18.72156464	7.54E-49	1.89E-47	100.3840727	158
KLHL2	1.873129185	7.650333339	28.11021772	6.12E-78	1.09E-75	167.2487086	159
OTTHUMG00000160797	1.877318741	6.160331812	22.40333503	8.73E-61	4.23E-59	127.8243194	160
LTF	1.882071907	7.251595598	13.79763295	2.74E-32	3.07E-31	62.33604427	161
METTL7B	1.895721495	5.684075025	14.88243319	6.03E-36	7.98E-35	70.73358855	162
MS4A4A	1.89930547	5.668549669	15.18971122	5.52E-37	7.67E-36	73.11870335	163
HK3	1.906725127	8.561691962	29.7954166	1.15E-82	3.19E-80	178.1077412	164
LOC93432	1.912724643	6.246752013	19.06082767	5.67E-50	1.51E-48	102.9663924	165
FCGR1B	1.914756477	8.595688544	20.26518263	6.33E-54	2.09E-52	112.0528893	166
NSUN7	1.916930624	5.650917351	22.66788946	1.28E-61	6.52E-60	129.7403058	167
OLAH	1.925974051	4.832089029	15.0555252	1.57E-36	2.14E-35	72.07697406	168
SMPDL3A	1.929313196	6.211259615	13.23748974	2.07E-30	2.13E-29	58.02601461	169
PFKFB3	1.934887906	8.500826013	28.28327343	1.97E-78	3.64E-76	168.38026	170
NAIP	1.958216156	9.217865435	28.64433104	1.87E-79	3.88E-77	170.7289465	171
SERPINB1	1.959773942	9.088613389	27.27724753	1.52E-75	2.22E-73	161.7492722	172
DEFA1B	1.970283398	8.948849636	10.32843148	6.20E-21	3.94E-20	36.31227366	173
OTTHUMG00000155318	2.009073783	5.835154774	19.70859375	4.18E-52	1.24E-50	107.8700183	174
FCGR1A	2.01320863	8.099250297	19.84920191	1.45E-52	4.40E-51	108.9294776	175
CEACAM1	2.019817476	7.98298231	16.2855369	1.09E-40	1.79E-39	81.62515142	176
FCAR	2.020981865	7.631102498	27.8166833	4.23E-77	6.91E-75	165.320746	177
TLR5	2.030877493	7.861795364	31.08585424	3.48E-86	1.33E-83	186.1846896	178
CEACAM8	2.036628942	6.971820858	12.56255373	3.66E-28	3.35E-27	52.87102801	179
S100A8	2.065451579	8.818710201	35.85164198	1.93E-98	3.98E-95	214.299688	180
BCL2A1	2.071960084	7.474180406	27.43955867	5.14E-76	7.83E-74	162.8277688	181
ASPH	2.075586192	5.964226418	23.21843226	2.43E-63	1.38E-61	133.7010954	182
LIPN	2.085898594	6.541692791	18.52386718	3.42E-48	8.22E-47	98.87514226	183
MAP2K6	2.099364052	6.59142972	28.11846558	5.80E-78	1.04E-75	167.3027242	184
PSTPIP2	2.132063852	7.701743498	25.34964544	7.34E-70	6.65E-68	148.6860092	185
PLSCR1	2.139266327	7.258521803	26.0040594	8.18E-72	9.16E-70	153.1736373	186
SORT1	2.1477951	7.565121858	23.95509382	1.27E-65	8.59E-64	138.9439443	187
HGF	2.155581177	5.570742682	17.91873075	3.55E-46	7.77E-45	94.23901738	188
STOM	2.170437097	9.31194859	27.38774412	7.26E-76	1.09E-73	162.4838431	189
IL18RAP	2.179717833	7.956335586	24.89195205	1.76E-68	1.43E-66	145.5153697	190
NLRC4	2.215472859	7.25602051	28.75641059	9.03E-80	1.95E-77	171.4546926	191
MMP9	2.224436096	9.484043678	19.0908626	4.51E-50	1.20E-48	103.1945554	192
HPGD	2.230477974	5.681746427	14.42473765	2.12E-34	2.64E-33	67.18478582	193
CLEC5A	2.237104565	5.598984264	19.46947075	2.55E-51	7.26E-50	106.0641267	194
TDRD9	2.248269537	5.349612921	18.65531139	1.25E-48	3.10E-47	99.87872376	195
TCN1	2.273004397	5.740259163	15.02332057	2.02E-36	2.73E-35	71.82699331	196
IRAK3	2.339425339	9.033024406	31.60403225	1.42E-87	6.66E-85	189.37081	197
UGCG	2.376977854	7.644215418	25.02787982	6.83E-69	5.70E-67	146.459741	198
OTTHUMG00000153098	2.406643094	7.490128046	25.00035251	8.26E-69	6.89E-67	146.2686791	199
CRISP3	2.415461839	5.563886226	15.77211396	5.93E-39	8.93E-38	77.64097691	200
BMX	2.499197138	5.905182372	26.8508262	2.63E-74	3.53E-72	158.8999602	201
GYG1	2.705251749	7.935786004	33.47859608	1.77E-92	1.60E-89	200.6292254	202
PFKFB2	2.79682657	7.063991799	23.16067501	3.67E-63	2.06E-61	133.2872635	203
IL1R2	2.832103647	8.102239335	23.96564531	1.18E-65	8.01E-64	139.0185595	204
IL18R1	2.885762636	7.850568347	28.72633067	1.10E-79	2.34E-77	171.2600717	205
SAMSN1	2.904657453	8.0413041	29.33279903	2.20E-81	5.43E-79	175.1621053	206
GPR84	2.951378056	5.67045287	18.70192302	8.76E-49	2.19E-47	100.2342907	207
ANKRD22	3.03931039	6.289093937	22.35444831	1.25E-60	5.97E-59	127.4693761	208
S100A12	3.159837404	10.59914512	30.40595057	2.42E-84	7.71E-82	181.9546183	209
ANXA3	3.178068804	8.023471356	37.88932394	2.40E-103	9.26E-100	225.5445583	210
OLFM4	3.278759813	6.948008996	14.11731807	2.30E-33	2.73E-32	64.80536163	211
VNN1	3.492194779	8.097011762	29.51077205	7.03E-82	1.81E-79	176.298468	212
CLEC4D	3.638034693	7.6417941	32.20349177	3.67E-89	2.18E-86	193.0163858	213
HP	3.71567278	7.168917163	26.45717735	3.75E-73	4.64E-71	156.2491764	214
ARG1	3.854771847	7.296688607	30.89002333	1.17E-85	4.12E-83	184.9721025	215
C19orf59	4.263894539	9.072249828	44.18620582	2.20E-117	6.79E-113	257.6685873	216
CD177	4.526410948	8.465989523	32.45579985	7.98E-90	4.93E-87	194.5379601	217
CD177P1	4.901580746	8.470026975	34.55208266	3.29E-95	5.08E-92	206.8920237	218
MMP8	5.963346203	7.654981109	23.95868037	1.24E-65	8.39E-64	138.9693083	219
