# Supplementary material for: Peripheral Blood Genes Crosstalk between COVID-19 and Sepsis
Source: Int J Mol Sci. 2023 Jan 30;24(3):2591. doi: 10.3390/ijms24032591 (PMC9916586; doi:10.3390/ijms24032591)
Supplement: Supplementary file 1 [file ijms-24-02591-s001.zip › Supplementary Table S3- common DEGs in COVID-19 and Sepsis.xls]

ACSL1
ACSL4
ADAM9
AGAP6
AGFG1
ALPL
ANKRD22
ANKRD36
ANKRD36B
ANXA1
ANXA3
ARG1
ARL4C
ASPH
ATP11B
ATP2B1
ATP6V1C1
ATP8B2
AZI2
B3GNT5
B4GALT5
BAZ1A
BCL11B
BCL2A1
BCL6
BMX
BPI
BST1
BTN3A1
C3AR1
C9orf84
CA1
CA4
CAMK4
CAPZA2
CASS4
CBLB
CCR3
CCR7
CD163
CD177
CD2
CD24
CD247
CD27
CD28
CD3D
CD3E
CD3G
CD4
CD40LG
CD5
CD6
CD74
CD79A
CD96
CEACAM1
CEACAM8
CECR1
CHPT1
CHRM3-AS2
CIITA
CLEC1B
CLEC2D
CLEC4D
CLEC5A
CNIH4
CPEB4
CR1
CRISP3
CSGALNACT2
CST7
CTSW
CX3CR1
CYP1B1
CYSTM1
DDX24
DEFA1B
DGKA
DHRS9
DOCK10
DPP4
DRAM1
DYSF
ECRP
ELP2
ERLIN1
ESYT1
ETS1
EXOC6
F5
FAM102A
FAM105A
FAM117B
FCAR
FCER1A
FCER1G
FCGR1A
FCGR1B
FCGR1C
FCRL3
FCRL6
FGD4
FKBP5
FNBP4
FOLR3
FYN
GADD45A
GAS7
GCA
GCLM
GIMAP1-GIMAP5
GIMAP7
GNLY
GOLGA8A
GOLGA8B
GPR141
GPR160
GPR18
GPR183
GPR84
GRB10
GYG1
GZMA
GZMK
HGF
HK3
HLA-DMA
HLA-DMB
HLA-DPA1
HLA-DQB1
HLA-DRA
HLA-DRB1
HLA-DRB5
HLA-DRB6
HMGB2
HP
HPGD
HPR
ICOS
IDI1
IFI27
IFIT1B
IFNGR1
IKZF3
IL18R1
IL18RAP
IL1R1
IL1R2
IL7R
IRAK3
ITFG2
ITGA4
ITGAM
ITGB7
ITK
JAK2
KCNA3
KCNE1
KIF1B
KLF12
KLHL2
KLRB1
KLRC4
KLRD1
KLRG1
KMT2A
KREMEN1
LCK
LCN2
LDHA
LDHB
LEF1
LILRA5
LINC00861
LIPN
LMNB1
LRRC37A4P
LTF
MAP2K6
MAPK14
MBOAT2
MCTP2
METTL7B
METTL9
MGAM
MIR223
MIR3671
MKNK1
MME
MMP8
MMP9
MPEG1
MS4A1
MS4A4A
MYBL1
NAIP
NELL2
NFATC2
NFIL3
NLRC4
NSUN7
OLAH
OLFM4
OXNAD1
P2RY10
PADI4
PARP15
PCED1B-AS1
PDCD4
PDSS1
PFKFB2
PFKFB3
PGD
PGLYRP1
PHTF1
PLBD1
PLSCR1
PPP1R3D
PPP4R2
PRKCH
PRKCQ
PRKCQ-AS1
PROK2
PSMA6
PSTPIP2
PTGDR
PYGL
PYHIN1
RAB27A
RAB32
RASA3
RASGRP1
RETN
RGS18
RNASE2
RNASE3
RORA
RPS28
RPS4X
RPS6KA5
RRN3P2
RUNX1-IT1
S100A12
S100A8
S100A9
SAMD3
SAMSN1
SCML4
1-Sep
6-Sep
SERPINB1
SH2D1B
SH3GLB1
SIDT1
SIPA1L2
SIRPG
SKAP1
SLAMF6
SLC26A8
SLC2A3
SLC37A3
SLC38A1
SLC7A6
SLFN5
SLPI
SNX3
SOCS3
SORT1
SRPK1
ST6GAL1
ST6GALNAC3
STAT4
STOM
SULF2
SULT1B1
SYNE2
TARP
TBC1D8
TC2N
TCF7
TCN1
TDRD9
TESPA1
THEMIS
TIFA
TLR5
TLR8
TNFAIP6
TRAF5
TRAT1
TRIQK
TTC3
TTC39C
TXK
TXN
UBASH3A
UBE2J1
UGCG
UPP1
VNN1
WDFY3
WSB1
XIST
YOD1
ZFP36L2
ZNF438
