# Supplementary material for: Peripheral Blood Genes Crosstalk between COVID-19 and Sepsis
Source: Int J Mol Sci. 2023 Jan 30;24(3):2591. doi: 10.3390/ijms24032591 (PMC9916586; doi:10.3390/ijms24032591)
Supplement: Supplementary file 1 [file ijms-24-02591-s001.zip › Supplementary Table S4-the results of GO enrichment analysis.xls]

ONTOLOGY	ID	Description	GeneRatio	BgRatio	pvalue	p.adjust	qvalue	geneID	Count
BP	GO:0042110	T cell activation	52/276	487/18723	8.36104702245618e-30	2.71650417759601e-26	2.15979046243237e-26	ANXA1/ARG1/AZI2/BCL11B/BCL6/BTN3A1/CAMK4/CBLB/CCR7/CD2/CD24/CD27/CD28/CD3D/CD3E/CD3G/CD4/CD40LG/CD5/CD6/CD74/CEACAM1/CR1/DPP4/FCER1G/FYN/GPR18/GPR183/HLA-DMA/HLA-DMB/HLA-DPA1/HLA-DQB1/HLA-DRA/HLA-DRB1/HLA-DRB5/ICOS/IL18R1/IL7R/ITK/LCK/LEF1/PRKCQ/RAB27A/RASGRP1/RORA/SIRPG/SLAMF6/TCF7/TESPA1/THEMIS/VNN1/ZFP36L2	52
BP	GO:0007159	leukocyte cell-cell adhesion	42/276	371/18723	4.1326508301168e-25	6.16906761535169e-22	4.90479400238877e-22	ANXA1/ARG1/BCL6/CBLB/CCR7/CD177/CD24/CD27/CD28/CD3E/CD4/CD40LG/CD5/CD6/CD74/CEACAM1/CR1/CX3CR1/DPP4/ETS1/FYN/HLA-DMA/HLA-DMB/HLA-DPA1/HLA-DQB1/HLA-DRA/HLA-DRB1/HLA-DRB5/ICOS/IL7R/ITGA4/ITGB7/LCK/LEF1/PRKCQ/RASGRP1/S100A8/S100A9/SIRPG/SKAP1/TESPA1/VNN1	42
BP	GO:0030098	lymphocyte differentiation	42/276	374/18723	5.69627665314099e-25	6.16906761535169e-22	4.90479400238877e-22	ANXA1/BCL11B/BCL6/CAMK4/CCR7/CD2/CD27/CD28/CD3D/CD3E/CD3G/CD4/CD40LG/CD74/CD79A/CR1/DOCK10/FCER1G/FCRL3/GPR18/GPR183/HLA-DRA/HLA-DRB1/IKZF3/IL18R1/IL7R/ITFG2/ITGA4/ITK/LCK/LEF1/MS4A1/NFIL3/PGLYRP1/RASGRP1/RORA/SLAMF6/TCF7/TESPA1/THEMIS/VNN1/ZFP36L2	42
BP	GO:1903131	mononuclear cell differentiation	44/276	426/18723	1.22793965471077e-24	9.97393984538826e-22	7.92990503331642e-22	ANXA1/AZI2/BCL11B/BCL6/CAMK4/CCR7/CD2/CD27/CD28/CD3D/CD3E/CD3G/CD4/CD40LG/CD74/CD79A/CR1/DOCK10/FCER1G/FCRL3/GPR18/GPR183/HLA-DRA/HLA-DRB1/IKZF3/IL18R1/IL7R/ITFG2/ITGA4/ITK/LCK/LEF1/MIR223/MS4A1/NFIL3/PGLYRP1/RASGRP1/RORA/SLAMF6/TCF7/TESPA1/THEMIS/VNN1/ZFP36L2	44
BP	GO:1903039	positive regulation of leukocyte cell-cell adhesion	34/276	239/18723	1.03577419764383e-23	6.73046073628962e-21	5.35113659161676e-21	ANXA1/BCL6/CCR7/CD24/CD27/CD28/CD3E/CD4/CD40LG/CD5/CD6/CD74/CR1/DPP4/ETS1/FYN/HLA-DMA/HLA-DMB/HLA-DPA1/HLA-DQB1/HLA-DRA/HLA-DRB1/HLA-DRB5/ICOS/IL7R/ITGA4/LCK/LEF1/PRKCQ/RASGRP1/SIRPG/SKAP1/TESPA1/VNN1	34
BP	GO:0050867	positive regulation of cell activation	42/276	420/18723	5.48726496020873e-23	2.97135397595303e-20	2.36241196707934e-20	ANXA1/BCL6/BST1/CCR7/CD177/CD2/CD24/CD27/CD28/CD3E/CD4/CD40LG/CD5/CD6/CD74/CLEC4D/CR1/DPP4/FCRL3/FYN/GPR183/HLA-DMA/HLA-DMB/HLA-DPA1/HLA-DQB1/HLA-DRA/HLA-DRB1/HLA-DRB5/ICOS/IL7R/ITGAM/JAK2/LCK/LEF1/LILRA5/MMP8/NFATC2/PRKCQ/RASGRP1/SIRPG/TESPA1/VNN1	42
BP	GO:0022409	positive regulation of cell-cell adhesion	35/276	284/18723	2.92306660193576e-22	1.35672048424133e-19	1.07867750994742e-19	ANXA1/BCL6/CCR7/CD24/CD27/CD28/CD3E/CD4/CD40LG/CD5/CD6/CD74/CR1/DPP4/ETS1/FYN/HLA-DMA/HLA-DMB/HLA-DPA1/HLA-DQB1/HLA-DRA/HLA-DRB1/HLA-DRB5/ICOS/IL7R/ITGA4/JAK2/LCK/LEF1/PRKCQ/RASGRP1/SIRPG/SKAP1/TESPA1/VNN1	35
BP	GO:0050863	regulation of T cell activation	37/276	329/18723	4.34894644406735e-22	1.76621587459685e-19	1.40425191759754e-19	ANXA1/ARG1/BCL6/CAMK4/CBLB/CCR7/CD2/CD24/CD27/CD28/CD3E/CD4/CD40LG/CD5/CD6/CD74/CEACAM1/CR1/DPP4/FYN/HLA-DMA/HLA-DMB/HLA-DPA1/HLA-DQB1/HLA-DRA/HLA-DRB1/HLA-DRB5/ICOS/IL7R/LCK/LEF1/PRKCQ/RASGRP1/SIRPG/TCF7/TESPA1/VNN1	37
BP	GO:0050870	positive regulation of T cell activation	31/276	216/18723	8.22993605449531e-22	2.94871740431671e-19	2.34441447901159e-19	ANXA1/BCL6/CCR7/CD24/CD27/CD28/CD3E/CD4/CD40LG/CD5/CD6/CD74/CR1/DPP4/FYN/HLA-DMA/HLA-DMB/HLA-DPA1/HLA-DQB1/HLA-DRA/HLA-DRB1/HLA-DRB5/ICOS/IL7R/LCK/LEF1/PRKCQ/RASGRP1/SIRPG/TESPA1/VNN1	31
BP	GO:1903037	regulation of leukocyte cell-cell adhesion	37/276	336/18723	9.07576917302774e-22	2.94871740431671e-19	2.34441447901159e-19	ANXA1/ARG1/BCL6/CBLB/CCR7/CD24/CD27/CD28/CD3E/CD4/CD40LG/CD5/CD6/CD74/CEACAM1/CR1/DPP4/ETS1/FYN/HLA-DMA/HLA-DMB/HLA-DPA1/HLA-DQB1/HLA-DRA/HLA-DRB1/HLA-DRB5/ICOS/IL7R/ITGA4/LCK/LEF1/PRKCQ/RASGRP1/SIRPG/SKAP1/TESPA1/VNN1	37
BP	GO:0002696	positive regulation of leukocyte activation	40/276	409/18723	1.46676467678976e-21	4.33228948626358e-19	3.44444068597328e-19	ANXA1/BCL6/BST1/CCR7/CD177/CD2/CD24/CD27/CD28/CD3E/CD4/CD40LG/CD5/CD6/CD74/CLEC4D/CR1/DPP4/FCRL3/FYN/GPR183/HLA-DMA/HLA-DMB/HLA-DPA1/HLA-DQB1/HLA-DRA/HLA-DRB1/HLA-DRB5/ICOS/IL7R/ITGAM/LCK/LEF1/MMP8/NFATC2/PRKCQ/RASGRP1/SIRPG/TESPA1/VNN1	40
BP	GO:0030217	T cell differentiation	32/276	257/18723	1.46281472496697e-20	3.96057086784807e-18	3.14890117111311e-18	ANXA1/BCL11B/BCL6/CAMK4/CCR7/CD2/CD27/CD28/CD3D/CD3E/CD3G/CD4/CD74/CR1/FCER1G/GPR18/GPR183/HLA-DRA/HLA-DRB1/IL18R1/IL7R/ITK/LCK/LEF1/RASGRP1/RORA/SLAMF6/TCF7/TESPA1/THEMIS/VNN1/ZFP36L2	32
BP	GO:0022407	regulation of cell-cell adhesion	39/276	448/18723	3.05915749295976e-19	7.64554053432789e-17	6.07868217629413e-17	ANXA1/ARG1/BCL6/CBLB/CCR7/CD24/CD27/CD28/CD3E/CD4/CD40LG/CD5/CD6/CD74/CEACAM1/CR1/DPP4/ETS1/FYN/HLA-DMA/HLA-DMB/HLA-DPA1/HLA-DQB1/HLA-DRA/HLA-DRB1/HLA-DRB5/ICOS/IL7R/ITGA4/JAK2/LCK/LEF1/MAPK14/PRKCQ/RASGRP1/SIRPG/SKAP1/TESPA1/VNN1	39
BP	GO:0051251	positive regulation of lymphocyte activation	35/276	362/18723	8.57920629038212e-19	1.99098865981797e-16	1.58296031854118e-16	ANXA1/BCL6/BST1/CCR7/CD24/CD27/CD28/CD3E/CD4/CD40LG/CD5/CD6/CD74/CR1/DPP4/FCRL3/FYN/GPR183/HLA-DMA/HLA-DMB/HLA-DPA1/HLA-DQB1/HLA-DRA/HLA-DRB1/HLA-DRB5/ICOS/IL7R/LCK/LEF1/NFATC2/PRKCQ/RASGRP1/SIRPG/TESPA1/VNN1	35
BP	GO:0045785	positive regulation of cell adhesion	38/276	437/18723	9.50414432116858e-19	2.05859765996511e-16	1.63671369572966e-16	ADAM9/ANXA1/BCL6/CASS4/CCR7/CD24/CD27/CD28/CD3E/CD4/CD40LG/CD5/CD6/CD74/CR1/DPP4/ETS1/FYN/HLA-DMA/HLA-DMB/HLA-DPA1/HLA-DQB1/HLA-DRA/HLA-DRB1/HLA-DRB5/ICOS/IL7R/ITGA4/JAK2/LCK/LEF1/OLFM4/PRKCQ/RASGRP1/SIRPG/SKAP1/TESPA1/VNN1	38
BP	GO:0002768	immune response-regulating cell surface receptor signaling pathway	32/276	315/18723	6.85483109551303e-18	1.39195913933262e-15	1.10669444134138e-15	BMX/BTN3A1/C3AR1/CBLB/CCR7/CD24/CD247/CD28/CD3E/CD79A/CEACAM1/CR1/FCER1G/FCGR1B/FCRL3/FYN/HLA-DQB1/HLA-DRB1/ITK/KLRD1/LCK/MS4A1/NFATC2/PLSCR1/PRKCH/PRKCQ/SKAP1/TESPA1/THEMIS/TRAT1/TXK/UBASH3A	32
BP	GO:0002764	immune response-regulating signaling pathway	38/276	468/18723	9.70074484256994e-18	1.85398352902998e-15	1.47403268381837e-15	BMX/BTN3A1/C3AR1/CBLB/CCR7/CD24/CD247/CD28/CD3E/CD79A/CEACAM1/CR1/FCER1G/FCGR1B/FCRL3/FYN/HLA-DQB1/HLA-DRB1/IRAK3/ITK/KLRD1/LCK/LTF/MAP2K6/MS4A1/NFATC2/PLSCR1/PRKCH/PRKCQ/SKAP1/TESPA1/THEMIS/TIFA/TLR5/TLR8/TRAT1/TXK/UBASH3A	38
BP	GO:0002429	immune response-activating cell surface receptor signaling pathway	29/276	291/18723	4.41386299955407e-16	7.54770572923746e-14	6.00089739662365e-14	BMX/BTN3A1/C3AR1/CBLB/CCR7/CD247/CD28/CD3E/CD79A/CEACAM1/CR1/FCER1G/FCRL3/FYN/HLA-DQB1/HLA-DRB1/ITK/KLRD1/LCK/MS4A1/NFATC2/PLSCR1/PRKCH/SKAP1/TESPA1/THEMIS/TRAT1/TXK/UBASH3A	29
BP	GO:0002757	immune response-activating signal transduction	29/276	291/18723	4.41386299955407e-16	7.54770572923746e-14	6.00089739662365e-14	BMX/BTN3A1/C3AR1/CBLB/CCR7/CD247/CD28/CD3E/CD79A/CEACAM1/CR1/FCER1G/FCRL3/FYN/HLA-DQB1/HLA-DRB1/ITK/KLRD1/LCK/MS4A1/NFATC2/PLSCR1/PRKCH/SKAP1/TESPA1/THEMIS/TRAT1/TXK/UBASH3A	29
BP	GO:0002366	leukocyte activation involved in immune response	28/276	275/18723	8.36653152020065e-16	1.3591430454566e-13	1.08060359739855e-13	ANXA1/ANXA3/BCL6/CD177/CD28/CD40LG/CD74/CEACAM1/CR1/CX3CR1/DOCK10/DYSF/FCER1G/GPR183/HLA-DMB/HLA-DRA/HLA-DRB1/IL18R1/ITFG2/ITGAM/LEF1/PGLYRP1/PTGDR/RAB27A/RASGRP1/RORA/SH2D1B/SLAMF6	28
BP	GO:0002263	cell activation involved in immune response	28/276	279/18723	1.21543396944169e-15	1.88044998415049e-13	1.49507516842601e-13	ANXA1/ANXA3/BCL6/CD177/CD28/CD40LG/CD74/CEACAM1/CR1/CX3CR1/DOCK10/DYSF/FCER1G/GPR183/HLA-DMB/HLA-DRA/HLA-DRB1/IL18R1/ITFG2/ITGAM/LEF1/PGLYRP1/PTGDR/RAB27A/RASGRP1/RORA/SH2D1B/SLAMF6	28
BP	GO:0001819	positive regulation of cytokine production	35/276	467/18723	2.45760197538825e-15	3.62943128092565e-13	2.8856245203841e-13	ANXA1/BTN3A1/C3AR1/CCR7/CD2/CD28/CD3E/CD4/CD40LG/CD6/CD74/CYP1B1/FCER1G/HGF/HLA-DPA1/HMGB2/IFNGR1/IL18R1/IL1R1/IRAK3/ITK/JAK2/LILRA5/MAPK14/MMP8/NLRC4/PRKCQ/PYHIN1/RASGRP1/RORA/SLAMF6/SULF2/TLR5/TLR8/TXK	35
BP	GO:0046651	lymphocyte proliferation	28/276	288/18723	2.75196033999005e-15	3.88744310635985e-13	3.09076003402086e-13	ANXA1/ARG1/AZI2/BCL6/BST1/BTN3A1/CBLB/CD24/CD28/CD3E/CD40LG/CD6/CD74/CD79A/CR1/FCRL3/FYN/GPR183/HLA-DMB/HLA-DPA1/HLA-DRB1/IKZF3/IL7R/LEF1/MS4A1/NFATC2/PRKCQ/RASGRP1	28
BP	GO:0032943	mononuclear cell proliferation	28/276	291/18723	3.58910546891891e-15	4.85875152854898e-13	3.86301088628378e-13	ANXA1/ARG1/AZI2/BCL6/BST1/BTN3A1/CBLB/CD24/CD28/CD3E/CD40LG/CD6/CD74/CD79A/CR1/FCRL3/FYN/GPR183/HLA-DMB/HLA-DPA1/HLA-DRB1/IKZF3/IL7R/LEF1/MS4A1/NFATC2/PRKCQ/RASGRP1	28
BP	GO:0002253	activation of immune response	31/276	375/18723	7.57797972801378e-15	9.84834245452671e-13	7.83004726422982e-13	BMX/BTN3A1/C3AR1/CBLB/CCR7/CD247/CD28/CD3E/CD79A/CEACAM1/CR1/FCER1G/FCRL3/FYN/HLA-DQB1/HLA-DRB1/ITK/KLRD1/LCK/MS4A1/NFATC2/NLRC4/PLSCR1/PRKCH/PYHIN1/SKAP1/TESPA1/THEMIS/TRAT1/TXK/UBASH3A	31
BP	GO:0070661	leukocyte proliferation	28/276	318/18723	3.40677006727019e-14	4.25715228790802e-12	3.38470192108545e-12	ANXA1/ARG1/AZI2/BCL6/BST1/BTN3A1/CBLB/CD24/CD28/CD3E/CD40LG/CD6/CD74/CD79A/CR1/FCRL3/FYN/GPR183/HLA-DMB/HLA-DPA1/HLA-DRB1/IKZF3/IL7R/LEF1/MS4A1/NFATC2/PRKCQ/RASGRP1	28
BP	GO:0002443	leukocyte mediated immunity	32/276	440/18723	9.67890323399883e-14	1.16469468915786e-11	9.26005011159187e-12	ANXA3/ARG1/BCL6/CD177/CD27/CD28/CD40LG/CD74/CD96/CEACAM1/CR1/CX3CR1/FCER1G/HLA-DMA/HLA-DMB/HLA-DPA1/HLA-DQB1/HLA-DRA/HLA-DRB1/HLA-DRB5/IL18R1/IL18RAP/IL1R1/IL7R/ITGAM/KLRD1/PTGDR/RAB27A/RASGRP1/SH2D1B/SLAMF6/TLR8	32
BP	GO:0050851	antigen receptor-mediated signaling pathway	24/276	240/18723	1.56476290953942e-13	1.81568381896199e-11	1.44358202256005e-11	BMX/BTN3A1/CBLB/CCR7/CD247/CD28/CD3E/CD79A/CEACAM1/FCRL3/FYN/HLA-DQB1/HLA-DRB1/ITK/LCK/MS4A1/NFATC2/PRKCH/SKAP1/TESPA1/THEMIS/TRAT1/TXK/UBASH3A	24
BP	GO:0050852	T cell receptor signaling pathway	18/276	123/18723	2.72322361985388e-13	3.05094949686388e-11	2.42569537681358e-11	BTN3A1/CBLB/CCR7/CD247/CD28/CD3E/CEACAM1/FYN/HLA-DQB1/HLA-DRB1/ITK/LCK/SKAP1/TESPA1/THEMIS/TRAT1/TXK/UBASH3A	18
BP	GO:0002460	adaptive immune response based on somatic recombination of immune receptors built from immunoglobulin superfamily domains	28/276	356/18723	5.60149337367587e-13	6.06641732369097e-11	4.82318061017565e-11	ANXA1/ARG1/BCL6/CD27/CD28/CD4/CD40LG/CD74/CEACAM1/CR1/FCER1G/HLA-DMA/HLA-DMB/HLA-DPA1/HLA-DQB1/HLA-DRA/HLA-DRB1/HLA-DRB5/IL18R1/IL1R1/IL7R/KLRD1/LEF1/PRKCQ/RAB27A/RORA/SLAMF6/TLR8	28
BP	GO:0045619	regulation of lymphocyte differentiation	20/276	174/18723	1.32369880780194e-12	1.38732175049952e-10	1.10300742762172e-10	ANXA1/BCL6/CAMK4/CD2/CD27/CD28/CD74/CR1/FCRL3/HLA-DRA/HLA-DRB1/IKZF3/IL7R/LEF1/PGLYRP1/RASGRP1/TCF7/TESPA1/VNN1/ZFP36L2	20
BP	GO:0002274	myeloid leukocyte activation	22/276	223/18723	2.19965382917972e-12	2.23333602843903e-10	1.77564161079179e-10	ADAM9/ANXA3/BPI/CAMK4/CD177/CD2/CD74/CLEC4D/CST7/CX3CR1/DYSF/FCER1G/IFNGR1/IL18RAP/ITGAM/JAK2/MMP8/PLSCR1/PTGDR/RASGRP1/RORA/S100A12	22
BP	GO:0002449	lymphocyte mediated immunity	27/276	350/18723	2.34727432890343e-12	2.31099827109311e-10	1.83738794358183e-10	ARG1/BCL6/CD27/CD28/CD40LG/CD74/CD96/CEACAM1/CR1/FCER1G/HLA-DMA/HLA-DMB/HLA-DPA1/HLA-DQB1/HLA-DRA/HLA-DRB1/HLA-DRB5/IL18R1/IL18RAP/IL1R1/IL7R/KLRD1/RAB27A/RASGRP1/SH2D1B/SLAMF6/TLR8	27
BP	GO:1902105	regulation of leukocyte differentiation	24/276	279/18723	4.13280749836812e-12	3.94926222417589e-10	3.13991009318742e-10	ANXA1/BCL6/CAMK4/CD2/CD27/CD28/CD4/CD74/CEACAM1/CR1/FCRL3/HLA-DRA/HLA-DRB1/IKZF3/IL7R/LEF1/LTF/MIR223/PGLYRP1/RASGRP1/TCF7/TESPA1/VNN1/ZFP36L2	24
BP	GO:0002697	regulation of immune effector process	26/276	339/18723	6.97325089283119e-12	6.41104073230093e-10	5.09717774118886e-10	ANXA1/ARG1/BCL6/CD177/CD28/CD40LG/CD74/CD96/CEACAM1/CR1/CX3CR1/FCRL3/HLA-DMB/HLA-DRA/HLA-DRB1/IL18R1/IL18RAP/IL1R1/IL7R/IRAK3/ITGAM/KLRD1/PGLYRP1/RASGRP1/SH2D1B/SLAMF6	26
BP	GO:1903706	regulation of hemopoiesis	27/276	367/18723	7.10364624077665e-12	6.41104073230093e-10	5.09717774118886e-10	ANXA1/BCL6/CAMK4/CD2/CD27/CD28/CD4/CD74/CEACAM1/CR1/ETS1/FCRL3/HLA-DRA/HLA-DRB1/HMGB2/IKZF3/IL7R/LEF1/LTF/MAPK14/MIR223/PGLYRP1/RASGRP1/TCF7/TESPA1/VNN1/ZFP36L2	27
BP	GO:0002285	lymphocyte activation involved in immune response	20/276	194/18723	1.01202319259152e-11	8.88665771008064e-10	7.06544783675556e-10	ANXA1/BCL6/CD28/CD40LG/CD74/CEACAM1/CR1/DOCK10/FCER1G/GPR183/HLA-DMB/HLA-DRA/HLA-DRB1/IL18R1/ITFG2/LEF1/PGLYRP1/RAB27A/RORA/SLAMF6	20
BP	GO:0031349	positive regulation of defense response	23/276	278/18723	2.61107737201582e-11	2.23247115307353e-09	1.77495398086615e-09	ARG1/CCR7/CD28/ETS1/FYN/HMGB2/IL18RAP/JAK2/KLRD1/LILRA5/MMP8/NLRC4/PDCD4/PLSCR1/PYHIN1/RASGRP1/S100A12/S100A8/S100A9/SH2D1B/SLAMF6/TLR8/TXK	23
BP	GO:0033077	T cell differentiation in thymus	13/276	75/18723	6.56146368729544e-11	5.46620397949305e-09	4.34597351919649e-09	BCL11B/CAMK4/CCR7/CD28/CD3D/CD3E/CD3G/CD74/IL7R/RASGRP1/TESPA1/VNN1/ZFP36L2	13
BP	GO:0032609	interferon-gamma production	15/276	112/18723	1.00823624762947e-10	7.98965748426378e-09	6.35227664103394e-09	BTN3A1/CCR7/CD2/CD3E/CD96/CR1/HLA-DPA1/HLA-DRB1/IL18R1/IL1R1/PGLYRP1/RASGRP1/SLAMF6/TLR8/TXK	15
BP	GO:0032649	regulation of interferon-gamma production	15/276	112/18723	1.00823624762947e-10	7.98965748426378e-09	6.35227664103394e-09	BTN3A1/CCR7/CD2/CD3E/CD96/CR1/HLA-DPA1/HLA-DRB1/IL18R1/IL1R1/PGLYRP1/RASGRP1/SLAMF6/TLR8/TXK	15
BP	GO:0050727	regulation of inflammatory response	26/276	386/18723	1.2459023301486e-10	9.59078149931776e-09	7.62527022057825e-09	ANXA1/BCL6/BST1/CCR7/CD28/CST7/ETS1/FYN/HGF/HLA-DRB1/IL1R1/JAK2/LILRA5/MAPK14/MIR223/MMP8/MMP9/PDCD4/PGLYRP1/PSMA6/RORA/S100A12/S100A8/S100A9/SOCS3/TNFAIP6	26
BP	GO:0001818	negative regulation of cytokine production	25/276	357/18723	1.26932472905714e-10	9.59078149931776e-09	7.62527022057825e-09	ANXA1/ARG1/ATP2B1/BCL6/BPI/CCR7/CD24/CD96/CEACAM1/CR1/CX3CR1/GPR18/HGF/HLA-DRB1/IL1R2/IRAK3/LEF1/LILRA5/LTF/MMP8/PDCD4/PGLYRP1/RPS6KA5/SERPINB1/TLR8	25
BP	GO:0050670	regulation of lymphocyte proliferation	20/276	225/18723	1.5069903564684e-10	1.1127753791286e-08	8.84725917409917e-09	ANXA1/ARG1/BCL6/BST1/CBLB/CD24/CD28/CD3E/CD40LG/CD6/CD74/CR1/FCRL3/GPR183/HLA-DMB/HLA-DPA1/HLA-DRB1/IKZF3/NFATC2/PRKCQ	20
BP	GO:0032944	regulation of mononuclear cell proliferation	20/276	227/18723	1.76591784306706e-10	1.27499268269442e-08	1.01369880395007e-08	ANXA1/ARG1/BCL6/BST1/CBLB/CD24/CD28/CD3E/CD40LG/CD6/CD74/CR1/FCRL3/GPR183/HLA-DMB/HLA-DPA1/HLA-DRB1/IKZF3/NFATC2/PRKCQ	20
BP	GO:0019886	antigen processing and presentation of exogenous peptide antigen via MHC class II	9/276	30/18723	3.14909930403019e-10	2.22422253017263e-08	1.76839581054693e-08	CD74/FCER1G/HLA-DMA/HLA-DMB/HLA-DPA1/HLA-DQB1/HLA-DRA/HLA-DRB1/HLA-DRB5	9
BP	GO:0045580	regulation of T cell differentiation	16/276	146/18723	5.03639685657271e-10	3.48154327383079e-08	2.76804431937949e-08	ANXA1/BCL6/CAMK4/CD2/CD27/CD28/CD74/CR1/HLA-DRA/HLA-DRB1/IL7R/LEF1/RASGRP1/TCF7/TESPA1/VNN1	16
BP	GO:0031295	T cell costimulation	10/276	44/18723	6.56990783710314e-10	4.44700636723919e-08	3.53564777023051e-08	CCR7/CD24/CD28/CD3E/CD40LG/CD5/DPP4/FYN/ICOS/LCK	10
BP	GO:0070663	regulation of leukocyte proliferation	20/276	245/18723	6.84085723239751e-10	4.53590717307337e-08	3.60632946257862e-08	ANXA1/ARG1/BCL6/BST1/CBLB/CD24/CD28/CD3E/CD40LG/CD6/CD74/CR1/FCRL3/GPR183/HLA-DMB/HLA-DPA1/HLA-DRB1/IKZF3/NFATC2/PRKCQ	20
BP	GO:0031294	lymphocyte costimulation	10/276	46/18723	1.0516875098793e-09	6.83386543919566e-08	5.43334978788166e-08	CCR7/CD24/CD28/CD3E/CD40LG/CD5/DPP4/FYN/ICOS/LCK	10
BP	GO:0032103	positive regulation of response to external stimulus	26/276	427/18723	1.09294906787752e-09	6.85059430511957e-08	5.44665028098149e-08	ARG1/C3AR1/CCR7/CD28/CD74/CX3CR1/ETS1/FYN/HMGB2/IL18RAP/JAK2/KLRD1/LILRA5/MMP8/NLRC4/PDCD4/PLSCR1/PYHIN1/RASGRP1/S100A12/S100A8/S100A9/SH2D1B/SLAMF6/TLR8/TXK	26
BP	GO:0002495	antigen processing and presentation of peptide antigen via MHC class II	9/276	34/18723	1.09643245265072e-09	6.85059430511957e-08	5.44665028098149e-08	CD74/FCER1G/HLA-DMA/HLA-DMB/HLA-DPA1/HLA-DQB1/HLA-DRA/HLA-DRB1/HLA-DRB5	9
BP	GO:0002703	regulation of leukocyte mediated immunity	19/276	226/18723	1.12935800521397e-09	6.92317765837772e-08	5.50435857953343e-08	ARG1/BCL6/CD177/CD28/CD96/CEACAM1/CR1/CX3CR1/HLA-DRA/HLA-DRB1/IL18R1/IL18RAP/IL1R1/IL7R/ITGAM/KLRD1/RASGRP1/SH2D1B/SLAMF6	19
BP	GO:0046631	alpha-beta T cell activation	16/276	156/18723	1.34855412646602e-09	8.11380066090389e-08	6.4509782190012e-08	ANXA1/BCL11B/BCL6/CBLB/CD28/CD3E/GPR18/GPR183/HLA-DRA/HLA-DRB1/IL18R1/ITK/LEF1/PRKCQ/RORA/SLAMF6	16
BP	GO:0002286	T cell activation involved in immune response	14/276	114/18723	1.38038482815774e-09	8.15430964851728e-08	6.48318539387388e-08	ANXA1/BCL6/CD74/CEACAM1/FCER1G/GPR183/HLA-DMB/HLA-DRA/HLA-DRB1/IL18R1/LEF1/RAB27A/RORA/SLAMF6	14
BP	GO:0002399	MHC class II protein complex assembly	7/276	16/18723	1.43187689715265e-09	8.1616983137701e-08	6.48905984415993e-08	HLA-DMA/HLA-DMB/HLA-DPA1/HLA-DQB1/HLA-DRA/HLA-DRB1/HLA-DRB5	7
BP	GO:0002503	peptide antigen assembly with MHC class II protein complex	7/276	16/18723	1.43187689715265e-09	8.1616983137701e-08	6.48905984415993e-08	HLA-DMA/HLA-DMB/HLA-DPA1/HLA-DQB1/HLA-DRA/HLA-DRB1/HLA-DRB5	7
BP	GO:0050671	positive regulation of lymphocyte proliferation	15/276	137/18723	1.79453900970259e-09	1.00525124871099e-07	7.99237519021809e-08	ANXA1/BCL6/BST1/CD24/CD28/CD3E/CD40LG/CD6/CD74/FCRL3/GPR183/HLA-DMB/HLA-DPA1/NFATC2/PRKCQ	15
BP	GO:0002504	antigen processing and presentation of peptide or polysaccharide antigen via MHC class II	9/276	36/18723	1.91785043732197e-09	1.05611797811171e-07	8.39679745439451e-08	CD74/FCER1G/HLA-DMA/HLA-DMB/HLA-DPA1/HLA-DQB1/HLA-DRA/HLA-DRB1/HLA-DRB5	9
BP	GO:0032946	positive regulation of mononuclear cell proliferation	15/276	138/18723	1.98707424444861e-09	1.07600070336892e-07	8.55487753662613e-08	ANXA1/BCL6/BST1/CD24/CD28/CD3E/CD40LG/CD6/CD74/FCRL3/GPR183/HLA-DMB/HLA-DPA1/NFATC2/PRKCQ	15
BP	GO:0042100	B cell proliferation	13/276	99/18723	2.34030262110448e-09	1.24649888786368e-07	9.91044457668749e-08	BCL6/BST1/CD40LG/CD74/CD79A/FCRL3/GPR183/IKZF3/IL7R/LEF1/MS4A1/NFATC2/RASGRP1	13
BP	GO:0045058	T cell selection	10/276	50/18723	2.51618126167168e-09	1.31856014825343e-07	1.04833765978647e-07	BCL11B/CCR7/CD28/CD3D/CD3E/CD3G/CD4/CD74/SLAMF6/THEMIS	10
BP	GO:0001906	cell killing	17/276	188/18723	2.86828672399035e-09	1.47921643908645e-07	1.17606944372136e-07	ARG1/CEACAM1/CX3CR1/DEFA1B/GNLY/HLA-DRA/HLA-DRB1/IL18RAP/IL7R/ITGAM/KLRD1/LTF/PGLYRP1/RAB27A/RASGRP1/S100A12/SLAMF6	17
BP	GO:0002478	antigen processing and presentation of exogenous peptide antigen	9/276	38/18723	3.23627555834514e-09	1.64291551391615e-07	1.30622043095049e-07	CD74/FCER1G/HLA-DMA/HLA-DMB/HLA-DPA1/HLA-DQB1/HLA-DRA/HLA-DRB1/HLA-DRB5	9
BP	GO:0002501	peptide antigen assembly with MHC protein complex	7/276	18/18723	3.88381149906745e-09	1.94130824007233e-07	1.54346128238243e-07	HLA-DMA/HLA-DMB/HLA-DPA1/HLA-DQB1/HLA-DRA/HLA-DRB1/HLA-DRB5	7
BP	GO:0002706	regulation of lymphocyte mediated immunity	16/276	168/18723	3.99684294500112e-09	1.96753677701646e-07	1.56431460718226e-07	ARG1/BCL6/CD28/CD96/CEACAM1/CR1/HLA-DRA/HLA-DRB1/IL18R1/IL18RAP/IL1R1/IL7R/KLRD1/RASGRP1/SH2D1B/SLAMF6	16
BP	GO:0002396	MHC protein complex assembly	7/276	19/18723	6.07216664248052e-09	2.94454767483869e-07	2.34109928368377e-07	HLA-DMA/HLA-DMB/HLA-DPA1/HLA-DQB1/HLA-DRA/HLA-DRB1/HLA-DRB5	7
BP	GO:0070665	positive regulation of leukocyte proliferation	15/276	150/18723	6.32715562497353e-09	3.02307773904985e-07	2.40353558880573e-07	ANXA1/BCL6/BST1/CD24/CD28/CD3E/CD40LG/CD6/CD74/FCRL3/GPR183/HLA-DMB/HLA-DPA1/NFATC2/PRKCQ	15
BP	GO:0002683	negative regulation of immune system process	25/276	434/18723	7.12409430403168e-09	3.35451918750709e-07	2.66705223830568e-07	ANXA1/ARG1/BCL6/BPI/CBLB/CD74/CD96/CEACAM1/CR1/CST7/CX3CR1/DPP4/FCRL3/FYN/GPR18/HLA-DRB1/IL7R/IRAK3/KLRD1/LTF/MAPK14/MIR223/PGLYRP1/SAMSN1/UBASH3A	25
BP	GO:0051092	positive regulation of NF-kappaB transcription factor activity	15/276	152/18723	7.59182397064818e-09	3.52369086866228e-07	2.80155428931889e-07	CD40LG/CX3CR1/IL18R1/IL18RAP/IRAK3/LTF/NLRC4/PRKCH/PRKCQ/PSMA6/RPS6KA5/S100A12/S100A8/S100A9/TRAF5	15
BP	GO:0045582	positive regulation of T cell differentiation	12/276	91/18723	9.29846223954802e-09	4.25502870651993e-07	3.38301354126773e-07	ANXA1/BCL6/CD27/CD74/CR1/HLA-DRA/HLA-DRB1/IL7R/LEF1/RASGRP1/TESPA1/VNN1	12
BP	GO:0042742	defense response to bacterium	22/276	350/18723	1.24757364747288e-08	5.62967608422135e-07	4.47594405102111e-07	ANXA3/BPI/CD4/DEFA1B/FCER1G/GNLY/HMGB2/HP/IL7R/LCN2/LTF/MIR223/MPEG1/NAIP/NLRC4/PGLYRP1/RNASE3/S100A12/S100A8/S100A9/SLPI/TLR5	22
BP	GO:0002819	regulation of adaptive immune response	16/276	183/18723	1.37171836304591e-08	6.10508624867968e-07	4.8539248203528e-07	ANXA1/ARG1/BCL6/CD28/CD4/CEACAM1/CR1/HLA-DRA/HLA-DRB1/IL18R1/IL1R1/IL7R/KLRD1/PRKCQ/SAMSN1/SKAP1	16
BP	GO:0019884	antigen processing and presentation of exogenous antigen	9/276	47/18723	2.40903544540624e-08	1.05769677866552e-06	8.40934990473244e-07	CD74/FCER1G/HLA-DMA/HLA-DMB/HLA-DPA1/HLA-DQB1/HLA-DRA/HLA-DRB1/HLA-DRB5	9
BP	GO:0045088	regulation of innate immune response	17/276	218/18723	2.65971588015684e-08	1.15124422309908e-06	9.15311050682846e-07	ARG1/CD96/CEACAM1/CR1/FYN/HMGB2/IL18RAP/IRAK3/KLRD1/NLRC4/PLSCR1/PYHIN1/RASGRP1/SH2D1B/SLAMF6/TLR8/TXK	17
BP	GO:0042113	B cell activation	21/276	334/18723	2.69296894292182e-08	1.15124422309908e-06	9.15311050682846e-07	BCL6/BST1/CD27/CD28/CD40LG/CD74/CD79A/CR1/DOCK10/FCRL3/GPR183/IKZF3/IL7R/ITFG2/ITGA4/LEF1/MS4A1/NFATC2/RASGRP1/SAMSN1/ZFP36L2	21
BP	GO:0050900	leukocyte migration	22/276	369/18723	3.22007933173757e-08	1.35237317645986e-06	1.0752211287789e-06	ANXA1/BST1/C3AR1/CCR7/CD177/CD74/CX3CR1/DEFA1B/DPP4/FCER1G/FYN/GPR18/GPR183/IL1R1/ITGA4/ITGB7/LCK/MIR223/MMP9/S100A12/S100A8/S100A9	22
BP	GO:0001910	regulation of leukocyte mediated cytotoxicity	11/276	82/18723	3.24669460645951e-08	1.35237317645986e-06	1.0752211287789e-06	ARG1/CEACAM1/CX3CR1/HLA-DRA/HLA-DRB1/IL18RAP/IL7R/ITGAM/KLRD1/RASGRP1/SLAMF6	11
BP	GO:0050832	defense response to fungus	9/276	49/18723	3.53971964302627e-08	1.45576571141675e-06	1.15742465076435e-06	ARG1/CLEC4D/CX3CR1/DEFA1B/GNLY/LTF/S100A12/S100A8/S100A9	9
BP	GO:0060326	cell chemotaxis	20/276	310/18723	3.81326974762888e-08	1.54866417625578e-06	1.23128473166859e-06	ANXA1/BST1/C3AR1/CCR3/CCR7/CD74/CX3CR1/DEFA1B/DPP4/FCER1G/GPR18/GPR183/HGF/HMGB2/LEF1/MIR223/PRKCQ/S100A12/S100A8/S100A9	20
BP	GO:0045621	positive regulation of lymphocyte differentiation	12/276	104/18723	4.29845453767557e-08	1.72415787566764e-06	1.37081318199556e-06	ANXA1/BCL6/CD27/CD74/CR1/HLA-DRA/HLA-DRB1/IL7R/LEF1/RASGRP1/TESPA1/VNN1	12
BP	GO:0042098	T cell proliferation	16/276	199/18723	4.49217478896189e-08	1.7798873035777e-06	1.4151215573957e-06	ANXA1/ARG1/BTN3A1/CBLB/CD24/CD28/CD3E/CD40LG/CD6/CR1/FYN/HLA-DMB/HLA-DPA1/HLA-DRB1/PRKCQ/RASGRP1	16
BP	GO:0019882	antigen processing and presentation	12/276	106/18723	5.3314833675891e-08	2.08698668208397e-06	1.65928474116216e-06	CCR7/CD74/FCER1G/HLA-DMA/HLA-DMB/HLA-DPA1/HLA-DQB1/HLA-DRA/HLA-DRB1/HLA-DRB5/RAB27A/RAB32	12
BP	GO:0002381	immunoglobulin production involved in immunoglobulin-mediated immune response	10/276	70/18723	7.49787754311929e-08	2.90007192114221e-06	2.30573828205699e-06	BCL6/CD28/CD40LG/HLA-DMA/HLA-DMB/HLA-DPA1/HLA-DQB1/HLA-DRA/HLA-DRB1/HLA-DRB5	10
BP	GO:0002699	positive regulation of immune effector process	17/276	235/18723	7.99100600499114e-08	3.05444453061367e-06	2.42847414690381e-06	ANXA1/ARG1/CD177/CD28/CD74/CR1/HLA-DMB/HLA-DRA/HLA-DRB1/IL18R1/IL18RAP/IL1R1/ITGAM/KLRD1/RASGRP1/SH2D1B/SLAMF6	17
BP	GO:0002698	negative regulation of immune effector process	12/276	110/18723	8.08700788150948e-08	3.05519634965399e-06	2.42907188999073e-06	ANXA1/ARG1/BCL6/CD96/CEACAM1/CR1/CX3CR1/FCRL3/IL7R/IRAK3/KLRD1/PGLYRP1	12
BP	GO:0002831	regulation of response to biotic stimulus	20/276	327/18723	9.1654562140783e-08	3.42282382063683e-06	2.72135868715646e-06	ARG1/CD96/CEACAM1/CR1/FYN/HLA-DRB1/HMGB2/IFIT1B/IL18RAP/IRAK3/KLRD1/LTF/NLRC4/PLSCR1/PYHIN1/RASGRP1/SH2D1B/SLAMF6/TLR8/TXK	20
BP	GO:0002705	positive regulation of leukocyte mediated immunity	13/276	134/18723	9.45547487161531e-08	3.49100430203161e-06	2.77556642762488e-06	ARG1/CD177/CD28/HLA-DRA/HLA-DRB1/IL18R1/IL18RAP/IL1R1/ITGAM/KLRD1/RASGRP1/SH2D1B/SLAMF6	13
BP	GO:0032729	positive regulation of interferon-gamma production	10/276	72/18723	9.87543798009357e-08	3.57153797711796e-06	2.83959572851484e-06	BTN3A1/CD2/CD3E/HLA-DPA1/IL18R1/IL1R1/RASGRP1/SLAMF6/TLR8/TXK	10
BP	GO:0046632	alpha-beta T cell differentiation	12/276	112/18723	9.89345700032676e-08	3.57153797711796e-06	2.83959572851484e-06	ANXA1/BCL11B/BCL6/GPR18/GPR183/HLA-DRA/HLA-DRB1/IL18R1/ITK/LEF1/RORA/SLAMF6	12
BP	GO:0002237	response to molecule of bacterial origin	21/276	363/18723	1.11265801907417e-07	3.97255593843073e-06	3.15843005067438e-06	ADAM9/ALPL/ARG1/BPI/CCR7/CD24/CD6/CD96/CX3CR1/DEFA1B/HMGB2/HPGD/IRAK3/JAK2/LCN2/LTF/MAPK14/PDCD4/S100A8/S100A9/SLPI	21
BP	GO:0002292	T cell differentiation involved in immune response	10/276	75/18723	1.46846829438325e-07	5.18592770483823e-06	4.1231363780509e-06	ANXA1/BCL6/FCER1G/GPR183/HLA-DRA/HLA-DRB1/IL18R1/LEF1/RORA/SLAMF6	10
BP	GO:0019221	cytokine-mediated signaling pathway	24/276	472/18723	1.50969554674171e-07	5.27419444232668e-06	4.19331394646763e-06	ARG1/CCR3/CCR7/CD24/CD4/CD74/CEACAM1/CX3CR1/FCER1G/IFI27/IFNGR1/IL18R1/IL18RAP/IL1R1/IL1R2/IL7R/IRAK3/JAK2/LILRA5/RPS6KA5/STAT4/TRAF5/TXK/UGCG	24
BP	GO:0030183	B cell differentiation	13/276	141/18723	1.72474140005126e-07	5.96136681783675e-06	4.73965889778924e-06	BCL6/CD27/CD40LG/CD79A/CR1/DOCK10/FCRL3/GPR183/IKZF3/ITFG2/ITGA4/MS4A1/ZFP36L2	13
BP	GO:0032496	response to lipopolysaccharide	20/276	343/18723	1.98494979773433e-07	6.7885283082514e-06	5.39730393755129e-06	ADAM9/ALPL/ARG1/BPI/CCR7/CD6/CD96/CX3CR1/DEFA1B/HMGB2/HPGD/IRAK3/JAK2/LCN2/LTF/MAPK14/PDCD4/S100A8/S100A9/SLPI	20
BP	GO:0002822	regulation of adaptive immune response based on somatic recombination of immune receptors built from immunoglobulin superfamily domains	14/276	168/18723	2.03779322036014e-07	6.82555687933001e-06	5.4267439639325e-06	ANXA1/ARG1/BCL6/CD28/CD4/CEACAM1/CR1/HLA-DRA/HLA-DRB1/IL18R1/IL1R1/IL7R/KLRD1/PRKCQ	14
BP	GO:0002833	positive regulation of response to biotic stimulus	14/276	168/18723	2.03779322036014e-07	6.82555687933001e-06	5.4267439639325e-06	ARG1/FYN/HLA-DRB1/HMGB2/IL18RAP/KLRD1/NLRC4/PLSCR1/PYHIN1/RASGRP1/SH2D1B/SLAMF6/TLR8/TXK	14
BP	GO:0009620	response to fungus	9/276	60/18723	2.21079596866238e-07	7.32946541039191e-06	5.82738271439042e-06	ARG1/CLEC4D/CX3CR1/DEFA1B/GNLY/LTF/S100A12/S100A8/S100A9	9
BP	GO:0031341	regulation of cell killing	11/276	99/18723	2.34255677141804e-07	7.68784540438103e-06	6.11231718985633e-06	ARG1/CEACAM1/CX3CR1/HLA-DRA/HLA-DRB1/IL18RAP/IL7R/ITGAM/KLRD1/RASGRP1/SLAMF6	11
BP	GO:1990266	neutrophil migration	12/276	122/18723	2.55153819367819e-07	8.28994759126042e-06	6.59102602872239e-06	BST1/C3AR1/CCR7/CD177/CD74/DPP4/FCER1G/IL1R1/MIR223/S100A12/S100A8/S100A9	12
BP	GO:0048002	antigen processing and presentation of peptide antigen	9/276	62/18723	2.95677352334759e-07	9.51144274985775e-06	7.56219096018238e-06	CD74/FCER1G/HLA-DMA/HLA-DMB/HLA-DPA1/HLA-DQB1/HLA-DRA/HLA-DRB1/HLA-DRB5	9
BP	GO:0097530	granulocyte migration	13/276	148/18723	3.0376618320665e-07	9.6196894704138e-06	7.64825386285512e-06	ANXA1/BST1/C3AR1/CCR7/CD177/CD74/DPP4/FCER1G/IL1R1/MIR223/S100A12/S100A8/S100A9	13
BP	GO:0001909	leukocyte mediated cytotoxicity	12/276	124/18723	3.04963993675784e-07	9.6196894704138e-06	7.64825386285512e-06	ARG1/CEACAM1/CX3CR1/HLA-DRA/HLA-DRB1/IL18RAP/IL7R/ITGAM/KLRD1/RAB27A/RASGRP1/SLAMF6	12
BP	GO:0044403	biological process involved in symbiotic interaction	18/276	290/18723	3.2994294446976e-07	1.03075444863678e-05	8.19514155595942e-06	ARG1/CD4/CD74/CIITA/CLEC5A/CR1/CX3CR1/DEFA1B/DPP4/HLA-DRB1/IFI27/ITGB7/LEF1/LTF/PGLYRP1/PLSCR1/SNX3/STOM	18
BP	GO:0051091	positive regulation of DNA-binding transcription factor activity	17/276	260/18723	3.3987708139743e-07	1.04381389416559e-05	8.29897230332361e-06	ANXA3/CD40LG/CX3CR1/IL18R1/IL18RAP/IRAK3/JAK2/LTF/NLRC4/PRKCH/PRKCQ/PSMA6/RPS6KA5/S100A12/S100A8/S100A9/TRAF5	17
BP	GO:0050854	regulation of antigen receptor-mediated signaling pathway	9/276	63/18723	3.40548700466458e-07	1.04381389416559e-05	8.29897230332361e-06	CBLB/CCR7/CEACAM1/FCRL3/LCK/PRKCH/TESPA1/TRAT1/UBASH3A	9
BP	GO:0032633	interleukin-4 production	7/276	33/18723	4.31451079912985e-07	1.2979486654049e-05	1.03195024376848e-05	CD28/CD3E/CD40LG/FCER1G/HLA-DRB1/LEF1/PRKCQ	7
BP	GO:0032673	regulation of interleukin-4 production	7/276	33/18723	4.31451079912985e-07	1.2979486654049e-05	1.03195024376848e-05	CD28/CD3E/CD40LG/FCER1G/HLA-DRB1/LEF1/PRKCQ	7
BP	GO:0016064	immunoglobulin mediated immune response	15/276	207/18723	4.59889116183607e-07	1.37080709952343e-05	1.08987724878278e-05	BCL6/CD27/CD28/CD40LG/CD74/CR1/FCER1G/HLA-DMA/HLA-DMB/HLA-DPA1/HLA-DQB1/HLA-DRA/HLA-DRB1/HLA-DRB5/TLR8	15
BP	GO:0035821	modulation of process of other organism	11/276	106/18723	4.71675980908874e-07	1.3931593290663e-05	1.10764866712955e-05	ARG1/CD4/CX3CR1/DEFA1B/IFI27/LEF1/LTF/MPEG1/S100A9/SLPI/STOM	11
BP	GO:0043383	negative T cell selection	5/276	12/18723	4.88580692971054e-07	1.43008889320987e-05	1.13700997681457e-05	CCR7/CD28/CD3E/CD74/THEMIS	5
BP	GO:0042093	T-helper cell differentiation	9/276	66/18723	5.12433380045294e-07	1.48651433193497e-05	1.1818717242774e-05	ANXA1/BCL6/GPR183/HLA-DRA/HLA-DRB1/IL18R1/LEF1/RORA/SLAMF6	9
BP	GO:0019724	B cell mediated immunity	15/276	210/18723	5.52803401776036e-07	1.58037108815259e-05	1.25649370667135e-05	BCL6/CD27/CD28/CD40LG/CD74/CR1/FCER1G/HLA-DMA/HLA-DMB/HLA-DPA1/HLA-DQB1/HLA-DRA/HLA-DRB1/HLA-DRB5/TLR8	15
BP	GO:0045089	positive regulation of innate immune response	12/276	131/18723	5.5451617128161e-07	1.58037108815259e-05	1.25649370667135e-05	FYN/HMGB2/IL18RAP/KLRD1/NLRC4/PLSCR1/PYHIN1/RASGRP1/SH2D1B/SLAMF6/TLR8/TXK	12
BP	GO:0045061	thymic T cell selection	6/276	22/18723	5.94690548312447e-07	1.66771572253383e-05	1.32593814553402e-05	CCR7/CD28/CD3D/CD3E/CD3G/CD74	6
BP	GO:1902107	positive regulation of leukocyte differentiation	13/276	157/18723	6.00562448557888e-07	1.66771572253383e-05	1.32593814553402e-05	ANXA1/BCL6/CD27/CD4/CD74/CR1/HLA-DRA/HLA-DRB1/IL7R/LEF1/RASGRP1/TESPA1/VNN1	13
BP	GO:1903708	positive regulation of hemopoiesis	13/276	157/18723	6.00562448557888e-07	1.66771572253383e-05	1.32593814553402e-05	ANXA1/BCL6/CD27/CD4/CD74/CR1/HLA-DRA/HLA-DRB1/IL7R/LEF1/RASGRP1/TESPA1/VNN1	13
BP	GO:0002294	CD4-positive, alpha-beta T cell differentiation involved in immune response	9/276	68/18723	6.64928478396334e-07	1.83080731043194e-05	1.45560614271597e-05	ANXA1/BCL6/GPR183/HLA-DRA/HLA-DRB1/IL18R1/LEF1/RORA/SLAMF6	9
BP	GO:0002287	alpha-beta T cell activation involved in immune response	9/276	69/18723	7.54901921604429e-07	2.04389695274399e-05	1.62502571545374e-05	ANXA1/BCL6/GPR183/HLA-DRA/HLA-DRB1/IL18R1/LEF1/RORA/SLAMF6	9
BP	GO:0002293	alpha-beta T cell differentiation involved in immune response	9/276	69/18723	7.54901921604429e-07	2.04389695274399e-05	1.62502571545374e-05	ANXA1/BCL6/GPR183/HLA-DRA/HLA-DRB1/IL18R1/LEF1/RORA/SLAMF6	9
BP	GO:0002440	production of molecular mediator of immune response	18/276	308/18723	7.94583003116796e-07	2.13355386539378e-05	1.6963085599379e-05	ARG1/BCL6/CD28/CD40LG/CD74/CD96/CR1/FCRL3/HLA-DMA/HLA-DMB/HLA-DPA1/HLA-DQB1/HLA-DRA/HLA-DRB1/HLA-DRB5/IL18R1/IL1R1/IRAK3	18
BP	GO:0043368	positive T cell selection	7/276	37/18723	9.88676826142351e-07	2.63295984273483e-05	2.09336749901064e-05	BCL11B/CD3D/CD3E/CD3G/CD74/SLAMF6/THEMIS	7
BP	GO:0050777	negative regulation of immune response	14/276	194/18723	1.17258806381096e-06	3.09734847099335e-05	2.46258545878657e-05	ANXA1/ARG1/BCL6/CD96/CEACAM1/CR1/FYN/HLA-DRB1/IL7R/IRAK3/KLRD1/MAPK14/PGLYRP1/SAMSN1	14
BP	GO:0031348	negative regulation of defense response	16/276	258/18723	1.5220057382666e-06	3.98790051905498e-05	3.17062995051463e-05	ARG1/CD96/CEACAM1/CR1/CST7/FYN/HGF/HLA-DRB1/IRAK3/KLRD1/MAPK14/MIR223/PGLYRP1/RORA/SOCS3/TNFAIP6	16
BP	GO:0001912	positive regulation of leukocyte mediated cytotoxicity	8/276	56/18723	1.55093433681148e-06	4.0311885282404e-05	3.20504662108242e-05	ARG1/HLA-DRA/HLA-DRB1/IL18RAP/ITGAM/KLRD1/RASGRP1/SLAMF6	8
BP	GO:0042129	regulation of T cell proliferation	13/276	171/18723	1.58446980536433e-06	4.08566856954661e-05	3.24836165611034e-05	ANXA1/ARG1/CBLB/CD24/CD28/CD3E/CD40LG/CD6/CR1/HLA-DMB/HLA-DPA1/HLA-DRB1/PRKCQ	13
BP	GO:0030595	leukocyte chemotaxis	15/276	230/18723	1.74127375500886e-06	4.45464443308959e-05	3.54172050956629e-05	ANXA1/BST1/C3AR1/CCR7/CD74/CX3CR1/DEFA1B/DPP4/FCER1G/GPR18/GPR183/MIR223/S100A12/S100A8/S100A9	15
BP	GO:0042542	response to hydrogen peroxide	12/276	146/18723	1.76898511478436e-06	4.49018174838623e-05	3.56997489447435e-05	ADAM9/ANXA1/ARG1/CYP1B1/ETS1/FYN/HGF/HP/IL18RAP/LCN2/LDHA/TXN	12
BP	GO:0050856	regulation of T cell receptor signaling pathway	7/276	41/18723	2.05290818577156e-06	5.130691304286e-05	4.079219990189e-05	CBLB/CCR7/CEACAM1/LCK/TESPA1/TRAT1/UBASH3A	7
BP	GO:1902622	regulation of neutrophil migration	7/276	41/18723	2.05290818577156e-06	5.130691304286e-05	4.079219990189e-05	BST1/C3AR1/CCR7/CD74/DPP4/IL1R1/MIR223	7
BP	GO:0071621	granulocyte chemotaxis	11/276	125/18723	2.45786439558472e-06	6.09587894752271e-05	4.84660444095211e-05	ANXA1/BST1/C3AR1/CCR7/CD74/DPP4/FCER1G/MIR223/S100A12/S100A8/S100A9	11
BP	GO:0033631	cell-cell adhesion mediated by integrin	5/276	16/18723	2.56721652650764e-06	6.31885340501767e-05	5.02388305905084e-05	ADAM9/CD3E/DPP4/ITGA4/SKAP1	5
BP	GO:0035710	CD4-positive, alpha-beta T cell activation	10/276	102/18723	2.66108227448387e-06	6.50064384195345e-05	5.16841780893028e-05	ANXA1/BCL6/GPR183/HLA-DRA/HLA-DRB1/IL18R1/LEF1/PRKCQ/RORA/SLAMF6	10
BP	GO:0030593	neutrophil chemotaxis	10/276	103/18723	2.90938379949495e-06	7.05417012280529e-05	5.60850576901854e-05	BST1/C3AR1/CCR7/CD74/DPP4/FCER1G/MIR223/S100A12/S100A8/S100A9	10
BP	GO:0032612	interleukin-1 production	11/276	128/18723	3.10228596980528e-06	7.41126993815981e-05	5.89242242252488e-05	ANXA1/CCR7/CEACAM1/CX3CR1/IL1R2/JAK2/LILRA5/NLRC4/PYHIN1/SERPINB1/TLR8	11
BP	GO:0032652	regulation of interleukin-1 production	11/276	128/18723	3.10228596980528e-06	7.41126993815981e-05	5.89242242252488e-05	ANXA1/CCR7/CEACAM1/CX3CR1/IL1R2/JAK2/LILRA5/NLRC4/PYHIN1/SERPINB1/TLR8	11
BP	GO:0018108	peptidyl-tyrosine phosphorylation	19/276	375/18723	3.27499848220692e-06	7.76676647349655e-05	6.17506436829487e-05	BMX/BST1/CASS4/CBLB/CD24/CD3E/CD4/CD74/FCGR1A/FYN/HGF/ITK/JAK2/LCK/LILRA5/MAP2K6/SAMSN1/SOCS3/TXK	19
BP	GO:0043367	CD4-positive, alpha-beta T cell differentiation	9/276	83/18723	3.65781611073082e-06	8.59314748596969e-05	6.83208887935385e-05	ANXA1/BCL6/GPR183/HLA-DRA/HLA-DRB1/IL18R1/LEF1/RORA/SLAMF6	9
BP	GO:0018212	peptidyl-tyrosine modification	19/276	378/18723	3.67635426454228e-06	8.59314748596969e-05	6.83208887935385e-05	BMX/BST1/CASS4/CBLB/CD24/CD3E/CD4/CD74/FCGR1A/FYN/HGF/ITK/JAK2/LCK/LILRA5/MAP2K6/SAMSN1/SOCS3/TXK	19
BP	GO:0042116	macrophage activation	10/276	106/18723	3.77898337103328e-06	8.76994069463367e-05	6.97265052068848e-05	BPI/CD74/CST7/CX3CR1/DYSF/IFNGR1/ITGAM/JAK2/MMP8/RORA	10
BP	GO:0002704	negative regulation of leukocyte mediated immunity	8/276	63/18723	3.8680302805031e-06	8.85016224039054e-05	7.03643165926954e-05	ARG1/BCL6/CD96/CEACAM1/CR1/CX3CR1/IL7R/KLRD1	8
BP	GO:0031343	positive regulation of cell killing	8/276	63/18723	3.8680302805031e-06	8.85016224039054e-05	7.03643165926954e-05	ARG1/HLA-DRA/HLA-DRB1/IL18RAP/ITGAM/KLRD1/RASGRP1/SLAMF6	8
BP	GO:0032102	negative regulation of response to external stimulus	20/276	420/18723	4.58917378105373e-06	0.000104267311990515	8.28990243555824e-05	ARG1/CD96/CEACAM1/CR1/CST7/DPP4/FYN/GPR18/HGF/HLA-DRB1/IRAK3/KLRD1/KREMEN1/LTF/MAPK14/MIR223/PGLYRP1/RORA/SOCS3/TNFAIP6	20
BP	GO:0097529	myeloid leukocyte migration	14/276	220/18723	5.14080437502077e-06	0.000115293277367533	9.16653553838189e-05	ANXA1/BST1/C3AR1/CCR7/CD177/CD74/CX3CR1/DPP4/FCER1G/IL1R1/MIR223/S100A12/S100A8/S100A9	14
BP	GO:0006959	humoral immune response	17/276	317/18723	5.14543712474371e-06	0.000115293277367533	9.16653553838189e-05	BST1/CCR7/CD28/CR1/DEFA1B/GNLY/GPR183/HLA-DQB1/HLA-DRB1/LTF/MS4A1/PGLYRP1/RNASE3/S100A12/S100A9/SLPI/ST6GAL1	17
BP	GO:0002715	regulation of natural killer cell mediated immunity	7/276	48/18723	6.15665889526417e-06	0.000137006744867899	0.000108928918017147	CD96/CEACAM1/IL18RAP/KLRD1/RASGRP1/SH2D1B/SLAMF6	7
BP	GO:0090022	regulation of neutrophil chemotaxis	6/276	32/18723	6.38130267565284e-06	0.000141039812198613	0.000112135458403524	BST1/C3AR1/CCR7/CD74/DPP4/MIR223	6
BP	GO:0002708	positive regulation of lymphocyte mediated immunity	10/276	113/18723	6.72932995236455e-06	0.000147726979832652	0.000117452174275268	CD28/HLA-DRA/HLA-DRB1/IL18R1/IL18RAP/IL1R1/KLRD1/RASGRP1/SH2D1B/SLAMF6	10
BP	GO:0033089	positive regulation of T cell differentiation in thymus	4/276	10/18723	9.04852284756509e-06	0.000197306380749926	0.00015687089415701	IL7R/RASGRP1/TESPA1/VNN1	4
BP	GO:0002228	natural killer cell mediated immunity	8/276	71/18723	9.59791624325692e-06	0.000207890865828945	0.000165286220778614	CD96/CEACAM1/IL18RAP/KLRD1/RAB27A/RASGRP1/SH2D1B/SLAMF6	8
BP	GO:0002707	negative regulation of lymphocyte mediated immunity	7/276	53/18723	1.21041570756019e-05	0.000260439777077025	0.00020706588681441	ARG1/BCL6/CD96/CEACAM1/CR1/IL7R/KLRD1	7
BP	GO:0002437	inflammatory response to antigenic stimulus	8/276	74/18723	1.3087923389422e-05	0.000279754362448895	0.000222422188349318	CCR7/CD28/CD6/FYN/HLA-DRB1/HMGB2/MAPK14/RASGRP1	8
BP	GO:0006968	cellular defense response	7/276	54/18723	1.37333454413383e-05	0.000291631629666066	0.000231865357502884	CCR3/CLEC5A/CX3CR1/GNLY/ITK/KLRG1/TRAT1	7
BP	GO:0016032	viral process	19/276	415/18723	1.38783965122955e-05	0.000292798118626286	0.000232792789071587	CD28/CD4/CD74/CIITA/CLEC5A/CR1/DPP4/HLA-DRB1/IFI27/ITGB7/LEF1/LTF/PLSCR1/SLPI/SNX3/SRPK1/ST6GAL1/ST6GALNAC3/STOM	19
BP	GO:0045060	negative thymic T cell selection	4/276	11/18723	1.40542618811536e-05	0.000294595463560439	0.00023422179053549	CCR7/CD28/CD3E/CD74	4
BP	GO:0030168	platelet activation	10/276	123/18723	1.42910338695577e-05	0.000297638263090981	0.000236641006180126	CD40LG/CEACAM1/DGKA/FCER1G/JAK2/LCK/MAPK14/PLSCR1/PRKCQ/TXK	10
BP	GO:0032640	tumor necrosis factor production	12/276	181/18723	1.61985314962343e-05	0.000333095119185223	0.000264831420997728	BPI/CD2/CX3CR1/GPR18/IFNGR1/IRAK3/JAK2/LILRA5/LTF/MMP8/RASGRP1/UBE2J1	12
BP	GO:0032680	regulation of tumor necrosis factor production	12/276	181/18723	1.61985314962343e-05	0.000333095119185223	0.000264831420997728	BPI/CD2/CX3CR1/GPR18/IFNGR1/IRAK3/JAK2/LILRA5/LTF/MMP8/RASGRP1/UBE2J1	12
BP	GO:0033081	regulation of T cell differentiation in thymus	5/276	23/18723	1.81723618644663e-05	0.000371333356589	0.000295233207649125	CAMK4/IL7R/RASGRP1/TESPA1/VNN1	5
BP	GO:0042102	positive regulation of T cell proliferation	9/276	101/18723	1.84500560147539e-05	0.000374651449949597	0.000297871299080304	ANXA1/CD24/CD28/CD3E/CD40LG/CD6/HLA-DMB/HLA-DPA1/PRKCQ	9
BP	GO:0019058	viral life cycle	16/276	317/18723	2.06875010517108e-05	0.000417476341099431	0.000331919761888842	CD28/CD4/CD74/CIITA/CLEC5A/CR1/DPP4/HLA-DRB1/IFI27/ITGB7/LTF/PLSCR1/SLPI/SNX3/SRPK1/STOM	16
BP	GO:0002701	negative regulation of production of molecular mediator of immune response	6/276	39/18723	2.10707217335708e-05	0.000421289692507649	0.000334951614395934	ARG1/BCL6/CD96/CR1/FCRL3/IRAK3	6
BP	GO:0071706	tumor necrosis factor superfamily cytokine production	12/276	186/18723	2.12654692432301e-05	0.000421289692507649	0.000334951614395934	BPI/CD2/CX3CR1/GPR18/IFNGR1/IRAK3/JAK2/LILRA5/LTF/MMP8/RASGRP1/UBE2J1	12
BP	GO:1903555	regulation of tumor necrosis factor superfamily cytokine production	12/276	186/18723	2.12654692432301e-05	0.000421289692507649	0.000334951614395934	BPI/CD2/CX3CR1/GPR18/IFNGR1/IRAK3/JAK2/LILRA5/LTF/MMP8/RASGRP1/UBE2J1	12
BP	GO:2000377	regulation of reactive oxygen species metabolic process	11/276	157/18723	2.18869379332314e-05	0.00043097370512163	0.0003426510091748	BST1/CD177/CYP1B1/FYN/GADD45A/HP/ITGAM/LCN2/MAPK14/MMP8/RAB27A	11
BP	GO:0002695	negative regulation of leukocyte activation	12/276	187/18723	2.24299435584469e-05	0.000439005341092735	0.000349036661334361	ANXA1/ARG1/BCL6/BPI/CBLB/CD74/CEACAM1/CR1/CST7/HLA-DRB1/PGLYRP1/SAMSN1	12
BP	GO:0002820	negative regulation of adaptive immune response	7/276	59/18723	2.48453665116822e-05	0.000483368837104523	0.00038430841109151	ARG1/BCL6/CEACAM1/CR1/IL7R/KLRD1/SAMSN1	7
BP	GO:2000106	regulation of leukocyte apoptotic process	8/276	81/18723	2.5555543488974e-05	0.000494225957117121	0.000392940499510916	ANXA1/BCL6/CCR7/CD27/CD3G/CD74/IL7R/PRKCQ	8
BP	GO:0000302	response to reactive oxygen species	13/276	222/18723	2.70221023494804e-05	0.000519495920316343	0.000413031698322174	ADAM9/ANXA1/ARG1/CYP1B1/ETS1/FYN/HGF/HP/IL18RAP/LCN2/LDHA/MMP9/TXN	13
BP	GO:0032753	positive regulation of interleukin-4 production	5/276	25/18723	2.80089523918834e-05	0.000535300507771936	0.000425597332320011	CD28/CD3E/CD40LG/FCER1G/PRKCQ	5
BP	GO:0007229	integrin-mediated signaling pathway	9/276	107/18723	2.93345074232795e-05	0.00055735564104231	0.000443132540576964	ADAM9/BST1/CD177/CD40LG/CEACAM1/ITGA4/ITGAM/ITGB7/TXK	9
BP	GO:0030890	positive regulation of B cell proliferation	6/276	42/18723	3.26466044839001e-05	0.00061260686432647	0.000487060713436412	BCL6/BST1/CD74/FCRL3/GPR183/NFATC2	6
BP	GO:0002700	regulation of production of molecular mediator of immune response	11/276	164/18723	3.28081238512791e-05	0.00061260686432647	0.000487060713436412	ARG1/BCL6/CD28/CD40LG/CD74/CD96/CR1/FCRL3/IL18R1/IL1R1/IRAK3	11
BP	GO:0050792	regulation of viral process	11/276	164/18723	3.28081238512791e-05	0.00061260686432647	0.000487060713436412	CD28/CD4/CD74/CIITA/HLA-DRB1/LTF/PLSCR1/SLPI/SNX3/SRPK1/STOM	11
BP	GO:0002456	T cell mediated immunity	9/276	109/18723	3.39998716456071e-05	0.0006312319027233	0.000501868782065082	ARG1/CEACAM1/HLA-DRA/HLA-DRB1/IL18R1/IL1R1/IL7R/KLRD1/RAB27A	9
BP	GO:0050857	positive regulation of antigen receptor-mediated signaling pathway	5/276	26/18723	3.42619746473105e-05	0.000632483838801772	0.000502864149428828	CCR7/LCK/PRKCH/TESPA1/TRAT1	5
BP	GO:0002709	regulation of T cell mediated immunity	8/276	85/18723	3.63443051683081e-05	0.000667133601648775	0.000530412874713221	ARG1/CEACAM1/HLA-DRA/HLA-DRB1/IL18R1/IL1R1/IL7R/KLRD1	8
BP	GO:0050864	regulation of B cell activation	12/276	198/18723	3.93959103126888e-05	0.000719086025875988	0.00057171829631779	BCL6/BST1/CD27/CD28/CD74/CR1/FCRL3/GPR183/IKZF3/NFATC2/SAMSN1/ZFP36L2	12
BP	GO:0050730	regulation of peptidyl-tyrosine phosphorylation	14/276	264/18723	3.98611265595978e-05	0.000723512850235382	0.00057523789813145	BST1/CASS4/CBLB/CD24/CD3E/CD4/CD74/FCGR1A/FYN/HGF/JAK2/LILRA5/SAMSN1/SOCS3	14
BP	GO:0045059	positive thymic T cell selection	4/276	14/18723	4.11670019264596e-05	0.000743064384772596	0.000590782589049894	CD3D/CD3E/CD3G/CD74	4
BP	GO:0002526	acute inflammatory response	9/276	112/18723	4.21679201988477e-05	0.000756925816166056	0.000601803292631418	CCR7/CD163/CD6/HP/HPR/LCN2/PLSCR1/S100A8/VNN1	9
BP	GO:0030888	regulation of B cell proliferation	7/276	64/18723	4.24925598948584e-05	0.000758562236804368	0.000603104349230668	BCL6/BST1/CD74/FCRL3/GPR183/IKZF3/NFATC2	7
BP	GO:2000116	regulation of cysteine-type endopeptidase activity	13/276	235/18723	4.87667680498796e-05	0.000865809996688845	0.000688373015786048	ASPH/CD27/CST7/FYN/HGF/JAK2/LCK/LTF/MMP9/NAIP/NLRC4/S100A8/S100A9	13
BP	GO:0050729	positive regulation of inflammatory response	10/276	142/18723	4.95334855346438e-05	0.000874642904902487	0.000695395729416567	CCR7/CD28/ETS1/JAK2/LILRA5/MMP8/PDCD4/S100A12/S100A8/S100A9	10
BP	GO:0045589	regulation of regulatory T cell differentiation	5/276	28/18723	4.99702752305684e-05	0.000877281468416987	0.000697493552184571	BCL6/CD28/CR1/HLA-DRA/HLA-DRB1	5
BP	GO:0051701	biological process involved in interaction with host	12/276	203/18723	5.02229464837056e-05	0.000877281468416987	0.000697493552184571	CD4/CD74/CIITA/CLEC5A/CR1/DEFA1B/DPP4/HLA-DRB1/ITGB7/PGLYRP1/PLSCR1/SNX3	12
BP	GO:0002562	somatic diversification of immune receptors via germline recombination within a single locus	7/276	66/18723	5.19523314638226e-05	0.000897835770882764	0.00071383550622744	BCL11B/BCL6/CD28/CD40LG/HMGB2/LEF1/TCF7	7
BP	GO:0016444	somatic cell DNA recombination	7/276	66/18723	5.19523314638226e-05	0.000897835770882764	0.00071383550622744	BCL11B/BCL6/CD28/CD40LG/HMGB2/LEF1/TCF7	7
BP	GO:2000107	negative regulation of leukocyte apoptotic process	6/276	46/18723	5.54869661111979e-05	0.000948800803488954	0.000754355889832302	BCL6/CCR7/CD27/CD74/IL7R/PRKCQ	6
BP	GO:0002468	dendritic cell antigen processing and presentation	4/276	15/18723	5.54872031135676e-05	0.000948800803488954	0.000754355889832302	CCR7/CD74/HLA-DRA/HLA-DRB1	4
BP	GO:0046718	viral entry into host cell	10/276	144/18723	5.57774556683257e-05	0.000948800803488954	0.000754355889832302	CD4/CD74/CIITA/CLEC5A/CR1/DPP4/HLA-DRB1/ITGB7/PLSCR1/SNX3	10
BP	GO:0002275	myeloid cell activation involved in immune response	8/276	91/18723	5.94817607672943e-05	0.00100654292048406	0.000800264478744189	ANXA3/CD177/CX3CR1/DYSF/FCER1G/ITGAM/PTGDR/RASGRP1	8
BP	GO:0001774	microglial cell activation	6/276	47/18723	6.28276912725984e-05	0.00105765372510193	0.000840900760201563	CST7/CX3CR1/IFNGR1/ITGAM/JAK2/MMP8	6
BP	GO:0002573	myeloid leukocyte differentiation	12/276	208/18723	6.3535718178752e-05	0.00106405952764312	0.000845993773253703	CAMK4/CCR7/CD4/CD74/CEACAM1/GPR183/HLA-DRB1/LEF1/LTF/MAPK14/MIR223/MMP9	12
BP	GO:0050866	negative regulation of cell activation	12/276	210/18723	6.9657419870135e-05	0.00116059978029779	0.000922749302895068	ANXA1/ARG1/BCL6/BPI/CBLB/CD74/CEACAM1/CR1/CST7/HLA-DRB1/PGLYRP1/SAMSN1	12
BP	GO:1903900	regulation of viral life cycle	10/276	148/18723	7.02956111518473e-05	0.00116064449312632	0.000922784852385994	CD28/CD4/CD74/CIITA/HLA-DRB1/LTF/PLSCR1/SLPI/SNX3/SRPK1	10
BP	GO:0045577	regulation of B cell differentiation	5/276	30/18723	7.07317973650389e-05	0.00116064449312632	0.000922784852385994	CD27/CR1/FCRL3/IKZF3/ZFP36L2	5
BP	GO:0070229	negative regulation of lymphocyte apoptotic process	5/276	30/18723	7.07317973650389e-05	0.00116064449312632	0.000922784852385994	BCL6/CD27/CD74/IL7R/PRKCQ	5
BP	GO:0050862	positive regulation of T cell receptor signaling pathway	4/276	16/18723	7.31271986425879e-05	0.00119392094668225	0.000949241711023066	CCR7/LCK/TESPA1/TRAT1	4
BP	GO:0001913	T cell mediated cytotoxicity	6/276	49/18723	7.98301351776967e-05	0.00129684054596168	0.00103106921961088	CEACAM1/HLA-DRA/HLA-DRB1/IL7R/KLRD1/RAB27A	6
BP	GO:0044409	entry into host	10/276	151/18723	8.31874714339575e-05	0.00133360366488842	0.0010602981949543	CD4/CD74/CIITA/CLEC5A/CR1/DPP4/HLA-DRB1/ITGB7/PLSCR1/SNX3	10
BP	GO:0002717	positive regulation of natural killer cell mediated immunity	5/276	31/18723	8.3324574937627e-05	0.00133360366488842	0.0010602981949543	IL18RAP/KLRD1/RASGRP1/SH2D1B/SLAMF6	5
BP	GO:0045066	regulatory T cell differentiation	5/276	31/18723	8.3324574937627e-05	0.00133360366488842	0.0010602981949543	BCL6/CD28/CR1/HLA-DRA/HLA-DRB1	5
BP	GO:0033627	cell adhesion mediated by integrin	7/276	72/18723	9.11568556304838e-05	0.00143797665090515	0.00114328123675989	ADAM9/CD3E/CYP1B1/DPP4/ITGA4/ITGB7/SKAP1	7
BP	GO:0043903	regulation of biological process involved in symbiotic interaction	7/276	72/18723	9.11568556304838e-05	0.00143797665090515	0.00114328123675989	ARG1/CD4/CD74/CIITA/HLA-DRB1/LTF/SNX3	7
BP	GO:0002377	immunoglobulin production	12/276	216/18723	9.11736503805669e-05	0.00143797665090515	0.00114328123675989	BCL6/CD28/CD40LG/CR1/FCRL3/HLA-DMA/HLA-DMB/HLA-DPA1/HLA-DQB1/HLA-DRA/HLA-DRB1/HLA-DRB5	12
BP	GO:0016045	detection of bacterium	4/276	17/18723	9.45222876106819e-05	0.00146939192558424	0.00116825834196229	HLA-DRB1/NAIP/NLRC4/PGLYRP1	4
BP	GO:0033151	V(D)J recombination	4/276	17/18723	9.45222876106819e-05	0.00146939192558424	0.00116825834196229	BCL11B/HMGB2/LEF1/TCF7	4
BP	GO:0045591	positive regulation of regulatory T cell differentiation	4/276	17/18723	9.45222876106819e-05	0.00146939192558424	0.00116825834196229	BCL6/CR1/HLA-DRA/HLA-DRB1	4
BP	GO:0007596	blood coagulation	12/276	217/18723	9.52655016333857e-05	0.00147389340384224	0.00117183729828736	CD40LG/CEACAM1/DGKA/F5/FCER1G/JAK2/LCK/MAPK14/PLSCR1/PRKCQ/RAB27A/TXK	12
BP	GO:0043299	leukocyte degranulation	7/276	73/18723	9.95711299078874e-05	0.0015300775743	0.00121650722241085	ANXA3/CD177/CEACAM1/ITGAM/PTGDR/RAB27A/RASGRP1	7
BP	GO:0051090	regulation of DNA-binding transcription factor activity	18/276	440/18723	0.000100121928992912	0.0015300775743	0.00121650722241085	ANXA3/CD40LG/CX3CR1/CYP1B1/IL18R1/IL18RAP/IRAK3/JAK2/LTF/NLRC4/PRKCH/PRKCQ/PSMA6/RPS6KA5/S100A12/S100A8/S100A9/TRAF5	18
BP	GO:0071622	regulation of granulocyte chemotaxis	6/276	51/18723	0.000100309794806371	0.0015300775743	0.00121650722241085	BST1/C3AR1/CCR7/CD74/DPP4/MIR223	6
BP	GO:0070301	cellular response to hydrogen peroxide	8/276	98/18723	0.00010079449260766	0.0015302864788892	0.00121667331460501	ANXA1/ARG1/CYP1B1/ETS1/HGF/IL18RAP/LCN2/TXN	8
BP	GO:0051250	negative regulation of lymphocyte activation	10/276	157/18723	0.000115062518188886	0.00173878196091018	0.00138244024301359	ANXA1/ARG1/BCL6/CBLB/CD74/CEACAM1/CR1/HLA-DRB1/PGLYRP1/SAMSN1	10
BP	GO:0007599	hemostasis	12/276	222/18723	0.000118180451652268	0.00176943911252636	0.00140681459303743	CD40LG/CEACAM1/DGKA/F5/FCER1G/JAK2/LCK/MAPK14/PLSCR1/PRKCQ/RAB27A/TXK	12
BP	GO:0050817	coagulation	12/276	222/18723	0.000118180451652268	0.00176943911252636	0.00140681459303743	CD40LG/CEACAM1/DGKA/F5/FCER1G/JAK2/LCK/MAPK14/PLSCR1/PRKCQ/RAB27A/TXK	12
BP	GO:0002283	neutrophil activation involved in immune response	4/276	18/18723	0.000120124272423207	0.00179029248212385	0.00142339432412627	ANXA3/CD177/FCER1G/ITGAM	4
BP	GO:2000379	positive regulation of reactive oxygen species metabolic process	7/276	76/18723	0.000128679397092605	0.0019090381787848	0.00151780456844629	CD177/GADD45A/ITGAM/LCN2/MAPK14/MMP8/RAB27A	7
BP	GO:0032743	positive regulation of interleukin-2 production	5/276	34/18723	0.000131618452084029	0.00194376523100459	0.00154541474360865	ANXA1/CD28/CD3E/CD4/PRKCQ	5
BP	GO:0002823	negative regulation of adaptive immune response based on somatic recombination of immune receptors built from immunoglobulin superfamily domains	6/276	54/18723	0.000138637786814457	0.00202898274486564	0.00161316798882256	ARG1/BCL6/CEACAM1/CR1/IL7R/KLRD1	6
BP	GO:0070228	regulation of lymphocyte apoptotic process	6/276	54/18723	0.000138637786814457	0.00202898274486564	0.00161316798882256	BCL6/CD27/CD3G/CD74/IL7R/PRKCQ	6
BP	GO:0002200	somatic diversification of immune receptors	7/276	77/18723	0.00013978838270899	0.00203664778215923	0.00161926217214001	BCL11B/BCL6/CD28/CD40LG/HMGB2/LEF1/TCF7	7
BP	GO:0032695	negative regulation of interleukin-12 production	4/276	19/18723	0.000150399902642888	0.00218147001645867	0.00173440489231977	CCR7/IRAK3/LILRA5/TLR8	4
BP	GO:0046634	regulation of alpha-beta T cell activation	8/276	104/18723	0.000152916992320186	0.00220812136910349	0.00175559438200579	ANXA1/BCL6/CBLB/CD28/CD3E/HLA-DRA/HLA-DRB1/PRKCQ	8
BP	GO:0061844	antimicrobial humoral immune response mediated by antimicrobial peptide	7/276	79/18723	0.00016434021998284	0.00236257245453207	0.00187839264013922	DEFA1B/GNLY/LTF/PGLYRP1/RNASE3/S100A12/S100A9	7
BP	GO:0043388	positive regulation of DNA binding	6/276	56/18723	0.000170051753087297	0.00243391253647854	0.00193511246035811	HMGB2/JAK2/MMP8/MMP9/PYHIN1/TXN	6
BP	GO:0042119	neutrophil activation	5/276	36/18723	0.00017408454053175	0.00247675453355705	0.00196917452344819	ANXA3/CD177/FCER1G/IL18RAP/ITGAM	5
BP	GO:0071887	leukocyte apoptotic process	8/276	106/18723	0.000174569648564039	0.00247675453355705	0.00196917452344819	ANXA1/BCL6/CCR7/CD27/CD3G/CD74/IL7R/PRKCQ	8
BP	GO:0030099	myeloid cell differentiation	16/276	381/18723	0.000180833260199547	0.00255446635821012	0.00203096027702374	BCL6/CAMK4/CCR7/CD4/CD74/CEACAM1/ETS1/GPR183/HLA-DRB1/HMGB2/JAK2/LEF1/LTF/MAPK14/MIR223/MMP9	16
BP	GO:0046629	gamma-delta T cell activation	4/276	20/18723	0.000185829382660445	0.00260241234596459	0.00206908033143707	GPR18/ITK/LEF1/TCF7	4
BP	GO:0098543	detection of other organism	4/276	20/18723	0.000185829382660445	0.00260241234596459	0.00206908033143707	HLA-DRB1/NAIP/NLRC4/PGLYRP1	4
BP	GO:0051817	modulation of process of other organism involved in symbiotic interaction	7/276	81/18723	0.000192269539121782	0.00268104606268957	0.00213159904678045	CD4/CX3CR1/DEFA1B/IFI27/LEF1/LTF/STOM	7
BP	GO:0002312	B cell activation involved in immune response	7/276	82/18723	0.000207604985026964	0.00288251536902824	0.00229177972674841	BCL6/CD28/CD40LG/CR1/DOCK10/GPR183/ITFG2	7
BP	GO:0032611	interleukin-1 beta production	8/276	110/18723	0.000225465612437501	0.00310397362207391	0.00246785286762546	CCR7/CX3CR1/JAK2/LILRA5/NLRC4/PYHIN1/SERPINB1/TLR8	8
BP	GO:0032651	regulation of interleukin-1 beta production	8/276	110/18723	0.000225465612437501	0.00310397362207391	0.00246785286762546	CCR7/CX3CR1/JAK2/LILRA5/NLRC4/PYHIN1/SERPINB1/TLR8	8
BP	GO:0051480	regulation of cytosolic calcium ion concentration	15/276	353/18723	0.000252893959483716	0.0034668880774793	0.00275639252308701	ATP2B1/C3AR1/CCR3/CCR7/CD24/CX3CR1/FYN/GPR18/JAK2/LCK/MS4A1/P2RY10/PROK2/PTGDR/RASA3	15
BP	GO:0002821	positive regulation of adaptive immune response	8/276	112/18723	0.000255138945876792	0.0034829682149315	0.00276917723653979	CD28/CD4/HLA-DRA/HLA-DRB1/IL18R1/IL1R1/PRKCQ/SKAP1	8
BP	GO:0001914	regulation of T cell mediated cytotoxicity	5/276	39/18723	0.000256456825978032	0.00348631057574321	0.00277183462211007	CEACAM1/HLA-DRA/HLA-DRB1/IL7R/KLRD1	5
BP	GO:0052126	movement in host environment	10/276	175/18723	0.000278756200065948	0.00377366205839278	0.00300029699544666	CD4/CD74/CIITA/CLEC5A/CR1/DPP4/HLA-DRB1/ITGB7/PLSCR1/SNX3	10
BP	GO:0071222	cellular response to lipopolysaccharide	11/276	209/18723	0.000284624342675947	0.00383711406371017	0.00305074530214795	ADAM9/ARG1/BPI/CD6/CX3CR1/DEFA1B/HMGB2/LCN2/LTF/MAPK14/PDCD4	11
BP	GO:0007249	I-kappaB kinase/NF-kappaB signaling	13/276	281/18723	0.000289484526888178	0.00384079600964011	0.00305367267909375	AZI2/CCR7/CD4/CD74/CX3CR1/FYN/HLA-DRB1/LTF/RORA/S100A12/TIFA/TLR8/TRAF5	13
BP	GO:0010543	regulation of platelet activation	5/276	40/18723	0.00028959567921727	0.00384079600964011	0.00305367267909375	CEACAM1/FCER1G/JAK2/PRKCQ/TXK	5
BP	GO:0050728	negative regulation of inflammatory response	10/276	176/18723	0.000291780593628234	0.00384079600964011	0.00305367267909375	CST7/FYN/HGF/HLA-DRB1/MAPK14/MIR223/PGLYRP1/RORA/SOCS3/TNFAIP6	10
BP	GO:0007204	positive regulation of cytosolic calcium ion concentration	14/276	319/18723	0.000292279625093649	0.00384079600964011	0.00305367267909375	C3AR1/CCR3/CCR7/CD24/CX3CR1/FYN/GPR18/JAK2/LCK/MS4A1/P2RY10/PROK2/PTGDR/RASA3	14
BP	GO:0002685	regulation of leukocyte migration	11/276	210/18723	0.000296506936398881	0.00384079600964011	0.00305367267909375	ANXA1/BST1/C3AR1/CCR7/CD74/CX3CR1/DPP4/GPR18/IL1R1/ITGA4/MIR223	11
BP	GO:0045637	regulation of myeloid cell differentiation	11/276	210/18723	0.000296506936398881	0.00384079600964011	0.00305367267909375	CAMK4/CD4/CD74/CEACAM1/ETS1/HLA-DRB1/HMGB2/LEF1/LTF/MAPK14/MIR223	11
BP	GO:0032613	interleukin-10 production	6/276	62/18723	0.000299083222665112	0.00384079600964011	0.00305367267909375	CD28/CD40LG/HGF/HLA-DRB1/LILRA5/MMP8	6
BP	GO:0032615	interleukin-12 production	6/276	62/18723	0.000299083222665112	0.00384079600964011	0.00305367267909375	CCR7/CD40LG/IRAK3/LILRA5/MAPK14/TLR8	6
BP	GO:0032623	interleukin-2 production	6/276	62/18723	0.000299083222665112	0.00384079600964011	0.00305367267909375	ANXA1/CD28/CD3E/CD4/CR1/PRKCQ	6
BP	GO:0032653	regulation of interleukin-10 production	6/276	62/18723	0.000299083222665112	0.00384079600964011	0.00305367267909375	CD28/CD40LG/HGF/HLA-DRB1/LILRA5/MMP8	6
BP	GO:0032655	regulation of interleukin-12 production	6/276	62/18723	0.000299083222665112	0.00384079600964011	0.00305367267909375	CCR7/CD40LG/IRAK3/LILRA5/MAPK14/TLR8	6
BP	GO:0032663	regulation of interleukin-2 production	6/276	62/18723	0.000299083222665112	0.00384079600964011	0.00305367267909375	ANXA1/CD28/CD3E/CD4/CR1/PRKCQ	6
BP	GO:0050829	defense response to Gram-negative bacterium	7/276	88/18723	0.00032165058365817	0.00411434152088738	0.00327115844300518	BPI/CD4/DEFA1B/HMGB2/LTF/MPEG1/RNASE3	7
BP	GO:0001915	negative regulation of T cell mediated cytotoxicity	3/276	10/18723	0.000352170847153576	0.00448707091138027	0.00356750158478793	CEACAM1/IL7R/KLRD1	3
BP	GO:0051101	regulation of DNA binding	8/276	118/18723	0.000363882328201784	0.0046028634656647	0.00365956389649971	GZMA/HMGB2/JAK2/LEF1/MMP8/MMP9/PYHIN1/TXN	8
BP	GO:0046596	regulation of viral entry into host cell	5/276	42/18723	0.000365509010200521	0.0046028634656647	0.00365956389649971	CD4/CD74/CIITA/HLA-DRB1/SNX3	5
BP	GO:1904037	positive regulation of epithelial cell apoptotic process	5/276	42/18723	0.000365509010200521	0.0046028634656647	0.00365956389649971	CD40LG/ITGA4/JAK2/PDCD4/SORT1	5
BP	GO:0048524	positive regulation of viral process	6/276	65/18723	0.0003873273634665	0.00485878997645814	0.00386304145477257	CD28/CD4/CD74/HLA-DRB1/SRPK1/STOM	6
BP	GO:0001911	negative regulation of leukocyte mediated cytotoxicity	4/276	24/18723	0.000389082366034743	0.0048620331047957	0.00386561994432899	CEACAM1/CX3CR1/IL7R/KLRD1	4
BP	GO:0002761	regulation of myeloid leukocyte differentiation	8/276	120/18723	0.000407556945978814	0.00502944380976307	0.0039987219093028	CAMK4/CD4/CD74/CEACAM1/HLA-DRB1/LEF1/LTF/MIR223	8
BP	GO:0002861	regulation of inflammatory response to antigenic stimulus	5/276	43/18723	0.000408671334495983	0.00502944380976307	0.0039987219093028	CCR7/CD28/FYN/HLA-DRB1/MAPK14	5
BP	GO:0036230	granulocyte activation	5/276	43/18723	0.000408671334495983	0.00502944380976307	0.0039987219093028	ANXA3/CD177/FCER1G/IL18RAP/ITGAM	5
BP	GO:0042088	T-helper 1 type immune response	5/276	43/18723	0.000408671334495983	0.00502944380976307	0.0039987219093028	ANXA1/HLA-DRB1/IL18R1/IL1R1/LEF1	5
BP	GO:0002688	regulation of leukocyte chemotaxis	8/276	122/18723	0.000455400935014055	0.00548923051061098	0.00436428104940446	BST1/C3AR1/CCR7/CD74/CX3CR1/DPP4/GPR18/MIR223	8
BP	GO:0019730	antimicrobial humoral response	8/276	122/18723	0.000455400935014055	0.00548923051061098	0.00436428104940446	DEFA1B/GNLY/LTF/PGLYRP1/RNASE3/S100A12/S100A9/SLPI	8
BP	GO:0050868	negative regulation of T cell activation	8/276	122/18723	0.000455400935014055	0.00548923051061098	0.00436428104940446	ANXA1/ARG1/BCL6/CBLB/CD74/CEACAM1/CR1/HLA-DRB1	8
BP	GO:0042269	regulation of natural killer cell mediated cytotoxicity	5/276	44/18723	0.000455570163357336	0.00548923051061098	0.00436428104940446	CEACAM1/IL18RAP/KLRD1/RASGRP1/SLAMF6	5
BP	GO:0046635	positive regulation of alpha-beta T cell activation	6/276	67/18723	0.000456626215598922	0.00548923051061098	0.00436428104940446	ANXA1/CD28/CD3E/HLA-DRA/HLA-DRB1/PRKCQ	6
BP	GO:0071219	cellular response to molecule of bacterial origin	11/276	221/18723	0.000457283932781273	0.00548923051061098	0.00436428104940446	ADAM9/ARG1/BPI/CD6/CX3CR1/DEFA1B/HMGB2/LCN2/LTF/MAPK14/PDCD4	11
BP	GO:0098581	detection of external biotic stimulus	4/276	25/18723	0.000457858254347668	0.00548923051061098	0.00436428104940446	HLA-DRB1/NAIP/NLRC4/PGLYRP1	4
BP	GO:0002645	positive regulation of tolerance induction	3/276	11/18723	0.000478964566630736	0.00559768301073115	0.00445050755968128	CBLB/CD3E/IRAK3	3
BP	GO:0033632	regulation of cell-cell adhesion mediated by integrin	3/276	11/18723	0.000478964566630736	0.00559768301073115	0.00445050755968128	CD3E/DPP4/SKAP1	3
BP	GO:0043312	neutrophil degranulation	3/276	11/18723	0.000478964566630736	0.00559768301073115	0.00445050755968128	ANXA3/CD177/ITGAM	3
BP	GO:0045657	positive regulation of monocyte differentiation	3/276	11/18723	0.000478964566630736	0.00559768301073115	0.00445050755968128	CD4/CD74/HLA-DRB1	3
BP	GO:0046598	positive regulation of viral entry into host cell	3/276	11/18723	0.000478964566630736	0.00559768301073115	0.00445050755968128	CD4/CD74/HLA-DRB1	3
BP	GO:0051673	membrane disruption in other organism	3/276	11/18723	0.000478964566630736	0.00559768301073115	0.00445050755968128	DEFA1B/LTF/MPEG1	3
BP	GO:0075294	positive regulation by symbiont of entry into host	3/276	11/18723	0.000478964566630736	0.00559768301073115	0.00445050755968128	CD4/CD74/HLA-DRB1	3
BP	GO:0051702	biological process involved in interaction with symbiont	7/276	94/18723	0.000481237341175861	0.0056040864569189	0.00445559869928528	ARG1/CX3CR1/DEFA1B/IFI27/LEF1/LTF/STOM	7
BP	GO:0031640	killing of cells of other organism	6/276	68/18723	0.000494712247609952	0.00572000032912717	0.00454775746632261	ARG1/DEFA1B/GNLY/LTF/PGLYRP1/S100A12	6
BP	GO:0042267	natural killer cell mediated cytotoxicity	6/276	68/18723	0.000494712247609952	0.00572000032912717	0.00454775746632261	CEACAM1/IL18RAP/KLRD1/RAB27A/RASGRP1/SLAMF6	6
BP	GO:0034614	cellular response to reactive oxygen species	9/276	155/18723	0.000498016774178276	0.00573778900462844	0.00456190057421982	ANXA1/ARG1/CYP1B1/ETS1/HGF/IL18RAP/LCN2/MMP9/TXN	9
BP	GO:0002710	negative regulation of T cell mediated immunity	4/276	26/18723	0.000534875759747734	0.00611905402612813	0.00486503007568918	ARG1/CEACAM1/IL7R/KLRD1	4
BP	GO:0045954	positive regulation of natural killer cell mediated cytotoxicity	4/276	26/18723	0.000534875759747734	0.00611905402612813	0.00486503007568918	IL18RAP/KLRD1/RASGRP1/SLAMF6	4
BP	GO:0002718	regulation of cytokine production involved in immune response	7/276	96/18723	0.000546588454946178	0.00623110838638643	0.00495412028970608	ARG1/BCL6/CD74/CD96/IL18R1/IL1R1/IRAK3	7
BP	GO:0042060	wound healing	16/276	422/18723	0.000559557128482126	0.0063566472392952	0.00505393151746462	ANXA1/CD40LG/CEACAM1/DGKA/DYSF/ETS1/F5/FCER1G/JAK2/LCK/MAPK14/PLSCR1/PRKCQ/RAB27A/S100A8/TXK	16
BP	GO:0045123	cellular extravasation	6/276	70/18723	0.000578272676880403	0.00654636908426631	0.00520477223203561	BST1/CD177/CX3CR1/IL1R1/ITGA4/ITGB7	6
BP	GO:0050731	positive regulation of peptidyl-tyrosine phosphorylation	10/276	193/18723	0.000603935440592519	0.00681314668918435	0.00541687708777062	CASS4/CD24/CD3E/CD4/CD74/FCGR1A/FYN/HGF/JAK2/LILRA5	10
BP	GO:0033157	regulation of intracellular protein transport	11/276	229/18723	0.000615453054115128	0.00688247367215071	0.00547199636858558	FYN/IFI27/ITGAM/JAK2/KCNE1/MAPK14/SH3GLB1/STOM/TXN/UBE2J1/YOD1	11
BP	GO:0002367	cytokine production involved in immune response	7/276	98/18723	0.000618810709532399	0.00688247367215071	0.00547199636858558	ARG1/BCL6/CD74/CD96/IL18R1/IL1R1/IRAK3	7
BP	GO:0002227	innate immune response in mucosa	4/276	27/18723	0.000620672448735044	0.00688247367215071	0.00547199636858558	DEFA1B/LTF/RNASE2/RNASE3	4
BP	GO:0002719	negative regulation of cytokine production involved in immune response	4/276	27/18723	0.000620672448735044	0.00688247367215071	0.00547199636858558	ARG1/BCL6/CD96/IRAK3	4
BP	GO:0060333	interferon-gamma-mediated signaling pathway	4/276	27/18723	0.000620672448735044	0.00688247367215071	0.00547199636858558	ARG1/IFNGR1/JAK2/TXK	4
BP	GO:0045824	negative regulation of innate immune response	6/276	71/18723	0.000623959610268257	0.0068953903869441	0.00548226596347405	ARG1/CD96/CEACAM1/CR1/IRAK3/KLRD1	6
BP	GO:0043380	regulation of memory T cell differentiation	3/276	12/18723	0.000631673721349231	0.00695697600224967	0.00553123037356294	BCL6/HLA-DRA/HLA-DRB1	3
BP	GO:0002444	myeloid leukocyte mediated immunity	7/276	99/18723	0.000657655728350661	0.00721866034260573	0.00573928576590513	ANXA3/ARG1/CD177/CX3CR1/ITGAM/PTGDR/RASGRP1	7
BP	GO:0070227	lymphocyte apoptotic process	6/276	72/18723	0.000672396224326235	0.00735560718126579	0.00584816705474599	BCL6/CD27/CD3G/CD74/IL7R/PRKCQ	6
BP	GO:0033628	regulation of cell adhesion mediated by integrin	5/276	48/18723	0.000684688945685629	0.00746494759910271	0.00593509951505664	ADAM9/CD3E/CYP1B1/DPP4/SKAP1	5
BP	GO:0002313	mature B cell differentiation involved in immune response	4/276	28/18723	0.000715789477652455	0.00767524756730305	0.00610230112266501	CR1/DOCK10/GPR183/ITFG2	4
BP	GO:0002507	tolerance induction	4/276	28/18723	0.000715789477652455	0.00767524756730305	0.00610230112266501	CBLB/CD3E/ICOS/IRAK3	4
BP	GO:0010575	positive regulation of vascular endothelial growth factor production	4/276	28/18723	0.000715789477652455	0.00767524756730305	0.00610230112266501	C3AR1/CYP1B1/RORA/SULF2	4
BP	GO:0031342	negative regulation of cell killing	4/276	28/18723	0.000715789477652455	0.00767524756730305	0.00610230112266501	CEACAM1/CX3CR1/IL7R/KLRD1	4
BP	GO:1902624	positive regulation of neutrophil migration	4/276	28/18723	0.000715789477652455	0.00767524756730305	0.00610230112266501	C3AR1/CCR7/CD74/IL1R1	4
BP	GO:0052548	regulation of endopeptidase activity	16/276	432/18723	0.000718907651363573	0.00768332552394818	0.00610872360265307	ASPH/CD27/CR1/CST7/FYN/HGF/JAK2/LCK/LTF/MMP9/NAIP/NLRC4/S100A8/S100A9/SERPINB1/SLPI	16
BP	GO:0050853	B cell receptor signaling pathway	8/276	131/18723	0.00073039660288754	0.00778051987797251	0.00618599918373088	BMX/CD79A/FCRL3/ITK/LCK/MS4A1/NFATC2/PRKCH	8
BP	GO:0048872	homeostasis of number of cells	12/276	272/18723	0.000748653582192551	0.00794893950504444	0.00631990330478335	ANXA1/BCL6/CCR7/CD74/CX3CR1/DOCK10/ETS1/GPR183/HMGB2/IL7R/JAK2/MAPK14	12
BP	GO:0052372	modulation by symbiont of entry into host	5/276	49/18723	0.000753422901425167	0.00797352119456145	0.00633944728303569	CD4/CD74/CIITA/HLA-DRB1/SNX3	5
BP	GO:1902106	negative regulation of leukocyte differentiation	7/276	102/18723	0.000785909972064531	0.00829032954297942	0.00659132970419125	ANXA1/BCL6/CD74/CEACAM1/CR1/LTF/PGLYRP1	7
BP	GO:0002638	negative regulation of immunoglobulin production	3/276	13/18723	0.000812251011373257	0.00845932862017732	0.00672569452427958	BCL6/CR1/FCRL3	3
BP	GO:0042492	gamma-delta T cell differentiation	3/276	13/18723	0.000812251011373257	0.00845932862017732	0.00672569452427958	GPR18/LEF1/TCF7	3
BP	GO:0043379	memory T cell differentiation	3/276	13/18723	0.000812251011373257	0.00845932862017732	0.00672569452427958	BCL6/HLA-DRA/HLA-DRB1	3
BP	GO:0043410	positive regulation of MAPK cascade	17/276	480/18723	0.00081234549999856	0.00845932862017732	0.00672569452427958	ADAM9/CCR7/CD24/CD27/CD4/CD74/FCRL3/GADD45A/GPR183/HGF/HLA-DRB1/LILRA5/MAP2K6/MMP8/RASGRP1/S100A12/TRAF5	17
BP	GO:0045639	positive regulation of myeloid cell differentiation	7/276	103/18723	0.000832792399333724	0.00864454474579958	0.00687295291059343	CD4/CD74/ETS1/HLA-DRB1/HMGB2/LEF1/MAPK14	7
BP	GO:0072593	reactive oxygen species metabolic process	11/276	239/18723	0.000874931254959697	0.00905303072408935	0.00719772477261514	BST1/CD177/CYP1B1/FYN/GADD45A/HP/ITGAM/LCN2/MAPK14/MMP8/RAB27A	11
BP	GO:0072503	cellular divalent inorganic cation homeostasis	17/276	486/18723	0.000930809535865289	0.0095949137631625	0.00762855562838793	ATP2B1/C3AR1/CCR3/CCR7/CD24/CX3CR1/FYN/GPR18/JAK2/LCK/MS4A1/P2RY10/PROK2/PTGDR/RASA3/S100A8/S100A9	17
BP	GO:0050858	negative regulation of antigen receptor-mediated signaling pathway	4/276	30/18723	0.000936161176645895	0.0095949137631625	0.00762855562838793	CBLB/CEACAM1/FCRL3/UBASH3A	4
BP	GO:0070498	interleukin-1-mediated signaling pathway	4/276	30/18723	0.000936161176645895	0.0095949137631625	0.00762855562838793	IL1R1/IL1R2/IRAK3/RPS6KA5	4
BP	GO:1903707	negative regulation of hemopoiesis	7/276	106/18723	0.000986808805221325	0.0100822069439122	0.00801598413774622	ANXA1/BCL6/CD74/CEACAM1/CR1/LTF/PGLYRP1	7
BP	GO:0006979	response to oxidative stress	16/276	446/18723	0.00100607426924784	0.0102468191247218	0.0081468611012513	ADAM9/ANXA1/ARG1/CYP1B1/ETS1/FYN/GCLM/HGF/HP/IL18RAP/JAK2/LCN2/LDHA/MMP9/TXN/VNN1	16
BP	GO:0002517	T cell tolerance induction	3/276	14/18723	0.00102254665031329	0.0103175592138754	0.00820310388973136	CBLB/CD3E/ICOS	3
BP	GO:0002829	negative regulation of type 2 immune response	3/276	14/18723	0.00102254665031329	0.0103175592138754	0.00820310388973136	ANXA1/ARG1/BCL6	3
BP	GO:0090715	immunological memory formation process	3/276	14/18723	0.00102254665031329	0.0103175592138754	0.00820310388973136	BCL6/HLA-DRA/HLA-DRB1	3
BP	GO:0002824	positive regulation of adaptive immune response based on somatic recombination of immune receptors built from immunoglobulin superfamily domains	7/276	107/18723	0.00104284401407583	0.0104897839062922	0.00834003327535307	CD28/CD4/HLA-DRA/HLA-DRB1/IL18R1/IL1R1/PRKCQ	7
BP	GO:0002828	regulation of type 2 immune response	4/276	31/18723	0.00106250733986193	0.0106545874913933	0.00847106241722283	ANXA1/ARG1/BCL6/CD74	4
BP	GO:0002832	negative regulation of response to biotic stimulus	7/276	108/18723	0.00110135024076646	0.011010113637693	0.00875372790555752	ARG1/CD96/CEACAM1/CR1/IRAK3/KLRD1/LTF	7
BP	GO:0071216	cellular response to biotic stimulus	11/276	246/18723	0.00110588364740535	0.0110215213816564	0.00876279777440342	ADAM9/ARG1/BPI/CD6/CX3CR1/DEFA1B/HMGB2/LCN2/LTF/MAPK14/PDCD4	11
BP	GO:1903038	negative regulation of leukocyte cell-cell adhesion	8/276	141/18723	0.00117851220754093	0.0117094378052002	0.00930973429037641	ANXA1/ARG1/BCL6/CBLB/CD74/CEACAM1/CR1/HLA-DRB1	8
BP	GO:0034599	cellular response to oxidative stress	12/276	288/18723	0.00122568901834462	0.0121410476237856	0.00965289104947914	ANXA1/ARG1/CYP1B1/ETS1/FYN/HGF/IL18RAP/JAK2/LCN2/MMP9/TXN/VNN1	12
BP	GO:0045620	negative regulation of lymphocyte differentiation	5/276	55/18723	0.00127935284472688	0.0126340954179868	0.0100448948358975	ANXA1/BCL6/CD74/CR1/PGLYRP1	5
BP	GO:0070555	response to interleukin-1	8/276	143/18723	0.00129003819630852	0.0127010124236557	0.0100980980342619	ANXA1/ETS1/IL1R1/IL1R2/IRAK3/LCN2/RORA/RPS6KA5	8
BP	GO:0002335	mature B cell differentiation	4/276	33/18723	0.00135024933726686	0.0132137352312651	0.0105057446850123	CR1/DOCK10/GPR183/ITFG2	4
BP	GO:0071353	cellular response to interleukin-4	4/276	33/18723	0.00135024933726686	0.0132137352312651	0.0105057446850123	ARG1/LEF1/NFIL3/TCF7	4
BP	GO:0052547	regulation of peptidase activity	16/276	461/18723	0.00141648232599454	0.0138202735049738	0.010987980489934	ASPH/CD27/CR1/CST7/FYN/HGF/JAK2/LCK/LTF/MMP9/NAIP/NLRC4/S100A8/S100A9/SERPINB1/SLPI	16
BP	GO:0002446	neutrophil mediated immunity	4/276	34/18723	0.00151273345529123	0.0147151826234767	0.0116994891247548	ANXA3/ARG1/CD177/ITGAM	4
BP	GO:0017014	protein nitrosylation	3/276	16/18723	0.00153920019983722	0.0148393514815167	0.0117982111210387	S100A8/S100A9/TXN	3
BP	GO:0018119	peptidyl-cysteine S-nitrosylation	3/276	16/18723	0.00153920019983722	0.0148393514815167	0.0117982111210387	S100A8/S100A9/TXN	3
BP	GO:0051238	sequestering of metal ion	3/276	16/18723	0.00153920019983722	0.0148393514815167	0.0117982111210387	LCN2/S100A8/S100A9	3
BP	GO:0033674	positive regulation of kinase activity	16/276	467/18723	0.0016162239504245	0.0155358331802639	0.0123519575656858	ADAM9/CASS4/CCR7/CD24/CD4/CD74/FCGR1A/HLA-DRB1/JAK2/LILRA5/LTF/MAP2K6/PFKFB2/RASGRP1/S100A12/TXN	16
BP	GO:0032387	negative regulation of intracellular transport	5/276	58/18723	0.00162585757843057	0.0155823341366399	0.0123889287299135	KCNE1/SNX3/TXN/UBE2J1/YOD1	5
BP	GO:2000117	negative regulation of cysteine-type endopeptidase activity	6/276	86/18723	0.00170510516746255	0.0162937843796642	0.012954576102022	CD27/CST7/HGF/LTF/MMP9/NAIP	6
BP	GO:0043123	positive regulation of I-kappaB kinase/NF-kappaB signaling	9/276	186/18723	0.00180445966065584	0.017192637646542	0.0136692205811065	CCR7/CD4/CD74/FYN/HLA-DRB1/LTF/S100A12/TIFA/TRAF5	9
BP	GO:0009251	glucan catabolic process	3/276	17/18723	0.00184877403817148	0.0175121482507846	0.0139232514643941	MGAM/PPP1R3D/PYGL	3
BP	GO:0090713	immunological memory process	3/276	17/18723	0.00184877403817148	0.0175121482507846	0.0139232514643941	BCL6/HLA-DRA/HLA-DRB1	3
BP	GO:0042092	type 2 immune response	4/276	36/18723	0.00187763115195094	0.0176312821175971	0.0140179703282251	ANXA1/ARG1/BCL6/CD74	4
BP	GO:0070670	response to interleukin-4	4/276	36/18723	0.00187763115195094	0.0176312821175971	0.0140179703282251	ARG1/LEF1/NFIL3/TCF7	4
BP	GO:0090313	regulation of protein targeting to membrane	4/276	36/18723	0.00187763115195094	0.0176312821175971	0.0140179703282251	FYN/ITGAM/KCNE1/STOM	4
BP	GO:0051851	modulation by host of symbiont process	5/276	60/18723	0.00189222371278632	0.017717103293495	0.014086203522456	CX3CR1/IFI27/LEF1/LTF/STOM	5
BP	GO:0050871	positive regulation of B cell activation	8/276	152/18723	0.00190018326687493	0.0177405041209099	0.0141048086415943	BCL6/BST1/CD27/CD28/CD74/FCRL3/GPR183/NFATC2	8
BP	GO:0030101	natural killer cell activation	6/276	88/18723	0.00191804849522324	0.0178559872807458	0.0141966249653984	CD2/IL18R1/NFIL3/PGLYRP1/RAB27A/RASGRP1	6
BP	GO:0046330	positive regulation of JNK cascade	6/276	89/18723	0.00203177870613958	0.0187994763703019	0.0149467577109462	CCR7/CD27/GADD45A/MMP8/RASGRP1/TRAF5	6
BP	GO:0034113	heterotypic cell-cell adhesion	5/276	61/18723	0.00203675459598223	0.0187994763703019	0.0149467577109462	CD2/ITGA4/ITGB7/LCK/SKAP1	5
BP	GO:0043030	regulation of macrophage activation	5/276	61/18723	0.00203675459598223	0.0187994763703019	0.0149467577109462	BPI/CD74/CST7/MMP8/RORA	5
BP	GO:0032731	positive regulation of interleukin-1 beta production	5/276	62/18723	0.0021891819094311	0.0199718304420234	0.0158788524095594	JAK2/LILRA5/NLRC4/PYHIN1/TLR8	5
BP	GO:0002544	chronic inflammatory response	3/276	18/18723	0.00219450399132113	0.0199718304420234	0.0158788524095594	S100A8/S100A9/VNN1	3
BP	GO:0002643	regulation of tolerance induction	3/276	18/18723	0.00219450399132113	0.0199718304420234	0.0158788524095594	CBLB/CD3E/IRAK3	3
BP	GO:0035743	CD4-positive, alpha-beta T cell cytokine production	3/276	18/18723	0.00219450399132113	0.0199718304420234	0.0158788524095594	ARG1/IL18R1/IL1R1	3
BP	GO:0044247	cellular polysaccharide catabolic process	3/276	18/18723	0.00219450399132113	0.0199718304420234	0.0158788524095594	MGAM/PPP1R3D/PYGL	3
BP	GO:0002385	mucosal immune response	4/276	38/18723	0.00229933217357102	0.0208092764120675	0.0165446742528758	DEFA1B/LTF/RNASE2/RNASE3	4
BP	GO:0009595	detection of biotic stimulus	4/276	38/18723	0.00229933217357102	0.0208092764120675	0.0165446742528758	HLA-DRB1/NAIP/NLRC4/PGLYRP1	4
BP	GO:0048525	negative regulation of viral process	6/276	92/18723	0.00240367170046358	0.0216931370966838	0.0172473986928001	CIITA/LTF/PLSCR1/SLPI/SNX3/SRPK1	6
BP	GO:0045622	regulation of T-helper cell differentiation	4/276	39/18723	0.00253280364186736	0.0227322625205167	0.0180735682964306	ANXA1/BCL6/HLA-DRA/HLA-DRB1	4
BP	GO:2000516	positive regulation of CD4-positive, alpha-beta T cell activation	4/276	39/18723	0.00253280364186736	0.0227322625205167	0.0180735682964306	ANXA1/HLA-DRA/HLA-DRB1/PRKCQ	4
BP	GO:0022408	negative regulation of cell-cell adhesion	9/276	196/18723	0.00257325619179945	0.0228206706466595	0.0181438582776571	ANXA1/ARG1/BCL6/CBLB/CD74/CEACAM1/CR1/HLA-DRB1/JAK2	9
BP	GO:0071674	mononuclear cell migration	9/276	196/18723	0.00257325619179945	0.0228206706466595	0.0181438582776571	ANXA1/C3AR1/CCR7/CX3CR1/DEFA1B/GPR183/ITGA4/ITGB7/S100A12	9
BP	GO:0002716	negative regulation of natural killer cell mediated immunity	3/276	19/18723	0.00257777350794831	0.0228206706466595	0.0181438582776571	CD96/CEACAM1/KLRD1	3
BP	GO:0002888	positive regulation of myeloid leukocyte mediated immunity	3/276	19/18723	0.00257777350794831	0.0228206706466595	0.0181438582776571	ARG1/CD177/ITGAM	3
BP	GO:0070233	negative regulation of T cell apoptotic process	3/276	19/18723	0.00257777350794831	0.0228206706466595	0.0181438582776571	CD27/IL7R/PRKCQ	3
BP	GO:0044275	cellular carbohydrate catabolic process	4/276	40/18723	0.0027820489710507	0.0245408297675105	0.0195114921998577	MGAM/PGD/PPP1R3D/PYGL	4
BP	GO:0006874	cellular calcium ion homeostasis	15/276	448/18723	0.00278718565226573	0.0245408297675105	0.0195114921998577	ATP2B1/C3AR1/CCR3/CCR7/CD24/CX3CR1/FYN/GPR18/JAK2/LCK/MS4A1/P2RY10/PROK2/PTGDR/RASA3	15
BP	GO:0036473	cell death in response to oxidative stress	6/276	95/18723	0.00282458623119337	0.0247360664828767	0.0196667175807874	CYP1B1/FYN/HGF/JAK2/TXN/VNN1	6
BP	GO:0050764	regulation of phagocytosis	6/276	95/18723	0.00282458623119337	0.0247360664828767	0.0196667175807874	DYSF/FCER1G/PLSCR1/RAB27A/SIRPG/SNX3	6
BP	GO:0044264	cellular polysaccharide metabolic process	6/276	96/18723	0.00297645274960985	0.0259640432428451	0.0206430357901028	B4GALT5/CSGALNACT2/GYG1/MGAM/PPP1R3D/PYGL	6
BP	GO:0051403	stress-activated MAPK cascade	10/276	239/18723	0.00298079043692866	0.0259640432428451	0.0206430357901028	CCR7/CD27/GADD45A/HGF/MAP2K6/MAPK14/MMP8/PDCD4/RASGRP1/TRAF5	10
BP	GO:0000272	polysaccharide catabolic process	3/276	20/18723	0.00299988129476381	0.0259909715378337	0.0206644454662467	MGAM/PPP1R3D/PYGL	3
BP	GO:0045063	T-helper 1 cell differentiation	3/276	20/18723	0.00299988129476381	0.0259909715378337	0.0206644454662467	ANXA1/IL18R1/LEF1	3
BP	GO:0002251	organ or tissue specific immune response	4/276	41/18723	0.00304758047783137	0.0262641617307006	0.0208816487298567	DEFA1B/LTF/RNASE2/RNASE3	4
BP	GO:0032733	positive regulation of interleukin-10 production	4/276	41/18723	0.00304758047783137	0.0262641617307006	0.0208816487298567	CD28/CD40LG/HGF/LILRA5	4
BP	GO:2000514	regulation of CD4-positive, alpha-beta T cell activation	5/276	67/18723	0.00307851925322905	0.0264606059622783	0.021037834161582	ANXA1/BCL6/HLA-DRA/HLA-DRB1/PRKCQ	5
BP	GO:0019722	calcium-mediated signaling	9/276	202/18723	0.00314656367112175	0.0269741038719645	0.0214460970668873	BST1/CCR3/CCR7/CD3E/CD4/CX3CR1/MCTP2/NFATC2/TRAT1	9
BP	GO:0044262	cellular carbohydrate metabolic process	11/276	283/18723	0.00331056066190397	0.0282476694893051	0.0224586612647632	B4GALT5/CSGALNACT2/GYG1/HK3/MGAM/PFKFB2/PFKFB3/PGD/PPP1R3D/PYGL/RORA	11
BP	GO:0019079	viral genome replication	7/276	131/18723	0.00331484806075248	0.0282476694893051	0.0224586612647632	CD28/IFI27/LTF/PLSCR1/SLPI/SRPK1/STOM	7
BP	GO:0032689	negative regulation of interferon-gamma production	4/276	42/18723	0.00332990379021356	0.0282476694893051	0.0224586612647632	CD96/CR1/HLA-DRB1/PGLYRP1	4
BP	GO:0090317	negative regulation of intracellular protein transport	4/276	42/18723	0.00332990379021356	0.0282476694893051	0.0224586612647632	KCNE1/TXN/UBE2J1/YOD1	4
BP	GO:0002689	negative regulation of leukocyte chemotaxis	3/276	21/18723	0.00346204402035208	0.0289901572735152	0.0230489854203581	DPP4/GPR18/MIR223	3
BP	GO:0033630	positive regulation of cell adhesion mediated by integrin	3/276	21/18723	0.00346204402035208	0.0289901572735152	0.0230489854203581	ADAM9/CD3E/SKAP1	3
BP	GO:0038083	peptidyl-tyrosine autophosphorylation	3/276	21/18723	0.00346204402035208	0.0289901572735152	0.0230489854203581	BMX/ITK/TXK	3
BP	GO:0045655	regulation of monocyte differentiation	3/276	21/18723	0.00346204402035208	0.0289901572735152	0.0230489854203581	CD4/CD74/HLA-DRB1	3
BP	GO:0070269	pyroptosis	3/276	21/18723	0.00346204402035208	0.0289901572735152	0.0230489854203581	GZMA/NAIP/NLRC4	3
BP	GO:0055074	calcium ion homeostasis	15/276	460/18723	0.00356669440586286	0.0297896918371425	0.0236846653280678	ATP2B1/C3AR1/CCR3/CCR7/CD24/CX3CR1/FYN/GPR18/JAK2/LCK/MS4A1/P2RY10/PROK2/PTGDR/RASA3	15
BP	GO:0046328	regulation of JNK cascade	7/276	133/18723	0.00360474860207452	0.0300303287388208	0.023875986692283	CCR7/CD27/GADD45A/MMP8/PDCD4/RASGRP1/TRAF5	7
BP	GO:0031098	stress-activated protein kinase signaling cascade	10/276	247/18723	0.0037654583306028	0.0312889363583849	0.0248766583478242	CCR7/CD27/GADD45A/HGF/MAP2K6/MAPK14/MMP8/PDCD4/RASGRP1/TRAF5	10
BP	GO:0050830	defense response to Gram-positive bacterium	6/276	101/18723	0.00382903913347496	0.0317360922057657	0.0252321751706433	DEFA1B/HMGB2/IL7R/MPEG1/PGLYRP1/RNASE3	6
BP	GO:0043281	regulation of cysteine-type endopeptidase activity involved in apoptotic process	9/276	209/18723	0.00393787720539239	0.0325551222399997	0.0258833551949456	CD27/HGF/JAK2/LCK/MMP9/NAIP/NLRC4/S100A8/S100A9	9
BP	GO:0050860	negative regulation of T cell receptor signaling pathway	3/276	22/18723	0.00396539895077662	0.032699444647394	0.0259981005215224	CBLB/CEACAM1/UBASH3A	3
BP	GO:0043122	regulation of I-kappaB kinase/NF-kappaB signaling	10/276	249/18723	0.00398515722038853	0.0327791792633983	0.0260614945205422	CCR7/CD4/CD74/FYN/HLA-DRB1/LTF/RORA/S100A12/TIFA/TRAF5	10
BP	GO:0032677	regulation of interleukin-8 production	6/276	102/18723	0.00401923470606311	0.0329759938383814	0.0262179743984021	ANXA1/BPI/CD2/CD74/TLR5/TLR8	6
BP	GO:0032637	interleukin-8 production	6/276	103/18723	0.0042163342301907	0.0344192711404261	0.0273654699838349	ANXA1/BPI/CD2/CD74/TLR5/TLR8	6
BP	GO:0032760	positive regulation of tumor necrosis factor production	6/276	103/18723	0.0042163342301907	0.0344192711404261	0.0273654699838349	CD2/IFNGR1/JAK2/LILRA5/MMP8/RASGRP1	6
BP	GO:0050878	regulation of body fluid levels	13/276	379/18723	0.00427614892505392	0.0347330196437504	0.0276149196370587	CD40LG/CEACAM1/DGKA/F5/FCER1G/JAK2/LCK/MAPK14/PLSCR1/PRKCQ/RAB27A/TXK/UGCG	13
BP	GO:0051346	negative regulation of hydrolase activity	13/276	379/18723	0.00427614892505392	0.0347330196437504	0.0276149196370587	ANXA1/CD27/CR1/CST7/GZMA/HGF/LTF/MIR223/MMP9/NAIP/SERPINB1/SLPI/SORT1	13
BP	GO:0032386	regulation of intracellular transport	12/276	337/18723	0.00444463692209837	0.035857034737462	0.0285085818294639	FYN/IFI27/ITGAM/JAK2/KCNE1/MAPK14/SH3GLB1/SNX3/STOM/TXN/UBE2J1/YOD1	12
BP	GO:0062197	cellular response to chemical stress	12/276	337/18723	0.00444463692209837	0.035857034737462	0.0285085818294639	ANXA1/ARG1/CYP1B1/ETS1/FYN/HGF/IL18RAP/JAK2/LCN2/MMP9/TXN/VNN1	12
BP	GO:0002637	regulation of immunoglobulin production	5/276	73/18723	0.0044586771418697	0.035857034737462	0.0285085818294639	BCL6/CD28/CD40LG/CR1/FCRL3	5
BP	GO:0032732	positive regulation of interleukin-1 production	5/276	73/18723	0.0044586771418697	0.035857034737462	0.0285085818294639	JAK2/LILRA5/NLRC4/PYHIN1/TLR8	5
BP	GO:0050765	negative regulation of phagocytosis	3/276	23/18723	0.00451100651848153	0.036099163001346	0.0287010889197658	DYSF/PLSCR1/SNX3	3
BP	GO:0060143	positive regulation of syncytium formation by plasma membrane fusion	3/276	23/18723	0.00451100651848153	0.036099163001346	0.0287010889197658	ADAM9/MAPK14/NFATC2	3
BP	GO:0046323	glucose import	5/276	74/18723	0.00472539531133446	0.0377218903354439	0.0299912584870419	GRB10/MAPK14/MIR223/SLC2A3/SORT1	5
BP	GO:0034341	response to interferon-gamma	7/276	141/18723	0.00496113750740147	0.0395067052979102	0.0314102978409783	ARG1/CD74/CIITA/HLA-DPA1/IFNGR1/JAK2/TXK	7
BP	GO:0045860	positive regulation of protein kinase activity	13/276	386/18723	0.00497495577746201	0.0395198809803767	0.031420773331339	ADAM9/CASS4/CCR7/CD24/CD4/FCGR1A/JAK2/LILRA5/LTF/MAP2K6/RASGRP1/S100A12/TXN	13
BP	GO:0050798	activated T cell proliferation	4/276	47/18723	0.00501056911045111	0.0396090974205734	0.0314917059727161	ARG1/BTN3A1/CD24/FYN	4
BP	GO:0097028	dendritic cell differentiation	4/276	47/18723	0.00501056911045111	0.0396090974205734	0.0314917059727161	AZI2/CAMK4/CCR7/MIR223	4
BP	GO:0005976	polysaccharide metabolic process	6/276	107/18723	0.00507673999953014	0.0396397651473428	0.0315160887306473	B4GALT5/CSGALNACT2/GYG1/MGAM/PPP1R3D/PYGL	6
BP	GO:1903557	positive regulation of tumor necrosis factor superfamily cytokine production	6/276	107/18723	0.00507673999953014	0.0396397651473428	0.0315160887306473	CD2/IFNGR1/JAK2/LILRA5/MMP8/RASGRP1	6
BP	GO:0001779	natural killer cell differentiation	3/276	24/18723	0.00509985282597393	0.0396397651473428	0.0315160887306473	NFIL3/PGLYRP1/RASGRP1	3
BP	GO:0002755	MyD88-dependent toll-like receptor signaling pathway	3/276	24/18723	0.00509985282597393	0.0396397651473428	0.0315160887306473	IRAK3/TLR5/TLR8	3
BP	GO:0090023	positive regulation of neutrophil chemotaxis	3/276	24/18723	0.00509985282597393	0.0396397651473428	0.0315160887306473	C3AR1/CCR7/CD74	3
BP	GO:1903428	positive regulation of reactive oxygen species biosynthetic process	3/276	24/18723	0.00509985282597393	0.0396397651473428	0.0315160887306473	LCN2/MMP8/RAB27A	3
BP	GO:2000353	positive regulation of endothelial cell apoptotic process	3/276	24/18723	0.00509985282597393	0.0396397651473428	0.0315160887306473	CD40LG/ITGA4/PDCD4	3
BP	GO:0007009	plasma membrane organization	7/276	142/18723	0.00515443429394298	0.0399085359766791	0.0317297783242684	CR1/DYSF/FOLR3/PLSCR1/S100A9/SH3GLB1/UGCG	7
BP	GO:0010950	positive regulation of endopeptidase activity	8/276	179/18723	0.00515899818719767	0.0399085359766791	0.0317297783242684	ASPH/CR1/FYN/JAK2/LCK/NLRC4/S100A8/S100A9	8
BP	GO:0006809	nitric oxide biosynthetic process	5/276	76/18723	0.00529250778495019	0.0408440802691287	0.0324735944599769	CX3CR1/CYP1B1/JAK2/MMP8/RORA	5
BP	GO:0097191	extrinsic apoptotic signaling pathway	9/276	219/18723	0.00532938192591893	0.0410311892827265	0.0326223578104391	BCL2A1/CD27/FYN/GCLM/HGF/HMGB2/IFI27/JAK2/SORT1	9
BP	GO:0042149	cellular response to glucose starvation	4/276	48/18723	0.0054038309436116	0.0415060206519955	0.0329998784014505	CPEB4/ITFG2/SH3GLB1/UPP1	4
BP	GO:0097696	receptor signaling pathway via STAT	8/276	181/18723	0.00550936439788642	0.0422168040772005	0.0335649956117509	CYP1B1/ELP2/FYN/GADD45A/IL7R/JAK2/SOCS3/STAT4	8
BP	GO:0046835	carbohydrate phosphorylation	3/276	25/18723	0.00573285208574115	0.043723090203223	0.0347625871470442	HK3/PFKFB2/PFKFB3	3
BP	GO:0090330	regulation of platelet aggregation	3/276	25/18723	0.00573285208574115	0.043723090203223	0.0347625871470442	CEACAM1/JAK2/PRKCQ	3
BP	GO:0006953	acute-phase response	4/276	49/18723	0.00581720054736152	0.0439536850659943	0.0349459244632195	CD163/HP/LCN2/PLSCR1	4
BP	GO:0030225	macrophage differentiation	4/276	49/18723	0.00581720054736152	0.0439536850659943	0.0349459244632195	CD4/HLA-DRB1/MIR223/MMP9	4
BP	GO:0032692	negative regulation of interleukin-1 production	4/276	49/18723	0.00581720054736152	0.0439536850659943	0.0349459244632195	CEACAM1/CX3CR1/IL1R2/SERPINB1	4
BP	GO:0042304	regulation of fatty acid biosynthetic process	4/276	49/18723	0.00581720054736152	0.0439536850659943	0.0349459244632195	ANXA1/CD74/CEACAM1/ERLIN1	4
BP	GO:0006919	activation of cysteine-type endopeptidase activity involved in apoptotic process	5/276	78/18723	0.00590614747370174	0.0445222114664895	0.0353979384551571	JAK2/LCK/NLRC4/S100A8/S100A9	5
BP	GO:0050920	regulation of chemotaxis	9/276	223/18723	0.0059820921245006	0.044990317853015	0.0357701122649232	BST1/C3AR1/CCR7/CD74/CX3CR1/DPP4/GPR18/GPR183/MIR223	9
BP	GO:0014066	regulation of phosphatidylinositol 3-kinase signaling	6/276	111/18723	0.00605949151887408	0.0454671777016671	0.0361492456237194	CD28/CEACAM1/FYN/HGF/JAK2/RASGRP1	6
BP	GO:0006909	phagocytosis	11/276	308/18723	0.00620113699217483	0.0464227974368111	0.0369090229900486	ANXA1/ANXA3/DYSF/FCER1G/FCGR1A/FYN/ITGAM/PLSCR1/RAB27A/SIRPG/SNX3	11
BP	GO:0038093	Fc receptor signaling pathway	4/276	50/18723	0.00625111534282472	0.0466893649398564	0.0371209608016742	FCER1G/FCGR1B/FYN/PRKCQ	4
BP	GO:0019883	antigen processing and presentation of endogenous antigen	3/276	26/18723	0.00641084899782724	0.0477367220501823	0.0379536751101221	CD74/HLA-DRA/HLA-DRB1	3
BP	GO:0051384	response to glucocorticoid	7/276	148/18723	0.00643542143982144	0.0477367220501823	0.0379536751101221	ADAM9/ALPL/ANXA1/ANXA3/ARG1/ATP2B1/ZFP36L2	7
BP	GO:2001056	positive regulation of cysteine-type endopeptidase activity	7/276	148/18723	0.00643542143982144	0.0477367220501823	0.0379536751101221	ASPH/FYN/JAK2/LCK/NLRC4/S100A8/S100A9	7
BP	GO:0051047	positive regulation of secretion	11/276	310/18723	0.00649850444785451	0.0480948541026863	0.0382384124566238	ACSL4/ADAM9/CD177/HLA-DRB1/ITGAM/JAK2/MAP2K6/PFKFB2/RAB27A/RETN/S100A8	11
BP	GO:0071347	cellular response to interleukin-1	6/276	113/18723	0.00659971536410678	0.0487328982226885	0.0387456973768374	IL1R1/IL1R2/IRAK3/LCN2/RORA/RPS6KA5	6
BP	GO:0043370	regulation of CD4-positive, alpha-beta T cell differentiation	4/276	51/18723	0.00670600276996202	0.0494054489786998	0.0392804172275613	ANXA1/BCL6/HLA-DRA/HLA-DRB1	4
BP	GO:1904892	regulation of receptor signaling pathway via STAT	6/276	114/18723	0.00688255665897207	0.0505095697232454	0.04015826217001	CYP1B1/ELP2/GADD45A/IL7R/JAK2/SOCS3	6
BP	GO:0001959	regulation of cytokine-mediated signaling pathway	7/276	150/18723	0.00691098398272362	0.0505095697232454	0.04015826217001	ARG1/CD24/CD74/IL1R1/IL1R2/IRAK3/TXK	7
BP	GO:0046209	nitric oxide metabolic process	5/276	81/18723	0.00691805433266981	0.0505095697232454	0.04015826217001	CX3CR1/CYP1B1/JAK2/MMP8/RORA	5
BP	GO:1903533	regulation of protein targeting	5/276	81/18723	0.00691805433266981	0.0505095697232454	0.04015826217001	FYN/ITGAM/KCNE1/SH3GLB1/STOM	5
BP	GO:0002825	regulation of T-helper 1 type immune response	3/276	27/18723	0.00713462106646377	0.0517419282253142	0.0411380641379278	ANXA1/IL18R1/IL1R1	3
BP	GO:0060142	regulation of syncytium formation by plasma membrane fusion	3/276	27/18723	0.00713462106646377	0.0517419282253142	0.0411380641379278	ADAM9/MAPK14/NFATC2	3
BP	GO:0071624	positive regulation of granulocyte chemotaxis	3/276	27/18723	0.00713462106646377	0.0517419282253142	0.0411380641379278	C3AR1/CCR7/CD74	3
BP	GO:0002218	activation of innate immune response	4/276	52/18723	0.0071822800407704	0.0518560618943623	0.041228807532282	FYN/KLRD1/NLRC4/PYHIN1	4
BP	GO:1903426	regulation of reactive oxygen species biosynthetic process	4/276	52/18723	0.0071822800407704	0.0518560618943623	0.041228807532282	FYN/LCN2/MMP8/RAB27A	4
BP	GO:2001057	reactive nitrogen species metabolic process	5/276	82/18723	0.00728068917107799	0.0524500202147059	0.041701041488681	CX3CR1/CYP1B1/JAK2/MMP8/RORA	5
BP	GO:1903202	negative regulation of oxidative stress-induced cell death	4/276	53/18723	0.00768035391315284	0.0552067917341451	0.0438928470025083	FYN/HGF/TXN/VNN1	4
BP	GO:0032872	regulation of stress-activated MAPK cascade	8/276	192/18723	0.00777129455805855	0.0557371656051484	0.0443145273509369	CCR7/CD27/GADD45A/HGF/MMP8/PDCD4/RASGRP1/TRAF5	8
BP	GO:0031589	cell-substrate adhesion	12/276	363/18723	0.00787786237102973	0.0561990326144126	0.0446817404661413	ADAM9/BCL6/BST1/CASS4/CCR7/CD3E/CD96/ITGA4/ITGB7/JAK2/OLFM4/SKAP1	12
BP	GO:0007160	cell-matrix adhesion	9/276	233/18723	0.00788407492918333	0.0561990326144126	0.0446817404661413	ADAM9/BCL6/BST1/CCR7/CD3E/CD96/ITGA4/ITGB7/SKAP1	9
BP	GO:0008299	isoprenoid biosynthetic process	3/276	28/18723	0.00790488085712113	0.0561990326144126	0.0446817404661413	DHRS9/IDI1/PDSS1	3
BP	GO:0061082	myeloid leukocyte cytokine production	3/276	28/18723	0.00790488085712113	0.0561990326144126	0.0446817404661413	BCL6/CD74/IRAK3	3
BP	GO:0016052	carbohydrate catabolic process	7/276	154/18723	0.00793975599634083	0.0563237275810292	0.0447808807515983	HK3/LDHA/MGAM/PFKFB2/PGD/PPP1R3D/PYGL	7
BP	GO:1903829	positive regulation of cellular protein localization	10/276	276/18723	0.00806409291534627	0.0570811282831373	0.0453830616082095	CD247/FYN/ITGAM/JAK2/MAPK14/MIR223/PRKCH/PYHIN1/SH3GLB1/STOM	10
BP	GO:0045069	regulation of viral genome replication	5/276	85/18723	0.00844783459630404	0.0596674230508518	0.0474393274584213	CD28/LTF/PLSCR1/SLPI/SRPK1	5
BP	GO:0070302	regulation of stress-activated protein kinase signaling cascade	8/276	195/18723	0.00849462635477201	0.0598677679536969	0.0475986141673947	CCR7/CD27/GADD45A/HGF/MMP8/PDCD4/RASGRP1/TRAF5	8
BP	GO:0001773	myeloid dendritic cell activation	3/276	29/18723	0.00872227819531875	0.0609434018421303	0.0484538102802766	CAMK4/CD2/CLEC4D	3
BP	GO:0002862	negative regulation of inflammatory response to antigenic stimulus	3/276	29/18723	0.00872227819531875	0.0609434018421303	0.0484538102802766	FYN/HLA-DRB1/MAPK14	3
BP	GO:0006688	glycosphingolipid biosynthetic process	3/276	29/18723	0.00872227819531875	0.0609434018421303	0.0484538102802766	B4GALT5/ST6GALNAC3/UGCG	3
BP	GO:1903902	positive regulation of viral life cycle	3/276	29/18723	0.00872227819531875	0.0609434018421303	0.0484538102802766	CD4/CD74/HLA-DRB1	3
BP	GO:0061098	positive regulation of protein tyrosine kinase activity	4/276	55/18723	0.00874346500545634	0.0609603386324627	0.0484672760862658	CASS4/CD24/FCGR1A/LILRA5	4
BP	GO:0010952	positive regulation of peptidase activity	8/276	197/18723	0.00900412520972736	0.0622952654882574	0.0495286263006216	ASPH/CR1/FYN/JAK2/LCK/NLRC4/S100A8/S100A9	8
BP	GO:0045348	positive regulation of MHC class II biosynthetic process	2/276	10/18723	0.0090116265864823	0.0622952654882574	0.0495286263006216	CIITA/JAK2	2
BP	GO:0070862	negative regulation of protein exit from endoplasmic reticulum	2/276	10/18723	0.0090116265864823	0.0622952654882574	0.0495286263006216	UBE2J1/YOD1	2
BP	GO:2000659	regulation of interleukin-1-mediated signaling pathway	2/276	10/18723	0.0090116265864823	0.0622952654882574	0.0495286263006216	IL1R1/IL1R2	2
CC	GO:0042581	specific granule	27/279	160/19550	2.25250007906899e-21	7.18547525223007e-19	5.61939493409842e-19	ANXA3/ARG1/BPI/BST1/C3AR1/CD177/CEACAM1/CEACAM8/CLEC4D/CLEC5A/CRISP3/FCAR/FOLR3/GPR84/HP/ITGAM/LCN2/LTF/MMP8/OLFM4/PGLYRP1/RAB27A/RETN/SLC2A3/SLPI/STOM/TCN1	27
CC	GO:0070820	tertiary granule	24/279	164/19550	1.2511611131761e-17	1.99560197551588e-15	1.56065886222493e-15	CD177/CEACAM1/CEACAM8/CLEC4D/CLEC5A/CR1/CRISP3/CYSTM1/FCAR/FCER1G/FOLR3/GPR84/HP/ITGAM/LTF/MGAM/MMP8/MMP9/OLFM4/PGLYRP1/SLC2A3/STOM/TCN1/TNFAIP6	24
CC	GO:0009897	external side of plasma membrane	33/279	421/19550	1.84844085051111e-15	1.96550877104348e-13	1.53712449674081e-13	ADAM9/ANXA1/BTN3A1/CA4/CCR3/CCR7/CD163/CD2/CD24/CD27/CD28/CD3D/CD3E/CD3G/CD4/CD40LG/CD5/CD6/CD74/CD79A/CLEC2D/CX3CR1/FCER1G/FCRL6/FOLR3/HLA-DRB1/IL1R1/IL7R/ITGAM/MS4A1/SLAMF6/SLC38A1/TLR8	33
CC	GO:0034774	secretory granule lumen	29/279	322/19550	2.86555837982654e-15	2.28290928144364e-13	1.78534730144247e-13	ARG1/BPI/CRISP3/CTSW/DEFA1B/F5/FOLR3/GCA/GYG1/HGF/HK3/HP/LCN2/LTF/MAPK14/MMP8/OLFM4/PGLYRP1/PYGL/RAB27A/RETN/RNASE2/RNASE3/S100A12/S100A8/S100A9/SERPINB1/SLPI/TCN1	29
CC	GO:0060205	cytoplasmic vesicle lumen	29/279	325/19550	3.65583097590951e-15	2.28290928144364e-13	1.78534730144247e-13	ARG1/BPI/CRISP3/CTSW/DEFA1B/F5/FOLR3/GCA/GYG1/HGF/HK3/HP/LCN2/LTF/MAPK14/MMP8/OLFM4/PGLYRP1/PYGL/RAB27A/RETN/RNASE2/RNASE3/S100A12/S100A8/S100A9/SERPINB1/SLPI/TCN1	29
CC	GO:0031983	vesicle lumen	29/279	327/19550	4.2938732566338e-15	2.28290928144364e-13	1.78534730144247e-13	ARG1/BPI/CRISP3/CTSW/DEFA1B/F5/FOLR3/GCA/GYG1/HGF/HK3/HP/LCN2/LTF/MAPK14/MMP8/OLFM4/PGLYRP1/PYGL/RAB27A/RETN/RNASE2/RNASE3/S100A12/S100A8/S100A9/SERPINB1/SLPI/TCN1	29
CC	GO:0035580	specific granule lumen	14/279	62/19550	1.65376798764312e-13	7.53645697225934e-12	5.8938798958108e-12	ARG1/BPI/CRISP3/FOLR3/HP/LCN2/LTF/MMP8/OLFM4/PGLYRP1/RAB27A/RETN/SLPI/TCN1	14
CC	GO:0070821	tertiary granule membrane	13/279	73/19550	3.09693471403566e-11	1.19998309115842e-09	9.38445776619524e-10	CD177/CEACAM1/CEACAM8/CLEC4D/CLEC5A/CYSTM1/FCAR/FCER1G/GPR84/ITGAM/MGAM/SLC2A3/STOM	13
CC	GO:0042613	MHC class II protein complex	8/279	17/19550	3.38553223210841e-11	1.19998309115842e-09	9.38445776619524e-10	CD74/HLA-DMA/HLA-DMB/HLA-DPA1/HLA-DQB1/HLA-DRA/HLA-DRB1/HLA-DRB5	8
CC	GO:0030669	clathrin-coated endocytic vesicle membrane	12/279	72/19550	4.04365907684704e-10	1.28992724551421e-08	1.00878652759237e-08	CD3D/CD3G/CD4/CD74/FCGR1A/FCGR1B/HLA-DPA1/HLA-DQB1/HLA-DRA/HLA-DRB1/HLA-DRB5/IL7R	12
CC	GO:0001772	immunological synapse	10/279	44/19550	4.82629088983486e-10	1.39962435805211e-08	1.09457506305346e-08	ATP2B1/CD28/CD3E/CD6/GZMA/HLA-DRA/HLA-DRB1/LCK/PRKCQ/SKAP1	10
CC	GO:0030139	endocytic vesicle	23/279	336/19550	6.12049503917302e-10	1.62703159791349e-08	1.27241870551229e-08	ANXA3/CD163/CD3D/CD3G/CD4/CD74/DPP4/DYSF/FCGR1A/FCGR1B/GNLY/HLA-DPA1/HLA-DQB1/HLA-DRA/HLA-DRB1/HLA-DRB5/HP/IL7R/LTF/MPEG1/PGLYRP1/RAB32/SNX3	23
CC	GO:0042611	MHC protein complex	8/279	25/19550	1.36416155593337e-09	3.34744258725189e-08	2.61786468628509e-08	CD74/HLA-DMA/HLA-DMB/HLA-DPA1/HLA-DQB1/HLA-DRA/HLA-DRB1/HLA-DRB5	8
CC	GO:0045121	membrane raft	22/279	335/19550	3.16359508195035e-09	6.72791220761441e-08	5.26155813629637e-08	ATP2B1/CBLB/CD177/CD2/CD24/CD4/CD79A/CR1/DPP4/FYN/ITGAM/JAK2/KCNA3/KCNE1/LCK/LDHB/MME/MS4A1/MS4A4A/PLSCR1/SKAP1/STOM	22
CC	GO:0098857	membrane microdomain	22/279	335/19550	3.16359508195035e-09	6.72791220761441e-08	5.26155813629637e-08	ATP2B1/CBLB/CD177/CD2/CD24/CD4/CD79A/CR1/DPP4/FYN/ITGAM/JAK2/KCNA3/KCNE1/LCK/LDHB/MME/MS4A1/MS4A4A/PLSCR1/SKAP1/STOM	22
CC	GO:0030667	secretory granule membrane	21/279	311/19550	4.46631611736858e-09	8.90471775900361e-08	6.96392710405496e-08	ATP11B/BST1/C3AR1/CA4/CD177/CEACAM1/CEACAM8/CLEC4D/CLEC5A/CR1/CYSTM1/FCAR/FCER1G/GPR84/ITGAM/MGAM/MME/RAB27A/SLC2A3/STOM/VNN1	21
CC	GO:1904724	tertiary granule lumen	10/279	55/19550	4.95485593202259e-09	9.29764142538356e-08	7.27121272996503e-08	CRISP3/FOLR3/HP/LTF/MMP8/MMP9/OLFM4/PGLYRP1/TCN1/TNFAIP6	10
CC	GO:0035579	specific granule membrane	12/279	91/19550	6.52806307999455e-09	1.09602743290435e-07	8.57147340697345e-08	BST1/C3AR1/CD177/CEACAM1/CEACAM8/CLEC4D/CLEC5A/FCAR/GPR84/ITGAM/SLC2A3/STOM	12
CC	GO:0045334	clathrin-coated endocytic vesicle	12/279	91/19550	6.52806307999455e-09	1.09602743290435e-07	8.57147340697345e-08	CD3D/CD3G/CD4/CD74/FCGR1A/FCGR1B/HLA-DPA1/HLA-DQB1/HLA-DRA/HLA-DRB1/HLA-DRB5/IL7R	12
CC	GO:0030665	clathrin-coated vesicle membrane	12/279	116/19550	1.0371907949036e-07	1.65431931787124e-06	1.29375904416923e-06	CD3D/CD3G/CD4/CD74/FCGR1A/FCGR1B/HLA-DPA1/HLA-DQB1/HLA-DRA/HLA-DRB1/HLA-DRB5/IL7R	12
CC	GO:0030666	endocytic vesicle membrane	15/279	193/19550	1.23660118104584e-07	1.87845607977915e-06	1.46904501206949e-06	ANXA3/CD163/CD3D/CD3G/CD4/CD74/FCGR1A/FCGR1B/HLA-DPA1/HLA-DQB1/HLA-DRA/HLA-DRB1/HLA-DRB5/IL7R/RAB32	15
CC	GO:0030136	clathrin-coated vesicle	15/279	196/19550	1.51333472750802e-07	2.19433535488662e-06	1.71607813597799e-06	CD3D/CD3G/CD4/CD74/FCGR1A/FCGR1B/HLA-DPA1/HLA-DQB1/HLA-DRA/HLA-DRB1/HLA-DRB5/IL7R/RAB27A/SNX3/SORT1	15
CC	GO:0030135	coated vesicle	17/279	299/19550	1.53054275685386e-06	2.12279625841905e-05	1.6601310451916e-05	CD3D/CD3G/CD4/CD74/CNIH4/F5/FCGR1A/FCGR1B/HLA-DPA1/HLA-DQB1/HLA-DRA/HLA-DRB1/HLA-DRB5/IL7R/RAB27A/SNX3/SORT1	17
CC	GO:0005774	vacuolar membrane	21/279	444/19550	1.78279407693258e-06	2.36963046058955e-05	1.85316752733781e-05	ATP11B/ATP6V1C1/C3AR1/CD74/CEACAM8/DPP4/DRAM1/HLA-DMA/HLA-DMB/HLA-DPA1/HLA-DQB1/HLA-DRA/HLA-DRB1/HLA-DRB5/ITFG2/SH3GLB1/SORT1/STOM/TLR8/VNN1/WDFY3	21
CC	GO:0005766	primary lysosome	12/279	155/19550	2.38971624324067e-06	2.9319980061299e-05	2.29296659776534e-05	ARG1/ATP11B/BPI/C3AR1/CEACAM8/DEFA1B/GCA/RETN/RNASE2/RNASE3/STOM/VNN1	12
CC	GO:0042582	azurophil granule	12/279	155/19550	2.38971624324067e-06	2.9319980061299e-05	2.29296659776534e-05	ARG1/ATP11B/BPI/C3AR1/CEACAM8/DEFA1B/GCA/RETN/RNASE2/RNASE3/STOM/VNN1	12
CC	GO:0071556	integral component of lumenal side of endoplasmic reticulum membrane	6/279	29/19550	2.88569913386189e-06	3.28763579893551e-05	2.57109283731303e-05	CD74/HLA-DPA1/HLA-DQB1/HLA-DRA/HLA-DRB1/HLA-DRB5	6
CC	GO:0098553	lumenal side of endoplasmic reticulum membrane	6/279	29/19550	2.88569913386189e-06	3.28763579893551e-05	2.57109283731303e-05	CD74/HLA-DPA1/HLA-DQB1/HLA-DRA/HLA-DRB1/HLA-DRB5	6
CC	GO:0005765	lysosomal membrane	19/279	395/19550	4.39521037968716e-06	4.67357370373401e-05	3.65496442100301e-05	ATP11B/ATP6V1C1/C3AR1/CD74/CEACAM8/DPP4/DRAM1/HLA-DMA/HLA-DMB/HLA-DPA1/HLA-DQB1/HLA-DRA/HLA-DRB1/HLA-DRB5/ITFG2/SORT1/STOM/TLR8/VNN1	19
CC	GO:0098852	lytic vacuole membrane	19/279	395/19550	4.39521037968716e-06	4.67357370373401e-05	3.65496442100301e-05	ATP11B/ATP6V1C1/C3AR1/CD74/CEACAM8/DPP4/DRAM1/HLA-DMA/HLA-DMB/HLA-DPA1/HLA-DQB1/HLA-DRA/HLA-DRB1/HLA-DRB5/ITFG2/SORT1/STOM/TLR8/VNN1	19
CC	GO:0098576	lumenal side of membrane	6/279	36/19550	1.08810326610895e-05	0.000111547586507821	8.72356970874564e-05	CD74/HLA-DPA1/HLA-DQB1/HLA-DRA/HLA-DRB1/HLA-DRB5	6
CC	GO:0098791	Golgi apparatus subcompartment	18/279	384/19550	1.11897265462391e-05	0.000111547586507821	8.72356970874564e-05	ATP11B/ATP8B2/B4GALT5/CA4/CD74/CSGALNACT2/GOLGA8A/GOLGA8B/HLA-DPA1/HLA-DQB1/HLA-DRA/HLA-DRB1/HLA-DRB5/MME/RAB32/SORT1/ST6GAL1/SULF2	18
CC	GO:0030662	coated vesicle membrane	12/279	181/19550	1.18009754883138e-05	0.000114076096387034	8.92131161317505e-05	CD3D/CD3G/CD4/CD74/FCGR1A/FCGR1B/HLA-DPA1/HLA-DQB1/HLA-DRA/HLA-DRB1/HLA-DRB5/IL7R	12
CC	GO:0101002	ficolin-1-rich granule	12/279	185/19550	1.4706674565123e-05	0.000137983211361007	0.000107909655477837	CLEC4D/CR1/FCAR/FCER1G/GYG1/HK3/MAPK14/MGAM/MMP9/PYGL/SLC2A3/TNFAIP6	12
CC	GO:0030134	COPII-coated ER to Golgi transport vesicle	8/279	94/19550	5.99762208730288e-05	0.000546640413099891	0.00042749967960625	CD74/CNIH4/F5/HLA-DPA1/HLA-DQB1/HLA-DRA/HLA-DRB1/HLA-DRB5	8
CC	GO:0098802	plasma membrane signaling receptor complex	14/279	306/19550	0.000137374623446792	0.00121729180220907	0.000951982039675137	CD247/CD3D/CD3E/CD3G/CD4/CD79A/IL18R1/IL18RAP/ITGA4/ITGAM/ITGB7/SKAP1/TRAF5/TRAT1	14
CC	GO:0101003	ficolin-1-rich granule membrane	6/279	61/19550	0.000230177376357972	0.00198450224481603	0.00155197832707936	CLEC4D/CR1/FCAR/FCER1G/MGAM/SLC2A3	6
CC	GO:0012507	ER to Golgi transport vesicle membrane	6/279	62/19550	0.000251825857464449	0.00211401180345156	0.00165326116950344	CD74/HLA-DPA1/HLA-DQB1/HLA-DRA/HLA-DRB1/HLA-DRB5	6
CC	GO:0071682	endocytic vesicle lumen	4/279	23/19550	0.000290229313766255	0.00237392695106245	0.00185652759413232	GNLY/HP/LTF/PGLYRP1	4
CC	GO:0035578	azurophil granule lumen	7/279	91/19550	0.000325788391273361	0.00259816242040505	0.00203189075609965	ARG1/BPI/DEFA1B/GCA/RETN/RNASE2/RNASE3	7
CC	GO:0031233	intrinsic component of external side of plasma membrane	4/279	24/19550	0.000344388173946243	0.00267950798753296	0.00209550698909524	ADAM9/CA4/CD24/FOLR3	4
CC	GO:0030176	integral component of endoplasmic reticulum membrane	9/279	162/19550	0.000545151875958357	0.00414055829596942	0.00323812016546693	CD74/DHRS9/ESYT1/HLA-DPA1/HLA-DQB1/HLA-DRA/HLA-DRB1/HLA-DRB5/SLC37A3	9
CC	GO:0031225	anchored component of membrane	9/279	170/19550	0.000770659628661285	0.00558728230779432	0.00436952947351016	ALPL/BST1/CA4/CD177/CD2/CD24/CEACAM8/FOLR3/VNN1	9
CC	GO:0031227	intrinsic component of endoplasmic reticulum membrane	9/279	170/19550	0.000770659628661285	0.00558728230779432	0.00436952947351016	CD74/DHRS9/ESYT1/HLA-DPA1/HLA-DQB1/HLA-DRA/HLA-DRB1/HLA-DRB5/SLC37A3	9
CC	GO:0005775	vacuolar lumen	9/279	174/19550	0.000909050213302929	0.00644415595652521	0.00503964679655659	ARG1/BPI/CD74/DEFA1B/GCA/GYG1/RETN/RNASE2/RNASE3	9
CC	GO:0030658	transport vesicle membrane	10/279	212/19550	0.000973162149112172	0.00674866794710398	0.00527779014507059	ATP2B1/CA4/CD74/CEACAM1/HLA-DPA1/HLA-DQB1/HLA-DRA/HLA-DRB1/HLA-DRB5/MCTP2	10
CC	GO:0005802	trans-Golgi network	11/279	259/19550	0.00129470107595153	0.00878743921762845	0.00687220951848851	ATP11B/ATP8B2/CA4/CD74/HLA-DPA1/HLA-DQB1/HLA-DRA/HLA-DRB1/HLA-DRB5/MME/RAB32	11
CC	GO:0044853	plasma membrane raft	7/279	116/19550	0.00138871614495462	0.00918801372330033	0.00718547847689219	CD177/CR1/ITGAM/JAK2/MS4A1/MS4A4A/SKAP1	7
CC	GO:0035577	azurophil granule membrane	5/279	58/19550	0.0014113249919803	0.00918801372330033	0.00718547847689219	ATP11B/C3AR1/CEACAM8/STOM/VNN1	5
CC	GO:0098636	protein complex involved in cell adhesion	4/279	36/19550	0.00166923209061571	0.0106497007381282	0.00832858958896681	CD28/ITGA4/ITGAM/ITGB7	4
CC	GO:0046658	anchored component of plasma membrane	5/279	63/19550	0.00204351128250342	0.0127819627278155	0.00999612330140994	CA4/CD177/CD2/CD24/FOLR3	5
CC	GO:0032580	Golgi cisterna membrane	6/279	95/19550	0.00240849117734651	0.0147751670302603	0.0115549070654074	B4GALT5/CSGALNACT2/GOLGA8A/GOLGA8B/SORT1/ST6GAL1	6
CC	GO:0030133	transport vesicle	14/279	412/19550	0.00251173617643765	0.015117808307238	0.0118228693905804	ATP2B1/CA4/CD74/CEACAM1/HLA-DPA1/HLA-DQB1/HLA-DRA/HLA-DRB1/HLA-DRB5/KIF1B/MCTP2/MME/RAB27A/SORT1	14
CC	GO:0031362	anchored component of external side of plasma membrane	3/279	20/19550	0.00273835106797536	0.0161765553830396	0.0126508616590674	CA4/CD24/FOLR3	3
CC	GO:0032588	trans-Golgi network membrane	6/279	100/19550	0.00311444147912075	0.0180637605789004	0.0141267489100788	CD74/HLA-DPA1/HLA-DQB1/HLA-DRA/HLA-DRB1/HLA-DRB5	6
CC	GO:0045335	phagocytic vesicle	7/279	137/19550	0.00356118041239838	0.0202860098491979	0.0158646571003461	ANXA3/GNLY/LTF/MPEG1/PGLYRP1/RAB32/SNX3	7
CC	GO:0005769	early endosome	13/279	394/19550	0.00452455761856596	0.0253216470232025	0.0198027729566045	ANXA1/ATP11B/CD4/DYSF/FCGR1A/FCGR1B/HLA-DRA/LTF/MME/RAB32/SERPINB1/SNX3/SORT1	13
CC	GO:0042101	T cell receptor complex	7/279	148/19550	0.00542520442000221	0.0298386243100122	0.0233352712802273	CD247/CD3D/CD3E/CD3G/CD4/SKAP1/TRAT1	7
CC	GO:0005795	Golgi stack	7/279	155/19550	0.00694272561237984	0.0375377876330368	0.0293563955420878	B4GALT5/CSGALNACT2/GOLGA8A/GOLGA8B/SORT1/ST6GAL1/SULF2	7
CC	GO:0098562	cytoplasmic side of membrane	8/279	197/19550	0.00749565617860222	0.0393088247727806	0.0307414336616037	ATP2B1/CD2/ESYT1/FYN/LCK/RASA3/RPS28/TRAF5	8
CC	GO:0005770	late endosome	10/279	282/19550	0.00751673451767905	0.0393088247727806	0.0307414336616037	CD74/CD79A/CST7/DYSF/HLA-DMA/HLA-DMB/HLA-DRA/HLA-DRB1/HLA-DRB5/RAB27A	10
CC	GO:0031985	Golgi cisterna	6/279	121/19550	0.00784738203314958	0.0403760462673342	0.0315760533422148	B4GALT5/CSGALNACT2/GOLGA8A/GOLGA8B/SORT1/ST6GAL1	6
CC	GO:1904813	ficolin-1-rich granule lumen	6/279	124/19550	0.00880326992578027	0.0445752874019668	0.034860066372764	GYG1/HK3/MAPK14/MMP9/PYGL/TNFAIP6	6
CC	GO:0008305	integrin complex	3/279	31/19550	0.00962127799607905	0.0479560575117065	0.0375039948202424	ITGA4/ITGAM/ITGB7	3
CC	GO:0009898	cytoplasmic side of plasma membrane	7/279	172/19550	0.0119157509487958	0.0584788392717827	0.0457333275281719	ATP2B1/CD2/ESYT1/FYN/LCK/RASA3/TRAF5	7
CC	GO:0005771	multivesicular body	4/279	64/19550	0.0132024566478393	0.0638118737978902	0.0499040227358521	CD74/CD79A/CST7/RAB27A	4
MF	GO:0140375	immune receptor activity	21/276	144/18368	4.1390703081217e-15	2.26821052885069e-12	1.95625533510173e-12	C3AR1/CCR3/CCR7/CD4/CD74/CR1/CX3CR1/FCER1G/FCGR1B/HLA-DPA1/HLA-DQB1/HLA-DRA/HLA-DRB1/IFNGR1/IL18R1/IL18RAP/IL1R1/IL1R2/IL7R/KLRD1/LILRA5	21
MF	GO:0023023	MHC protein complex binding	11/276	36/18368	3.11268877789058e-12	6.13568104466501e-10	5.29181864973989e-10	CD4/CD74/HLA-DMA/HLA-DMB/HLA-DPA1/HLA-DQB1/HLA-DRA/HLA-DRB1/HLA-DRB5/KLRD1/MS4A1	11
MF	GO:0023026	MHC class II protein complex binding	10/276	27/18368	3.35894947700639e-12	6.13568104466501e-10	5.29181864973989e-10	CD4/CD74/HLA-DMA/HLA-DMB/HLA-DPA1/HLA-DQB1/HLA-DRA/HLA-DRB1/HLA-DRB5/MS4A1	10
MF	GO:0042608	T cell receptor binding	6/276	11/18368	4.72920693731276e-09	6.47901350411848e-07	5.58793135487744e-07	CD3E/CD3G/FYN/HLA-DRA/HLA-DRB1/LCK	6
MF	GO:0004896	cytokine receptor activity	11/276	97/18368	2.29163404278924e-07	2.51163091089701e-05	2.16619723202604e-05	CCR3/CCR7/CD4/CD74/CX3CR1/IFNGR1/IL18R1/IL18RAP/IL1R1/IL1R2/IL7R	11
MF	GO:0019865	immunoglobulin binding	6/276	23/18368	8.87754709605704e-07	8.10815968106543e-05	6.99301516864844e-05	FCAR/FCER1A/FCER1G/FCGR1A/FCGR1B/MS4A1	6
MF	GO:0003953	NAD+ nucleosidase activity	6/276	28/18368	3.110406759552e-06	0.000243500414890643	0.000210010922562233	BST1/IL18R1/IL18RAP/IL1R1/TLR5/TLR8	6
MF	GO:0032395	MHC class II receptor activity	4/276	10/18368	9.75536415673619e-06	0.000593993284210159	0.000512299240511644	HLA-DPA1/HLA-DQB1/HLA-DRA/HLA-DRB1	4
MF	GO:0050786	RAGE receptor binding	4/276	10/18368	9.75536415673619e-06	0.000593993284210159	0.000512299240511644	HMGB2/S100A12/S100A8/S100A9	4
MF	GO:0019955	cytokine binding	10/276	139/18368	4.84107932644448e-05	0.00265291147089158	0.00228804696586692	CCR3/CCR7/CD4/CD74/CX3CR1/IFNGR1/IL18R1/IL1R1/IL1R2/ITGA4	10
MF	GO:0004715	non-membrane spanning protein tyrosine kinase activity	6/276	45/18368	5.4284090740258e-05	0.00270433470233285	0.00233239777439003	BMX/FYN/ITK/JAK2/LCK/TXK	6
MF	GO:0030246	carbohydrate binding	14/276	271/18368	6.48536749139297e-05	0.00296165115440279	0.0025543245645925	CLEC1B/CLEC2D/CLEC4D/CLEC5A/HK3/HLA-DRA/HLA-DRB1/KLRB1/KLRD1/KLRG1/MGAM/PPP1R3D/PYGL/SLC2A3	14
MF	GO:0050135	NAD(P)+ nucleosidase activity	4/276	16/18368	7.87330165312903e-05	0.00308183521851051	0.00265797927989093	BST1/IL18R1/IL18RAP/IL1R1	4
MF	GO:0061809	NAD+ nucleotidase, cyclic ADP-ribose generating	4/276	16/18368	7.87330165312903e-05	0.00308183521851051	0.00265797927989093	BST1/IL18R1/IL18RAP/IL1R1	4
MF	GO:0016799	hydrolase activity, hydrolyzing N-glycosyl compounds	6/276	50/18368	9.94588047672377e-05	0.00363356166749642	0.00313382479582384	BST1/IL18R1/IL18RAP/IL1R1/TLR5/TLR8	6
MF	GO:1990782	protein tyrosine kinase binding	8/276	105/18368	0.000186009593545142	0.00613078614108905	0.0052875969599481	CASS4/CBLB/CD2/CD247/CD4/CEACAM1/FCRL3/TRAT1	8
MF	GO:0042605	peptide antigen binding	5/276	36/18368	0.000190188621165171	0.00613078614108905	0.0052875969599481	HLA-DPA1/HLA-DQB1/HLA-DRA/HLA-DRB1/HLA-DRB5	5
MF	GO:0009931	calcium-dependent protein serine/threonine kinase activity	4/276	23/18368	0.000352606544136255	0.0107349103437038	0.00925849931679408	CAMK4/MKNK1/PRKCH/PRKCQ	4
MF	GO:0010857	calcium-dependent protein kinase activity	4/276	24/18368	0.000418158587614117	0.0120605740006598	0.0104018396586559	CAMK4/MKNK1/PRKCH/PRKCQ	4
MF	GO:0005536	glucose binding	3/276	11/18368	0.000506414794316373	0.0132150146326368	0.0113975058971454	HK3/PYGL/SLC2A3	3
MF	GO:0019864	IgG binding	3/276	11/18368	0.000506414794316373	0.0132150146326368	0.0113975058971454	FCER1G/FCGR1A/FCGR1B	3
MF	GO:0001618	virus receptor activity	6/276	76/18368	0.000988352406885982	0.0246189599533417	0.0212330253919524	CD4/CLEC5A/CR1/DPP4/ITGB7/PLSCR1	6
MF	GO:0140272	exogenous protein binding	6/276	77/18368	0.00105859592416618	0.0252221985410028	0.0217532983959091	CD4/CLEC5A/CR1/DPP4/ITGB7/PLSCR1	6
MF	GO:0001530	lipopolysaccharide binding	4/276	33/18368	0.00144825538905251	0.0317457581280311	0.027379649249877	BPI/CD6/LTF/RNASE3	4
MF	GO:0019956	chemokine binding	4/276	33/18368	0.00144825538905251	0.0317457581280311	0.027379649249877	CCR3/CCR7/CX3CR1/ITGA4	4
MF	GO:0019903	protein phosphatase binding	8/276	150/18368	0.00196804565525492	0.0414803468876805	0.0357754048262938	CEACAM1/FCRL3/FCRL6/LCK/MAPK14/PPP1R3D/SKAP1/SNX3	8
MF	GO:0048306	calcium-dependent protein binding	6/276	88/18368	0.0021100878944325	0.04282696911663	0.0369368212319763	ANXA1/ANXA3/CD177/S100A12/S100A8/S100A9	6
MF	GO:0004714	transmembrane receptor protein tyrosine kinase activity	7/276	124/18368	0.00271032139750342	0.0530448616368527	0.0457494100556029	BMX/FYN/ITK/JAK2/LCK/MAP2K6/TXK	7
MF	GO:0019902	phosphatase binding	9/276	196/18368	0.0029196810856401	0.0544233911241242	0.0469383453990238	CEACAM1/FCRL3/FCRL6/LCK/MAPK14/NFATC2/PPP1R3D/SKAP1/SNX3	9
MF	GO:0042287	MHC protein binding	4/276	40/18368	0.00297938272577322	0.0544233911241242	0.0469383453990238	CD4/CD74/FCRL6/KLRD1	4
