# Supplementary material for: Peripheral Blood Genes Crosstalk between COVID-19 and Sepsis
Source: Int J Mol Sci. 2023 Jan 30;24(3):2591. doi: 10.3390/ijms24032591 (PMC9916586; doi:10.3390/ijms24032591)
Supplement: Supplementary file 1 [file ijms-24-02591-s001.zip › Supplementary Table S5-the results of KEGG enrichment analysis.xls]

ID	Description	GeneRatio	BgRatio	pvalue	p.adjust	qvalue	geneID	Count
hsa04640	Hematopoietic cell lineage	23/164	99/8192	9.41214405615685e-19	2.29656314970227e-16	1.89233633129048e-16	CD2/CD24/CD3D/CD3E/CD3G/CD4/CD5/CR1/FCGR1A/HLA-DMA/HLA-DMB/HLA-DPA1/HLA-DQB1/HLA-DRA/HLA-DRB1/HLA-DRB5/IL1R1/IL1R2/IL7R/ITGA4/ITGAM/MME/MS4A1	23
hsa04658	Th1 and Th2 cell differentiation	19/164	92/8192	1.21579509341838e-14	1.48327001397042e-12	1.22219401496269e-12	CD247/CD3D/CD3E/CD3G/CD4/HLA-DMA/HLA-DMB/HLA-DPA1/HLA-DQB1/HLA-DRA/HLA-DRB1/HLA-DRB5/IFNGR1/JAK2/LCK/MAPK14/NFATC2/PRKCQ/STAT4	19
hsa04659	Th17 cell differentiation	20/164	108/8192	2.15517811470922e-14	1.7528781999635e-12	1.44434743827881e-12	CD247/CD3D/CD3E/CD3G/CD4/HLA-DMA/HLA-DMB/HLA-DPA1/HLA-DQB1/HLA-DRA/HLA-DRB1/HLA-DRB5/IFNGR1/IL1R1/JAK2/LCK/MAPK14/NFATC2/PRKCQ/RORA	20
hsa05310	Asthma	11/164	31/8192	8.86363589220711e-12	5.40681789424634e-10	4.45514330371463e-10	CD40LG/FCER1A/FCER1G/HLA-DMA/HLA-DMB/HLA-DPA1/HLA-DQB1/HLA-DRA/HLA-DRB1/HLA-DRB5/RNASE3	11
hsa04672	Intestinal immune network for IgA production	12/164	49/8192	1.34561725267238e-10	6.5666121930412e-09	5.41079779495629e-09	CD28/CD40LG/HLA-DMA/HLA-DMB/HLA-DPA1/HLA-DQB1/HLA-DRA/HLA-DRB1/HLA-DRB5/ICOS/ITGA4/ITGB7	12
hsa04660	T cell receptor signaling pathway	16/164	104/8192	1.849255018721e-10	7.52030374279874e-09	6.19662646624055e-09	CBLB/CD247/CD28/CD3D/CD3E/CD3G/CD4/CD40LG/FYN/ICOS/ITK/LCK/MAPK14/NFATC2/PRKCQ/RASGRP1	16
hsa05140	Leishmaniasis	14/164	77/8192	2.68312931733513e-10	9.35262219185389e-09	7.7064315730979e-09	CR1/FCGR1A/HLA-DMA/HLA-DMB/HLA-DPA1/HLA-DQB1/HLA-DRA/HLA-DRB1/HLA-DRB5/IFNGR1/ITGA4/ITGAM/JAK2/MAPK14	14
hsa05321	Inflammatory bowel disease	13/164	65/8192	3.43329403593421e-10	1.04715468095993e-08	8.62841001136098e-09	HLA-DMA/HLA-DMB/HLA-DPA1/HLA-DQB1/HLA-DRA/HLA-DRB1/HLA-DRB5/IFNGR1/IL18R1/IL18RAP/RORA/STAT4/TLR5	13
hsa05235	PD-L1 expression and PD-1 checkpoint pathway in cancer	14/164	89/8192	1.98091272465826e-09	5.3704744979624e-08	4.42519684689741e-08	CD247/CD28/CD3D/CD3E/CD3G/CD4/IFNGR1/JAK2/LCK/MAP2K6/MAPK14/NFATC2/PRKCQ/RASGRP1	14
hsa04612	Antigen processing and presentation	12/164	78/8192	3.8349647774706e-08	8.35703468856097e-07	6.88608121447431e-07	CD4/CD74/CIITA/HLA-DMA/HLA-DMB/HLA-DPA1/HLA-DQB1/HLA-DRA/HLA-DRB1/HLA-DRB5/KLRC4/KLRD1	12
hsa05330	Allograft rejection	9/164	38/8192	4.11001705994802e-08	8.35703468856097e-07	6.88608121447431e-07	CD28/CD40LG/HLA-DMA/HLA-DMB/HLA-DPA1/HLA-DQB1/HLA-DRA/HLA-DRB1/HLA-DRB5	9
hsa05340	Primary immunodeficiency	9/164	38/8192	4.11001705994802e-08	8.35703468856097e-07	6.88608121447431e-07	CD3D/CD3E/CD4/CD40LG/CD79A/CIITA/ICOS/IL7R/LCK	9
hsa04514	Cell adhesion molecules	16/164	157/8192	8.23687752627302e-08	1.54599855108509e-06	1.27388146357745e-06	CD2/CD28/CD4/CD40LG/CD6/HLA-DMA/HLA-DMB/HLA-DPA1/HLA-DQB1/HLA-DRA/HLA-DRB1/HLA-DRB5/ICOS/ITGA4/ITGAM/ITGB7	16
hsa05332	Graft-versus-host disease	9/164	42/8192	1.04966597036366e-07	1.82941783406238e-06	1.50741504014631e-06	CD28/HLA-DMA/HLA-DMB/HLA-DPA1/HLA-DQB1/HLA-DRA/HLA-DRB1/HLA-DRB5/KLRD1	9
hsa05416	Viral myocarditis	10/164	60/8192	2.50223439573192e-07	4.07030128372393e-06	3.35387206726173e-06	CD28/CD40LG/FYN/HLA-DMA/HLA-DMB/HLA-DPA1/HLA-DQB1/HLA-DRA/HLA-DRB1/HLA-DRB5	10
hsa05145	Toxoplasmosis	13/164	112/8192	3.14852252184339e-07	4.80149684581117e-06	3.95636711626373e-06	CD40LG/CIITA/HLA-DMA/HLA-DMB/HLA-DPA1/HLA-DQB1/HLA-DRA/HLA-DRB1/HLA-DRB5/IFNGR1/JAK2/MAP2K6/MAPK14	13
hsa05150	Staphylococcus aureus infection	12/164	96/8192	4.03991761932074e-07	5.79846999478976e-06	4.77785922780347e-06	C3AR1/DEFA1B/FCAR/FCGR1A/HLA-DMA/HLA-DMB/HLA-DPA1/HLA-DQB1/HLA-DRA/HLA-DRB1/HLA-DRB5/ITGAM	12
hsa05152	Tuberculosis	16/164	180/8192	5.47177746452722e-07	7.41729834080356e-06	6.11175143698654e-06	CD74/CIITA/CR1/FCER1G/FCGR1A/HLA-DMA/HLA-DMB/HLA-DPA1/HLA-DQB1/HLA-DRA/HLA-DRB1/HLA-DRB5/IFNGR1/ITGAM/JAK2/MAPK14	16
hsa05320	Autoimmune thyroid disease	9/164	53/8192	8.63925335946987e-07	1.10946201037403e-05	9.14181380420357e-06	CD28/CD40LG/HLA-DMA/HLA-DMB/HLA-DPA1/HLA-DQB1/HLA-DRA/HLA-DRB1/HLA-DRB5	9
hsa04940	Type I diabetes mellitus	8/164	43/8192	1.73762312286337e-06	2.11990020989331e-05	1.74676850772054e-05	CD28/HLA-DMA/HLA-DMB/HLA-DPA1/HLA-DQB1/HLA-DRA/HLA-DRB1/HLA-DRB5	8
hsa05166	Human T-cell leukemia virus 1 infection	16/164	222/8192	8.65619251492552e-06	9.78577164553298e-05	8.06334074329939e-05	CD3D/CD3E/CD3G/CD4/ETS1/HLA-DMA/HLA-DMB/HLA-DPA1/HLA-DQB1/HLA-DRA/HLA-DRB1/HLA-DRB5/IL1R1/IL1R2/LCK/NFATC2	16
hsa04380	Osteoclast differentiation	12/164	128/8192	8.82323672957892e-06	9.78577164553298e-05	8.06334074329939e-05	CAMK4/FCGR1A/FYN/IFNGR1/IL1R1/LCK/LILRA5/MAP2K6/MAPK14/NFATC2/SIRPG/SOCS3	12
hsa05169	Epstein-Barr virus infection	15/164	202/8192	1.17221984192875e-05	0.000124357235404615	0.000102468645221232	CD247/CD3D/CD3E/CD3G/GADD45A/HLA-DMA/HLA-DMB/HLA-DPA1/HLA-DQB1/HLA-DRA/HLA-DRB1/HLA-DRB5/MAP2K6/MAPK14/TRAF5	15
hsa05323	Rheumatoid arthritis	9/164	93/8192	9.46023679829988e-05	0.000961790741160487	0.000792502293190911	ATP6V1C1/CD28/HLA-DMA/HLA-DMB/HLA-DPA1/HLA-DQB1/HLA-DRA/HLA-DRB1/HLA-DRB5	9
hsa04145	Phagosome	11/164	152/8192	0.000224581399423648	0.00219191445837481	0.00180610725431229	ATP6V1C1/FCAR/FCGR1A/HLA-DMA/HLA-DMB/HLA-DPA1/HLA-DQB1/HLA-DRA/HLA-DRB1/HLA-DRB5/ITGAM	11
hsa05322	Systemic lupus erythematosus	10/164	136/8192	0.000382423855776419	0.00358890080036332	0.00295720471470834	CD28/CD40LG/FCGR1A/HLA-DMA/HLA-DMB/HLA-DPA1/HLA-DQB1/HLA-DRA/HLA-DRB1/HLA-DRB5	10
hsa05202	Transcriptional misregulation in cancer	12/164	193/8192	0.000476221624598623	0.0043036324593357	0.00354613373482795	BCL11B/BCL2A1/BCL6/DEFA1B/FCGR1A/GADD45A/HPGD/IL1R2/ITGAM/ITGB7/KMT2A/MMP9	12
hsa05164	Influenza A	11/164	171/8192	0.000617241771589378	0.00537882115242172	0.00443207437494629	CIITA/HLA-DMA/HLA-DMB/HLA-DPA1/HLA-DQB1/HLA-DRA/HLA-DRB1/HLA-DRB5/IFNGR1/JAK2/SOCS3	11
hsa04650	Natural killer cell mediated cytotoxicity	8/164	131/8192	0.0046843781928353	0.0385563227282925	0.0317698776579114	CD247/FCER1G/FYN/IFNGR1/KLRD1/LCK/NFATC2/SH2D1B	8
hsa04064	NF-kappa B signaling pathway	7/164	104/8192	0.00474053148298678	0.0385563227282925	0.0317698776579114	BCL2A1/CD40LG/GADD45A/IL1R1/LCK/PRKCQ/TRAF5	7
hsa05134	Legionellosis	5/164	57/8192	0.00547343044248363	0.0422239996184928	0.0347919927831412	CR1/ITGAM/NAIP/NLRC4/TLR5	5
hsa00500	Starch and sucrose metabolism	4/164	36/8192	0.00553757372045808	0.0422239996184928	0.0347919927831412	GYG1/HK3/MGAM/PYGL	4
hsa04668	TNF signaling pathway	7/164	112/8192	0.00708138940820019	0.0523593641091166	0.0431433932046646	IL18R1/MAP2K6/MAPK14/MMP9/RPS6KA5/SOCS3/TRAF5	7
