# Supplementary material for: Peripheral Blood Genes Crosstalk between COVID-19 and Sepsis
Source: Int J Mol Sci. 2023 Jan 30;24(3):2591. doi: 10.3390/ijms24032591 (PMC9916586; doi:10.3390/ijms24032591)
Supplement: Supplementary file 1 [file ijms-24-02591-s001.zip › Supplementary Table S6_connection scores of Common DEGs.xls]

## Sheet: Sheet1
#node1	node2	node1_string_id	node2_string_id	homology	experimentally_determined_interaction	database_annotated	automated_textmining	combined_score
ACSL1	ACSL4	9606.ENSP00000422607	9606.ENSP00000339787	0	0	0.6	0.376	0.739
ANXA1	DYSF	9606.ENSP00000366109	9606.ENSP00000386881	0	0.15	0.8	0.782	0.959
BCL6	CD79A	9606.ENSP00000384371	9606.ENSP00000221972	0	0	0.9	0	0.9
CBLB	CD40LG	9606.ENSP00000264122	9606.ENSP00000359663	0	0	0.9	0	0.9
CD163	HP	9606.ENSP00000352071	9606.ENSP00000348170	0	0	0.6	0.961	0.983
CD163	HPR	9606.ENSP00000352071	9606.ENSP00000441828	0	0	0	0.708	0.708
CD2	CD28	9606.ENSP00000358490	9606.ENSP00000324890	0	0	0.9	0.601	0.958
CD2	LCK	9606.ENSP00000358490	9606.ENSP00000337825	0	0.483	0	0.843	0.915
CD2	CD247	9606.ENSP00000358490	9606.ENSP00000354782	0	0	0.9	0.485	0.946
CD247	CD4	9606.ENSP00000354782	9606.ENSP00000011653	0	0	0.9	0.583	0.956
CD247	FCER1G	9606.ENSP00000354782	9606.ENSP00000289902	0	0.182	0	0.86	0.88
CD247	TRAT1	9606.ENSP00000354782	9606.ENSP00000295756	0	0.462	0.9	0.303	0.959
CD247	CD3D	9606.ENSP00000354782	9606.ENSP00000300692	0	0.8	0.9	0.837	0.996
CD247	CD28	9606.ENSP00000354782	9606.ENSP00000324890	0	0	0	0.717	0.717
CD247	LCK	9606.ENSP00000354782	9606.ENSP00000337825	0	0.484	0.9	0.837	0.99
CD247	FYN	9606.ENSP00000354782	9606.ENSP00000346671	0	0.463	0.9	0.654	0.979
CD247	HLA-DRB1	9606.ENSP00000354782	9606.ENSP00000353099	0	0	0.9	0	0.9
CD247	CD3E	9606.ENSP00000354782	9606.ENSP00000354566	0	0.905	0.9	0.642	0.996
CD247	HLA-DRA	9606.ENSP00000354782	9606.ENSP00000378786	0	0	0.9	0	0.9
CD247	CD3G	9606.ENSP00000354782	9606.ENSP00000431445	0	0.8	0.9	0.334	0.985
CD28	PRKCQ	9606.ENSP00000324890	9606.ENSP00000263125	0	0.27	0	0.866	0.898
CD28	ITGB7	9606.ENSP00000324890	9606.ENSP00000267082	0	0	0.9	0	0.9
CD28	ITGAM	9606.ENSP00000324890	9606.ENSP00000441691	0	0	0.72	0	0.72
CD28	ITGA4	9606.ENSP00000324890	9606.ENSP00000380227	0	0	0.9	0	0.9
CD28	LCK	9606.ENSP00000324890	9606.ENSP00000337825	0	0	0.5	0.897	0.946
CD3D	CD4	9606.ENSP00000300692	9606.ENSP00000011653	0	0	0.9	0.519	0.949
CD3D	TRAT1	9606.ENSP00000300692	9606.ENSP00000295756	0	0	0.9	0.252	0.922
CD3D	LCK	9606.ENSP00000300692	9606.ENSP00000337825	0	0	0.9	0	0.9
CD3D	HLA-DRA	9606.ENSP00000300692	9606.ENSP00000378786	0	0	0.9	0	0.9
CD3D	HLA-DRB1	9606.ENSP00000300692	9606.ENSP00000353099	0	0	0.9	0	0.9
CD3D	FYN	9606.ENSP00000300692	9606.ENSP00000346671	0	0.483	0.9	0	0.946
CD3D	CD3E	9606.ENSP00000300692	9606.ENSP00000354566	0	0.887	0.9	0.226	0.99
CD3D	CD3G	9606.ENSP00000300692	9606.ENSP00000431445	0	0.8	0.9	0.898	0.997
CD3E	CD4	9606.ENSP00000354566	9606.ENSP00000011653	0	0	0.9	0	0.9
CD3E	TRAT1	9606.ENSP00000354566	9606.ENSP00000295756	0	0	0.9	0.067	0.902
CD3E	LCK	9606.ENSP00000354566	9606.ENSP00000337825	0	0.483	0.9	0.461	0.969
CD3E	FYN	9606.ENSP00000354566	9606.ENSP00000346671	0	0	0.9	0.107	0.906
CD3E	HLA-DRB1	9606.ENSP00000354566	9606.ENSP00000353099	0	0	0.9	0	0.9
CD3E	HLA-DRA	9606.ENSP00000354566	9606.ENSP00000378786	0	0	0.9	0	0.9
CD3E	CD3G	9606.ENSP00000354566	9606.ENSP00000431445	0	0.892	0.9	0.201	0.99
CD3G	CD4	9606.ENSP00000431445	9606.ENSP00000011653	0	0	0.9	0.324	0.929
CD3G	TRAT1	9606.ENSP00000431445	9606.ENSP00000295756	0	0	0.9	0	0.9
CD3G	LCK	9606.ENSP00000431445	9606.ENSP00000337825	0	0	0.9	0	0.9
CD3G	FYN	9606.ENSP00000431445	9606.ENSP00000346671	0	0.27	0.9	0	0.923
CD3G	HLA-DRB1	9606.ENSP00000431445	9606.ENSP00000353099	0	0	0.9	0	0.9
CD3G	HLA-DRA	9606.ENSP00000431445	9606.ENSP00000378786	0	0	0.9	0	0.9
CD4	HLA-DQB1	9606.ENSP00000011653	9606.ENSP00000364080	0	0	0.6	0.616	0.839
CD4	TRAT1	9606.ENSP00000011653	9606.ENSP00000295756	0	0	0.9	0	0.9
CD4	HLA-DRB1	9606.ENSP00000011653	9606.ENSP00000353099	0	0	0.9	0.251	0.921
CD4	FYN	9606.ENSP00000011653	9606.ENSP00000346671	0	0.05	0.9	0.716	0.97
CD4	HLA-DRA	9606.ENSP00000011653	9606.ENSP00000378786	0	0.8	0.9	0	0.979
CD4	LCK	9606.ENSP00000011653	9606.ENSP00000337825	0	0.897	0.9	0.908	0.998
CD40LG	ITGAM	9606.ENSP00000359663	9606.ENSP00000441691	0	0	0.9	0.825	0.981
CD74	HLA-DMA	9606.ENSP00000009530	9606.ENSP00000363976	0	0.616	0.36	0.107	0.761
CD74	HLA-DPA1	9606.ENSP00000009530	9606.ENSP00000393566	0	0.369	0.6	0.185	0.776
CD74	HLA-DQB1	9606.ENSP00000009530	9606.ENSP00000364080	0	0.473	0.6	0.282	0.835
CD74	HLA-DRB1	9606.ENSP00000009530	9606.ENSP00000353099	0	0.173	0.9	0.107	0.919
CD74	HLA-DRA	9606.ENSP00000009530	9606.ENSP00000378786	0	0.867	0.9	0	0.986
CEACAM1	CEACAM8	9606.ENSP00000161559	9606.ENSP00000244336	0	0.376	0.3	0.809	0.909
CLEC2D	KLRB1	9606.ENSP00000261340	9606.ENSP00000229402	0	0.617	0.6	0.898	0.983
CLEC4D	FCER1G	9606.ENSP00000299665	9606.ENSP00000289902	0	0	0.6	0.476	0.781
FCER1A	FCER1G	9606.ENSP00000357097	9606.ENSP00000289902	0	0	0.9	0.678	0.966
FCER1A	FYN	9606.ENSP00000357097	9606.ENSP00000346671	0	0.055	0.9	0	0.901
FCER1G	FCGR1A	9606.ENSP00000289902	9606.ENSP00000358165	0	0.282	0	0.845	0.883
FCER1G	FYN	9606.ENSP00000289902	9606.ENSP00000346671	0	0.057	0.9	0.207	0.918
FYN	GZMA	9606.ENSP00000346671	9606.ENSP00000274306	0	0	0.9	0	0.9
FYN	LCK	9606.ENSP00000346671	9606.ENSP00000337825	0	0.27	0.9	0.807	0.984
FYN	SKAP1	9606.ENSP00000346671	9606.ENSP00000338171	0	0.483	0	0.723	0.85
FYN	JAK2	9606.ENSP00000346671	9606.ENSP00000371067	0	0.297	0.5	0.456	0.792
FYN	SH2D1B	9606.ENSP00000346671	9606.ENSP00000356906	0	0.182	0	0.859	0.88
FYN	HLA-DRA	9606.ENSP00000346671	9606.ENSP00000378786	0	0	0.9	0	0.9
FYN	HLA-DRB1	9606.ENSP00000346671	9606.ENSP00000353099	0	0	0.9	0	0.9
FYN	ITK	9606.ENSP00000346671	9606.ENSP00000398655	0	0.483	0.9	0	0.946
HLA-DMA	HLA-DRB1	9606.ENSP00000363976	9606.ENSP00000353099	0	0.734	0.9	0.164	0.975
HLA-DMA	HLA-DQB1	9606.ENSP00000363976	9606.ENSP00000364080	0	0.199	0.72	0.164	0.796
HLA-DMA	HLA-DRB5	9606.ENSP00000363976	9606.ENSP00000364114	0	0.199	0.72	0.164	0.796
HLA-DMA	HLA-DPA1	9606.ENSP00000363976	9606.ENSP00000393566	0	0	0.9	0	0.9
HLA-DMA	HLA-DRA	9606.ENSP00000363976	9606.ENSP00000378786	0	0.909	0.9	0.172	0.991
HLA-DMA	HLA-DMB	9606.ENSP00000363976	9606.ENSP00000398890	0	0.946	0.9	0.16	0.995
HLA-DMB	HLA-DRB1	9606.ENSP00000398890	9606.ENSP00000353099	0	0.653	0.9	0	0.963
HLA-DMB	HLA-DQB1	9606.ENSP00000398890	9606.ENSP00000364080	0	0	0.72	0	0.72
HLA-DMB	HLA-DRB5	9606.ENSP00000398890	9606.ENSP00000364114	0	0	0.72	0	0.72
HLA-DMB	HLA-DRA	9606.ENSP00000398890	9606.ENSP00000378786	0	0.942	0.9	0.148	0.994
HLA-DMB	HLA-DPA1	9606.ENSP00000398890	9606.ENSP00000393566	0	0.182	0.9	0	0.914
HLA-DPA1	HLA-DRB1	9606.ENSP00000393566	9606.ENSP00000353099	0	0.279	0.9	0.101	0.929
HLA-DPA1	HLA-DQB1	9606.ENSP00000393566	9606.ENSP00000364080	0	0.279	0.72	0.348	0.856
HLA-DPA1	HLA-DRB5	9606.ENSP00000393566	9606.ENSP00000364114	0	0.279	0.72	0.101	0.802
HLA-DPA1	HLA-DRA	9606.ENSP00000393566	9606.ENSP00000378786	0	0	0.9	0	0.9
HLA-DQB1	HLA-DRB1	9606.ENSP00000364080	9606.ENSP00000353099	0	0	0.72	0	0.72
HLA-DQB1	HLA-DRB5	9606.ENSP00000364080	9606.ENSP00000364114	0	0	0.72	0	0.72
HLA-DQB1	HLA-DRA	9606.ENSP00000364080	9606.ENSP00000378786	0	0.279	0.72	0.205	0.825
HLA-DRA	LCK	9606.ENSP00000378786	9606.ENSP00000337825	0	0	0.9	0	0.9
HLA-DRA	HLA-DRB1	9606.ENSP00000378786	9606.ENSP00000353099	0	0.949	0.9	0.554	0.997
HLA-DRA	HLA-DRB5	9606.ENSP00000378786	9606.ENSP00000364114	0	0.939	0.72	0.101	0.983
HLA-DRB1	LCK	9606.ENSP00000353099	9606.ENSP00000337825	0	0	0.9	0	0.9
HLA-DRB1	HLA-DRB5	9606.ENSP00000353099	9606.ENSP00000364114	0	0.647	0.72	0	0.896
HP	HPR	9606.ENSP00000348170	9606.ENSP00000441828	0	0	0.72	0.422	0.831
IFNGR1	JAK2	9606.ENSP00000356713	9606.ENSP00000371067	0	0.507	0.9	0.883	0.993
IL18R1	IL18RAP	9606.ENSP00000387211	9606.ENSP00000264260	0	0.8	0.9	0.907	0.997
IL1R1	IRAK3	9606.ENSP00000386380	9606.ENSP00000261233	0	0.047	0.9	0	0.9
IL1R1	IL1R2	9606.ENSP00000386380	9606.ENSP00000330959	0	0	0	0.752	0.752
ITGA4	ITGB7	9606.ENSP00000380227	9606.ENSP00000267082	0	0.959	0.9	0.656	0.998
ITGA4	ITGAM	9606.ENSP00000380227	9606.ENSP00000441691	0	0	0.72	0	0.72
ITGAM	ITGB7	9606.ENSP00000441691	9606.ENSP00000267082	0	0.19	0.72	0.077	0.772
ITGAM	MMP9	9606.ENSP00000441691	9606.ENSP00000361405	0	0	0.9	0	0.9
ITK	LCK	9606.ENSP00000398655	9606.ENSP00000337825	0	0	0.9	0.36	0.933
JAK2	SOCS3	9606.ENSP00000371067	9606.ENSP00000330341	0	0.542	0.9	0.911	0.995
JAK2	STAT4	9606.ENSP00000371067	9606.ENSP00000376134	0	0.077	0.6	0.257	0.701
KLRC4	KLRD1	9606.ENSP00000310216	9606.ENSP00000371333	0	0	0.9	0.591	0.957
LCK	PRKCQ	9606.ENSP00000337825	9606.ENSP00000263125	0	0.505	0	0.705	0.847
LCK	SOCS3	9606.ENSP00000337825	9606.ENSP00000330341	0	0.309	0.9	0	0.928
LCN2	MMP9	9606.ENSP00000362108	9606.ENSP00000361405	0	0.554	0	0.899	0.953
LDHA	LDHB	9606.ENSP00000445175	9606.ENSP00000379386	0	0.767	0.8	0.902	0.995
LMNB1	SYNE2	9606.ENSP00000261366	9606.ENSP00000350719	0	0.058	0.8	0.418	0.88
MAP2K6	MAPK14	9606.ENSP00000468348	9606.ENSP00000229795	0	0.688	0	0.218	0.746
MAPK14	MKNK1	9606.ENSP00000229795	9606.ENSP00000361014	0	0.55	0.9	0.125	0.957
NAIP	NLRC4	9606.ENSP00000428657	9606.ENSP00000385090	0	0.821	0.54	0.908	0.991
PFKFB2	PFKFB3	9606.ENSP00000356047	9606.ENSP00000443319	0	0.739	0.6	0	0.891
RASGRP1	SKAP1	9606.ENSP00000310244	9606.ENSP00000338171	0	0	0	0.756	0.756
RPS28	RPS4X	9606.ENSP00000472469	9606.ENSP00000362744	0	0.993	0.9	0	0.999
S100A8	S100A9	9606.ENSP00000357722	9606.ENSP00000357727	0	0.893	0.9	0.892	0.998
SH2D1B	SLAMF6	9606.ENSP00000356906	9606.ENSP00000357036	0	0.491	0.6	0.406	0.868
TESPA1	THEMIS	9606.ENSP00000400892	9606.ENSP00000357231	0	0	0.72	0	0.72
