# Supplementary material for: Peripheral Blood Genes Crosstalk between COVID-19 and Sepsis
Source: Int J Mol Sci. 2023 Jan 30;24(3):2591. doi: 10.3390/ijms24032591 (PMC9916586; doi:10.3390/ijms24032591)
Supplement: Supplementary file 1 [file ijms-24-02591-s001.zip › Supplementary Table S7-the results of TFs enrichment analysis.xls]

Term	Overlap	P-value	Adjusted P-value	Old P-value	Old Adjusted P-value	Odds Ratio	Combined Score	Genes
NR3C1	12/239	3.41949655053151E-4	0.04753100205238799	0	0	3.4882699917867543	27.83934923582807	CD4;RPS6KA5;LCK;TTC3;HMGB2;CD3G;FYN;TXN;MAPK14;CD3D;ETS1;FKBP5
STAT1	10/196	9.318619801923592E-4	0.06397141524152924	0	0	3.5311900365663806	24.641794692837742	CIITA;RPS6KA5;IFNGR1;LCK;ELP2;FYN;BMX;IL7R;MAPK14;ATP6V1C1
SOX17	2/4	0.001380678026795595	0.06397141524152924	0	0	64.56065573770492	425.1435761834728	LEF1;TCF7
RUNX3	4/41	0.0035258211414062875	0.12252228466386848	0	0	7.0131121220230135	39.60754602352829	LCK;TCF7;LEF1;FYN
STAT3	10/246	0.0048741819824401665	0.13550225911183664	0	0	2.775923072533242	14.778467545473083	SOCS3;RPS6KA5;IFNGR1;LCK;STAT4;ELP2;FYN;JAK2;BMX;IL7R
ELK1	4/49	0.006704234250166917	0.1534667039683581	0	0	5.763989732306564	28.848860687406468	RPS6KA5;TCF7;GRB10;PADI4
STAT5B	5/81	0.00817617939271338	0.1534667039683581	0	0	4.2734837922621125	20.54062935279597	ELP2;CD247;JAK2;IL7R;ETS1
STAT4	3/28	0.00883261605573284	0.1534667039683581	0	0	7.763684210526316	36.716823095859944	IFNGR1;MAPK14;MAP2K6
EP300	14/473	0.015020983656793097	0.23199074758824895	0	0	2.0022455702038116	8.40604188341265	BCL11B;DDX24;TCF7;LEF1;NFATC2;RORA;MAPK14;ETS1;CD2;PLSCR1;RPS6KA5;BCL6;CAMK4;STAT4
CEBPB	6/142	0.02249869060967752	0.3127317994745175	0	0	2.8664744967754543	10.876258927693844	CIITA;RPS6KA5;HMGB2;RORA;BAZ1A;MAPK14
MITF	3/42	0.026463647220095674	0.3344042694175726	0	0	4.973178137651822	18.06249989806543	HK3;LEF1;MAPK14
JUND	3/44	0.0298587349797594	0.3382862818592851	0	0	4.7301026957638	16.608704837168453	PRKCQ;MAPK14;ETS1
NOD2	3/45	0.03163828535374609	0.3382862818592851	0	0	4.617246240601504	15.945139666370682	SOCS3;NLRC4;MAPK14
NR2F2	2/22	0.04433373084370667	0.4401706133768019	0	0	6.45016393442623	20.09877192252203	BCL11B;LCK
CREB1	5/134	0.05587957246287507	0.48549151894489656	0	0	2.5109091842497047	7.242859146221195	CD74;CIITA;RPS6KA5;CAMK4;MAPK14
USF2	2/25	0.055883915849772266	0.48549151894489656	0	0	5.607982893799002	16.176107044478297	S100A9;S100A8
STAT5A	4/96	0.060478671014619796	0.48789076014204386	0	0	2.812598651169465	7.89064572855973	LCK;CD247;BMX;IL7R
NFE2L2	3/61	0.06727096526560858	0.48789076014204386	0	0	3.3408008166969148	9.016910128995884	PRKCH;PRKCQ;FYN
CNOT3	2/28	0.06835228535185492	0.48789076014204386	0	0	4.96015132408575	13.308484205220253	CAPZA2;MAPK14
RAD21	7/237	0.07371011484160375	0.48789076014204386	0	0	1.9745072463768116	5.148755198521373	RPS4X;SERPINB1;ITGAM;ARG1;RNASE3;IL7R;S100A9
ATF2	7/237	0.07371011484160375	0.48789076014204386	0	0	1.9745072463768116	5.148755198521373	LDHB;LDHA;RPS6KA5;ANXA1;ANXA3;MAPK14;ETS1
HTT	8/293	0.08327356175931569	0.5117468337486473	0	0	1.8220266385026112	4.528873443811468	SH3GLB1;LDHB;LDHA;BCL11B;ASPH;CA4;ALPL;WDFY3
CCND1	4/108	0.08494189796717559	0.5117468337486473	0	0	2.4865448083269865	6.131291876268197	PSMA6;IFI27;LEF1;ETS1
ILF3	8/297	0.08835916553933477	0.5117468337486473	0	0	1.7964379535012904	4.358778864888525	RPS4X;RPS28;PLSCR1;ITGA4;STOM;IL7R;MAPK14;LMNB1
NOTCH1	6/204	0.09509992340587946	0.5140010966200137	0	0	1.9626497533474279	4.617775556604413	SLFN5;BCL11B;LCK;CAMK4;LEF1;IKZF3
NFKB1	7/254	0.09746553482586313	0.5140010966200137	0	0	1.837004048582996	4.277016529264036	SOCS3;RPS6KA5;IL1R1;IFNGR1;HMGB2;TXN;ETS1
EGR1	2/35	0.1004323460976648	0.5140010966200137	0	0	3.9066070541480378	8.978441510783352	LEF1;NFATC2
PPARG	4/116	0.103539789247197	0.5140010966200137	0	0	2.307991513437058	5.234061545462693	BCL6;GADD45A;MAPK14;ATP6V1C1
MEF2A	2/37	0.11024019093128948	0.528392639291353	0	0	3.6829976580796253	8.121355079375181	PRKCQ;MAPK14
CREM	2/39	0.12028648999893639	0.5552961304079149	0	0	3.4835622507753654	7.377763213814703	NFIL3;CAMK4
PPARD	2/40	0.12539166491475195	0.5552961304079149	0	0	3.3917169974115615	7.042266504365814	BCL6;GADD45A
PAX3	2/41	0.13054773178387513	0.5552961304079149	0	0	3.3045817570407734	6.728182514666789	LEF1;FYN
CCNE1	3/82	0.13183289426950498	0.5552961304079149	0	0	2.4501165889407064	4.964475506547443	PSMA6;PRKCH;MAPK14
TCOF1	2/44	0.1462941283486596	0.5854485438848303	0	0	3.068071818891491	5.897251619149161	SH3GLB1;MAPK14
ELF1	2/45	0.1516269610061431	0.5854485438848303	0	0	2.996568814334731	5.6525235803681895	ELP2;JAK2
PCGF2	2/45	0.1516269610061431	0.5854485438848303	0	0	2.996568814334731	5.6525235803681895	CD247;LMNB1
NCOA1	3/89	0.15685798208527105	0.5892772840500723	0	0	2.2498852509179925	4.167719962493459	CIITA;RORA;MAPK14
BATF	1/12	0.1694601443759494	0.6177586045428854	0	0	5.847296494355318	10.379755375683105	NFIL3
STAT2	2/50	0.17881153918485054	0.6177586045428854	0	0	2.683743169398907	4.619856899864858	LCK;JAK2
POU2F2	1/13	0.1822165668076137	0.6177586045428854	0	0	5.359749455337691	9.125291665650877	HMGB2
DLX4	1/13	0.1822165668076137	0.6177586045428854	0	0	5.359749455337691	9.125291665650877	FYN
ETS1	3/102	0.2066491600068523	0.627597425412826	0	0	1.9531499202551834	3.079595548137391	TTC3;ELP2;MAPK14
SIN3B	2/55	0.20665999847454405	0.627597425412826	0	0	2.429941231054748	3.831240604211597	CIITA;IKZF3
NCOR1	4/155	0.2154246845903054	0.627597425412826	0	0	1.70847813258147	2.62275982107674	BCL6;BAZ1A;MAPK14;ETS1
SP1	6/263	0.21847248927462723	0.627597425412826	0	0	1.5075041689827682	2.2930573246415897	CD2;BCL11B;BCL6;FYN;MAPK14;ETS1
PAX5	1/16	0.21932591097783813	0.627597425412826	0	0	4.28714596949891	6.504442763126704	ETS1
ZNF148	1/16	0.21932591097783813	0.627597425412826	0	0	4.28714596949891	6.504442763126704	MAPK14
TARDBP	2/59	0.2292486856979325	0.627597425412826	0	0	2.2589588725913146	3.3273287296334058	PSMA6;ITGA4
CDX2	1/17	0.23131883536455752	0.627597425412826	0	0	4.018995098039215	5.883641152830871	MAPK14
RFX5	1/17	0.23131883536455752	0.627597425412826	0	0	4.018995098039215	5.883641152830871	CD74
ZBTB33	1/17	0.23131883536455752	0.627597425412826	0	0	4.018995098039215	5.883641152830871	FYN
HSF1	3/109	0.2347846483558774	0.627597425412826	0	0	1.8235166335650448	2.6424334729061636	PRKCQ;MAPK14;FKBP5
UBTF	2/61	0.2406070782344533	0.631026110841302	0	0	2.1821617115865517	3.1086858766089014	LEF1;MAPK14
PPARGC1A	2/64	0.2576884899495001	0.6555872722003182	0	0	2.07625594923321	2.815411012692042	BCL6;MAPK14
EZH2	3/115	0.25940503576271584	0.6555872722003182	0	0	1.7252995770676691	2.3280581636325985	RPS6KA5;RORA;MAPK14
SPI1	2/66	0.26908800442312075	0.6679148681216748	0	0	2.0111680327868853	2.6400940620383437	BCL6;ETS1
AIRE	2/68	0.2804841113216522	0.6716948789585869	0	0	1.9500248385494288	2.47894606523181	FYN;LMNB1
RARA	4/175	0.28201403365103583	0.6716948789585869	0	0	1.507112114720244	1.9077001705938244	GADD45A;NFATC2;JAK2;MAPK14
PML	4/178	0.2922916474037226	0.6716948789585869	0	0	1.480899814119343	1.8215114846217169	PLSCR1;BCL6;MAPK14;SYNE2
FOXP3	7/350	0.29240455021598705	0.6716948789585869	0	0	1.316326530612245	1.6185774659196948	PFKFB3;BCL11B;PDCD4;NFATC2;ACSL4;BAZ1A;IKZF3
BRCA1	8/418	0.31344642331755845	0.6716948789585869	0	0	1.2583734399216902	1.4598727923576833	SNX3;PSMA6;DDX24;KIF1B;XIST;JAK2;ETS1;UBE2J1
KDM5A	1/25	0.3208810826473916	0.6716948789585869	0	0	2.678240740740741	3.0443152288098396	MAPK14
WRNIP1	1/26	0.3313185880903217	0.6716948789585869	0	0	2.5709803921568626	2.8400974169279687	ELP2
GATA3	1/26	0.3313185880903217	0.6716948789585869	0	0	2.5709803921568626	2.8400974169279687	ETS1
MYCN	1/26	0.3313185880903217	0.6716948789585869	0	0	2.5709803921568626	2.8400974169279687	MAPK14
NFE2	2/77	0.3314615977126993	0.6716948789585869	0	0	1.7152349726775957	1.894036760930676	CIITA;TXN
HDAC8	2/77	0.3314615977126993	0.6716948789585869	0	0	1.7152349726775957	1.894036760930676	RPS28;SKAP1
JUN	5/248	0.33292325962008973	0.6716948789585869	0	0	1.3251846401220941	1.4574954041702906	BCL6;LEF1;STAT4;NFATC2;ETS1
SMAD3	7/375	0.35390268265352937	0.6716948789585869	0	0	1.2253170289855073	1.2727776150339292	SOCS3;LEF1;HP;PYGL;MAPK14;ETS1;MMP9
ZBTB7A	1/29	0.3616814241117386	0.6716948789585869	0	0	2.2951680672268906	2.3341664120272436	MAPK14
IRF4	1/29	0.3616814241117386	0.6716948789585869	0	0	2.2951680672268906	2.3341664120272436	NFATC2
STAT6	2/83	0.36490075611581374	0.6716948789585869	0	0	1.5876947986237604	1.6006025404955726	JAK2;ETS1
TP53	11/628	0.37087633542075565	0.6716948789585869	0	0	1.1489552761838013	1.1396333420411062	CD40LG;GADD45A;ANXA3;HMGB2;PADI4;TXN;BMX;MAPK14;ETS1;S100A8;UBE2J1
NEUROD1	1/30	0.37149382526271774	0.6716948789585869	0	0	2.2159116520171285	2.1942467636984135	MAPK14
LMO4	1/30	0.37149382526271774	0.6716948789585869	0	0	2.2159116520171285	2.1942467636984135	GADD45A
FOXM1	1/31	0.3811558711101732	0.6716948789585869	0	0	2.1419389978213506	2.0660005710579727	MAPK14
NACC1	1/31	0.3811558711101732	0.6716948789585869	0	0	2.1419389978213506	2.0660005710579727	KLHL2
ATF1	1/32	0.3906698581105242	0.6716948789585869	0	0	2.0727387729285263	1.948151478564469	RPS6KA5
NR0B1	1/33	0.4000380477749709	0.6716948789585869	0	0	2.007863562091503	1.8395957950425197	RORA
CUX1	1/33	0.4000380477749709	0.6716948789585869	0	0	2.007863562091503	1.8395957950425197	MAPK14
EED	2/91	0.40844060664231413	0.6716948789585869	0	0	1.4443912322711365	1.2933205752845314	ITGA4;ITGB7
ETS2	1/34	0.4092626672146295	0.6716948789585869	0	0	1.9469201822142999	1.7393748129499162	ETS1
NR2C2	1/34	0.4092626672146295	0.6716948789585869	0	0	1.9469201822142999	1.7393748129499162	FKBP5
CBFB	1/34	0.4092626672146295	0.6716948789585869	0	0	1.9469201822142999	1.7393748129499162	GAS7
SRF	2/93	0.41910267704372084	0.6716948789585869	0	0	1.4125022518465142	1.2283675210584288	RPS6KA5;TCF7
MEIS1	1/36	0.4272899345913179	0.6716948789585869	0	0	1.8354808590102707	1.5606955944438605	ETS1
PDX1	1/36	0.4272899345913179	0.6716948789585869	0	0	1.8354808590102707	1.5606955944438605	MAPK14
TBL1XR1	1/36	0.4272899345913179	0.6716948789585869	0	0	1.8354808590102707	1.5606955944438605	BCL6
SMARCA4	4/219	0.43427307286229155	0.6716948789585869	0	0	1.1959782024714098	0.9975435832309076	CIITA;RPS6KA5;BCL6;LMNB1
MAX	2/96	0.4349103532825383	0.6716948789585869	0	0	1.3672131147540985	1.1383626309051262	FYN;MAPK14
RARG	1/40	0.46171591642491533	0.6966832815837053	0	0	1.6468912351265292	1.2727265657744842	MAPK14
MTA3	1/40	0.46171591642491533	0.6966832815837053	0	0	1.6468912351265292	1.2727265657744842	FYN
ESR1	14/871	0.4687190004078586	0.6966832815837053	0	0	1.0501909590164913	0.7957841277103926	GADD45A;ARG1;LEF1;HMGB2;ATP2B1;MAPK14;SRPK1;LMNB1;RPS4X;LDHA;LCK;ESYT1;S100A8;FKBP5
IKZF1	1/42	0.478147387063413	0.6966832815837053	0	0	1.5663956639566397	1.1557435072231148	IKZF3
NFYA	1/42	0.478147387063413	0.6966832815837053	0	0	1.5663956639566397	1.1557435072231148	CD74
RUNX1	2/106	0.4858525269380622	0.6966832815837053	0	0	1.2351197982345523	0.8915714037730536	MAPK14;ETS1
USF1	1/43	0.48617466412675836	0.6966832815837053	0	0	1.5290227201991908	1.102711810704321	MAPK14
BCL3	1/46	0.5095254987284705	0.7135633409390837	0	0	1.426870007262164	0.9621033177835602	FYN
SMAD4	4/245	0.5206203590848649	0.7135633409390837	0	0	1.0655272996179286	0.6955060884218357	ITK;TCF7;LEF1;ITGB7
JUNB	1/48	0.5245020138699872	0.7135633409390837	0	0	1.3660130718954249	0.881496447154866	MAPK14
MYBL2	1/48	0.5245020138699872	0.7135633409390837	0	0	1.3660130718954249	0.881496447154866	MAPK14
NR4A1	2/115	0.5291902835393127	0.7135633409390837	0	0	1.136225155955317	0.7231018786709367	RPS6KA5;BCL2A1
ILF2	3/184	0.5387433436779742	0.7135633409390837	0	0	1.063826693806339	0.6579938236469762	RPS4X;ITGA4;IL7R
MEF2C	1/50	0.5390226676158546	0.7135633409390837	0	0	1.3101240496198479	0.8096535891291086	MAPK14
NFATC1	1/50	0.5390226676158546	0.7135633409390837	0	0	1.3101240496198479	0.8096535891291086	CBLB
HDAC2	6/387	0.5473663633030985	0.7177728726333085	0	0	1.0103853297407592	0.6088955156329757	CIITA;BCL11B;BCL6;RASA3;PADI4;IKZF3
HNF1A	1/52	0.5531012915755508	0.7185147619532856	0	0	1.2586184800717672	0.7453716441838314	LDHA
CTNNB1	6/398	0.5748127047327511	0.7379757827043719	0	0	0.9814733202251	0.5434525953510473	LDHB;TCF7;LEF1;HMGB2;CCR7;FYN
E2F1	2/126	0.5787004339192557	0.7379757827043719	0	0	1.0348492860920149	0.5660318457712724	LEF1;MAPK14
TCF4	1/57	0.5864510013097755	0.741060810745989	0	0	1.1459500466853407	0.611554759370625	LEF1
FOS	3/199	0.5918869207270929	0.7411917295591525	0	0	0.981656149301826	0.5148194315370311	NFATC2;MAPK14;ETS1
MYC	14/957	0.6119752287678593	0.7595049714172539	0	0	0.9500577273171456	0.4665386472774211	DDX24;ARG1;TXK;LEF1;TXN;PGD;MAPK14;FAM117B;SULF2;NFIL3;CD6;WDFY3;MCTP2;NAIP
TAL1	1/65	0.6347267325241056	0.7807700515119529	0	0	1.002297794117647	0.45560520213255756	PRKCQ
SIN3A	3/214	0.6409280061517568	0.7814823934657386	0	0	0.9111686206036418	0.4053225573907577	BCL6;MAPK14;IKZF3
ESR2	5/365	0.6623720116199122	0.7995002422272717	0	0	0.8891188373804267	0.3662528820221074	RPS4X;SLC7A6;LCK;BAZ1A;SIPA1L2
HNF4A	1/71	0.6672088352400253	0.7995002422272717	0	0	0.9161064425770308	0.37070447437674603	MAPK14
E2F4	1/73	0.6773831613696418	0.8047543541058138	0	0	0.8905682643427741	0.346892544314651	LDHA
GFI1B	1/80	0.7106125726077028	0.8370775219700906	0	0	0.811367585008687	0.2771858063084788	NELL2
MYB	1/84	0.7280453268256105	0.8504058859559652	0	0	0.7721080400031498	0.24506089233313977	LEF1
GTF2B	1/86	0.7363650915647317	0.852956231062481	0	0	0.7538638985005767	0.23070439209413507	CIITA
CDKN1B	1/93	0.7635362640734554	0.877120171125705	0	0	0.696256038647343	0.18784616003766832	MAPK14
SIRT3	1/95	0.7707735107440381	0.8781763769952565	0	0	0.6813725490196079	0.17740263992774755	GADD45A
UPF1	1/98	0.7812174747528913	0.8828392600866007	0	0	0.6601980998585001	0.16300404052958797	ITGA4
AR	3/271	0.788625009995403	0.8840231966883951	0	0	0.715276413982718	0.16985264415090937	HMGB2;MAPK14;FKBP5
EPAS1	1/106	0.8068067994739824	0.8933376561529147	0	0	0.6096483037659508	0.13087383859251395	ETS1
KAT2A	1/107	0.809788091188973	0.8933376561529147	0	0	0.6038660747317796	0.12740528362871922	LDHA
SMARCC1	1/114	0.8294117087853811	0.9030907041171549	0	0	0.5662560009254439	0.10591173763549264	MAPK14
SMARCB1	1/116	0.8346382143925757	0.9030907041171549	0	0	0.5563512361466325	0.10056433822022229	RPS6KA5
YY1	1/120	0.8446172052894254	0.9030907041171549	0	0	0.5375405063986379	0.09077541448170406	BCL6
TP63	1/120	0.8446172052894254	0.9030907041171549	0	0	0.5375405063986379	0.09077541448170406	HP
RXRA	1/139	0.8844086572378286	0.9384183462294517	0	0	0.4630813678128256	0.056883081985160566	GADD45A
TCF3	2/248	0.896484377618622	0.9440252158256701	0	0	0.5183793149406903	0.05664559486315851	CIITA;MAPK14
NANOG	1/160	0.9166740217305903	0.9580277369966321	0	0	0.4014880585357833	0.03493080740883163	CAPZA2
RNF2	1/175	0.9340588863515599	0.9640933678021181	0	0	0.36659529712268046	0.02500758973000093	UBE2J1
SMAD2	3/384	0.9363496737646471	0.9640933678021181	0	0	0.5002072109407377	0.03289677208837231	DGKA;LEF1;BAZ1A
SMAD1	1/192	0.9494303903014263	0.9703737077345459	0	0	0.3336755295486432	0.017315445399688073	LEF1
TRIM28	1/204	0.9580757083174507	0.9720622150082164	0	0	0.3137576869828391	0.013437763774636962	ITGA4
POLR2A	1/239	0.9757505928741299	0.9828212493442323	0	0	0.2671362662712144	0.006557731939138734	MAPK14
POU5F1	1/338	0.9948715431884598	0.9948715431884598	0	0	0.18770000581835108	9.650882006226312E-4	HMGB2
