# Supplementary material for: Peripheral Blood Genes Crosstalk between COVID-19 and Sepsis
Source: Int J Mol Sci. 2023 Jan 30;24(3):2591. doi: 10.3390/ijms24032591 (PMC9916586; doi:10.3390/ijms24032591)
Supplement: Supplementary file 1 [file ijms-24-02591-s001.zip › Supplementary Table S8- predicted miRNA-targeted DEGs interaction networks.xls]

Term	Overlap	P-value	Adjusted P-value	Old P-value	Old Adjusted P-value	Odds Ratio	Combined Score	Genes
hsa-miR-374a-5p	13/282	4.443339458632262E-4	0.7627276888068987	0	0	3.1928786384442254	24.645619952444207	SLC38A1;KMT2A;ACSL1;GADD45A;HMGB2;YOD1;ACSL4;RORA;PARP15;RAB32;NELL2;LDHA;CPEB4
hsa-miR-491-3p	5/58	0.0019437315373627363	0.7627276888068987	0	0	6.135199300262402	38.30294301071434	SULT1B1;WSB1;ST6GALNAC3;PARP15;CPEB4
hsa-miR-4635	13/335	0.0021260433994050314	0.7627276888068987	0	0	2.660064646976803	16.368688082462203	SH3GLB1;SLFN5;TRIQK;ANKRD36;TBC1D8;CBLB;RORA;FAM105A;SULF2;PLSCR1;RPS6KA5;KIF1B;CPEB4
hsa-miR-34a-5p	22/735	0.002305277064282396	0.7627276888068987	0	0	2.0548706970793043	12.47831411010345	SERPINB1;KLF12;BCL2A1;DDX24;ACSL1;GADD45A;SORT1;TCF7;LEF1;ERLIN1;ACSL4;YOD1;SLC2A3;SYNE2;SNX3;LDHA;CD40LG;CD27;CD24;GYG1;NAIP;B4GALT5
hsa-miR-4529-5p	5/61	0.002431284207867332	0.7627276888068987	0	0	5.80564096499527	34.94610180947986	RAB32;SULT1B1;ITFG2;PARP15;LMNB1
hsa-miR-1224-5p	6/91	0.0027865884391385784	0.7627276888068987	0	0	4.598319327731092	27.0516238904911	PLSCR1;VNN1;ELP2;HLA-DRA;ESYT1;LMNB1
hsa-miR-490-5p	4/41	0.0035258211414062875	0.7627276888068987	0	0	7.0131121220230135	39.60754602352829	FGD4;SULT1B1;FAM102A;SLC2A3
hsa-miR-3915	7/130	0.003974926592437507	0.7627276888068987	0	0	3.7124661246612467	20.521580902033037	PLSCR1;VNN1;KREMEN1;HLA-DRA;ELP2;ESYT1;LMNB1
hsa-miR-4455	8/165	0.004045593502400292	0.7627276888068987	0	0	3.32931427475875	18.34494452441046	CD40LG;CAMK4;YOD1;KIF1B;TLR5;CLEC2D;MPEG1;FAM117B
hsa-miR-942-3p	5/69	0.0041592166876280885	0.7627276888068987	0	0	5.07786630794702	27.839039060744117	LDHA;IL7R;MMP9;ZFP36L2;SRPK1
hsa-miR-449c-3p	3/23	0.005051841607827603	0.7627276888068987	0	0	9.707072368421052	51.331022246723315	YOD1;RORA;LMNB1
mmu-miR-874-3p	2/8	0.006186247224316954	0.7627276888068987	0	0	21.51584699453552	109.41726149644045	PPP1R3D;CASS4
hsa-miR-4778-5p	5/76	0.0062705061628245485	0.7627276888068987	0	0	4.575599291110904	23.20697380792283	KMT2A;TRAT1;ZFP36L2;LMNB1;LTF
mmu-miR-297a-5p	12/341	0.0067024917136360865	0.7627276888068987	0	0	2.394188861985472	11.983575868798322	WSB1;ATP8B2;PSTPIP2;CD28;KIF1B;RASGRP1;CLEC2D;IL18R1;AGFG1;CPEB4;SULF2;LMNB1
hsa-miR-21-3p	5/83	0.009039855905100867	0.7627276888068987	0	0	4.163482764476142	19.593816384579302	SH3GLB1;RAB32;ITK;HPGD;PDCD4
mmu-miR-127-3p	2/10	0.009742684128303161	0.7627276888068987	0	0	16.135245901639344	74.72617398606748	BCL6;FCGR1A
hsa-miR-16-2-3p	5/85	0.009964513179917886	0.7627276888068987	0	0	4.05898178807947	18.706731569871707	RPS4X;SH3GLB1;SULT1B1;RPS6KA5;ATP6V1C1
hsa-miR-1267	7/155	0.010145073704226936	0.7627276888068987	0	0	3.081418918918919	14.146076411413572	PLSCR1;RPS6KA5;ANKRD36;ELP2;MAPK14;IKZF3;CPEB4
hsa-miR-3616-5p	6/119	0.010181682684380553	0.7627276888068987	0	0	3.453973480727957	15.843946221512352	RAB32;LDHA;TRIQK;IFNGR1;SIPA1L2;CPEB4
hsa-miR-374b-5p	9/234	0.010414925005300456	0.7627276888068987	0	0	2.6131543624161075	11.927783342730269	RAB32;NELL2;SLC38A1;YOD1;ACSL4;CYSTM1;RORA;PARP15;ATP6V1C1
hsa-miR-127-5p	6/120	0.010583526606431153	0.7627276888068987	0	0	3.423500611995104	15.571643886815044	SH3GLB1;SLFN5;HMGB2;RORA;YOD1;FAM105A
mmu-miR-106b-5p	3/30	0.010702971829960287	0.7627276888068987	0	0	7.187865497076023	32.61302653447072	CD28;MAPK14;MCTP2
hsa-miR-8086	3/30	0.010702971829960287	0.7627276888068987	0	0	7.187865497076023	32.61302653447072	RORA;YOD1;LMNB1
hsa-miR-5705	2/11	0.011787877240255658	0.7627276888068987	0	0	14.341712204007287	63.687006583537446	GOLGA8B;GOLGA8A
hsa-miR-6867-5p	14/459	0.011838839550338947	0.7627276888068987	0	0	2.066740806074318	9.168826218066027	PGD;GIMAP7;FAM117B;MPEG1;NELL2;PLSCR1;CD40LG;CAMK4;TRAF5;CD28;CASS4;KIF1B;TLR5;CLEC2D
hsa-miR-573	6/123	0.011856413840156503	0.7627276888068987	0	0	3.335207428230684	14.791265749433208	RAB32;LDHA;TRIQK;IFNGR1;SIPA1L2;CPEB4
hsa-miR-30b-5p	13/416	0.012483576617592099	0.7627276888068987	0	0	2.1165240289664253	9.277447334971216	SLFN5;ERLIN1;KREMEN1;YOD1;RPS4X;GOLGA8B;SOCS3;PLSCR1;BCL6;B3GNT5;ADAM9;CPEB4;B4GALT5
hsa-miR-26b-5p	41/1872	0.012954014010527443	0.7627276888068987	0	0	1.5036403132353002	6.535346438882252	IDI1;PFKFB3;TXK;FAM105A;SYNE2;LMNB1;DOCK10;CA1;PSTPIP2;MKNK1;KIF1B;METTL9;FCGR1B;SERPINB1;ANXA1;BCL11B;MME;GADD45A;ANXA3;IL1R2;HGF;KLRC4;CSGALNACT2;RAB27A;YOD1;ATP2B1;MMP8;RAB32;ARL4C;SULT1B1;TCN1;GPR183;CAMK4;TRAF5;CD28;SIDT1;ADAM9;IL7R;MCTP2;ANKRD36B;CNIH4
hsa-miR-369-3p	7/163	0.013115391955478941	0.7627276888068987	0	0	2.9222008547008547	12.664727273352685	RAB32;NELL2;SLC38A1;PPP4R2;YOD1;ACSL4;PARP15
hsa-miR-506-5p	5/92	0.013708619931637429	0.7627276888068987	0	0	3.7310649311106037	16.005262853061357	RAB32;SULT1B1;SLC38A1;PLSCR1;RORA
hsa-miR-4689	6/127	0.013716456709600353	0.7627276888068987	0	0	3.2242936767249666	13.829508072429297	PLSCR1;VNN1;HLA-DRA;ELP2;ESYT1;LMNB1
hsa-miR-6755-3p	3/33	0.013906935709375552	0.7627276888068987	0	0	6.468092105263158	27.65347136498736	CLEC4D;KIF1B;IKZF3
mmu-miR-338-5p	3/33	0.013906935709375552	0.7627276888068987	0	0	6.468092105263158	27.65347136498736	ITGA4;CSGALNACT2;ADAM9
mmu-miR-1894-3p	2/12	0.014003263877695588	0.7627276888068987	0	0	12.90688524590164	55.092585897245726	NELL2;CBLB
mmu-miR-1191a	2/12	0.014003263877695588	0.7627276888068987	0	0	12.90688524590164	55.092585897245726	CAMK4;RAB27A
hsa-miR-1287-5p	4/61	0.014318328315869051	0.7627276888068987	0	0	4.547738984424758	19.310676864082325	RAB32;SULT1B1;TXK;GAS7
hsa-miR-526b-5p	9/247	0.014412032236716735	0.7627276888068987	0	0	2.4687693869494107	10.466821447655477	SH3GLB1;FGD4;GOLGA8B;ST6GAL1;PLSCR1;RPS6KA5;VNN1;NFATC2;GOLGA8A
hsa-miR-1250-3p	8/207	0.014904354883115806	0.7627276888068987	0	0	2.6209979664207324	11.024184355306796	SLFN5;HLA-DRB5;KMT2A;RORA;AZI2;MAPK14;SLC37A3;HLA-DRB1
hsa-miR-4266	5/94	0.014930910768034341	0.7627276888068987	0	0	3.646848723863383	15.332525105076915	NELL2;FGD4;SULT1B1;KLRD1;IKZF3
hsa-miR-4282	10/293	0.015504865962599708	0.7627276888068987	0	0	2.309312203305136	9.62198339294169	GOLGA8B;LDHA;RPS6KA5;GADD45A;PPP1R3D;MBOAT2;ATP2B1;PARP15;GOLGA8A;LMNB1
hsa-miR-195-3p	5/95	0.015568547064914793	0.7627276888068987	0	0	3.6061442236938928	15.01058475689937	RPS4X;SH3GLB1;SULT1B1;RPS6KA5;ATP6V1C1
hsa-miR-539-5p	8/209	0.01570615647114503	0.7627276888068987	0	0	2.5946521572738317	10.777413182322562	RAB32;RPS4X;SULT1B1;KLHL2;SLC2A3;MMP8;PARP15;FKBP5
hsa-miR-6858-5p	6/131	0.0157713041365265	0.7627276888068987	0	0	3.1204784053156147	12.948622307538333	PLSCR1;VNN1;HLA-DRA;ELP2;ESYT1;LMNB1
mmu-miR-21a-5p	3/35	0.016313192486878566	0.7627276888068987	0	0	6.063219572368421	24.954884784838047	PDCD4;YOD1;MMP9
mmu-miR-3093-5p	2/13	0.01638317231327467	0.7627276888068987	0	0	11.732935916542473	48.239972466818784	BCL11B;FYN
hsa-miR-548l	7/172	0.017151494362981405	0.7722217690475189	0	0	2.7615353535353537	11.227491369832451	RAB32;HMGB2;YOD1;KIF1B;ESYT1;PARP15;GOLGA8A
hsa-miR-5685	5/98	0.017589802926103324	0.7722217690475189	0	0	3.489282916755679	14.098224046004619	SULT1B1;PPP1R3D;RORA;FCAR;UBE2J1
hsa-miR-373-3p	15/531	0.01769290926695986	0.7722217690475189	0	0	1.909147021344377	7.702628012475902	SH3GLB1;OLAH;WSB1;TXK;KREMEN1;YOD1;BAZ1A;LMNB1;CAPZA2;CD28;GRB10;ADAM9;CD24;MYBL1;ATP6V1C1
hsa-miR-4690-3p	5/99	0.018300304899276455	0.7751516909046271	0	0	3.4519867549668874	13.810838259372924	SULT1B1;PPP1R3D;RORA;FCAR;UBE2J1
hsa-miR-3617-5p	5/101	0.019777524517603142	0.7751516909046271	0	0	3.3797254415011038	13.259369646120719	SULT1B1;FGD4;ANKRD36;PARP15;B4GALT5
hsa-miR-1206	5/101	0.019777524517603142	0.7751516909046271	0	0	3.3797254415011038	13.259369646120719	SULT1B1;KLRD1;EXOC6;PARP15;MPEG1
hsa-miR-4764-5p	4/68	0.020570487228619705	0.7751516909046271	0	0	4.048886138613861	15.72546032748823	RAB32;SULT1B1;YOD1;B4GALT5
hsa-miR-4477a	6/140	0.021153039584750594	0.7751516909046271	0	0	2.9095552139634058	11.219162472178935	SOCS3;CLEC4D;GRB10;MBOAT2;ACSL4;CLEC2D
hsa-miR-641	5/103	0.02133084362580671	0.7751516909046271	0	0	3.3104135694012706	12.737151209351211	SULT1B1;FGD4;ANKRD36;PARP15;B4GALT5
hsa-miR-3064-3p	4/69	0.021580413375564378	0.7751516909046271	0	0	3.986392485402386	15.291678648972766	RPS4X;RAB32;MAPK14;ATP6V1C1
mmu-miR-141-3p	3/39	0.021783125622210693	0.7751516909046271	0	0	5.38843201754386	20.61947991079528	PPP4R2;MAPK14;RASGRP1
hsa-miR-4531	6/141	0.021818857131367275	0.7751516909046271	0	0	2.8878552971576226	11.045990709782458	RAB32;SULT1B1;HLA-DRB5;P2RY10;PRKCH;GPR183
hsa-miR-548t-5p	9/269	0.023602340782882356	0.7751516909046271	0	0	2.257318017552917	8.456837408494328	PFKFB2;ARL4C;UGCG;PFKFB3;IFNGR1;GRB10;HMGB2;ACSL4;SIPA1L2
hsa-miR-548az-5p	9/269	0.023602340782882356	0.7751516909046271	0	0	2.257318017552917	8.456837408494328	PFKFB2;ARL4C;UGCG;PFKFB3;IFNGR1;GRB10;HMGB2;ACSL4;SIPA1L2
hsa-miR-26a-1-3p	4/71	0.023690016604106696	0.7751516909046271	0	0	3.867001625535688	14.473033016108436	PLSCR1;PRKCH;KMT2A;ACSL4
hsa-miR-5586-3p	7/184	0.02379999761345	0.7751516909046271	0	0	2.5727306967984935	9.61704691758193	RAB32;SOCS3;RPS6KA5;CD28;TTC39C;IKZF3;FAM117B
hsa-miR-551b-5p	6/144	0.023900862267908	0.7751516909046271	0	0	2.8246424960277334	10.546765234779155	ARL4C;TESPA1;TXK;YOD1;NSUN7;B4GALT5
hsa-miR-181a-5p	15/552	0.024035430030396113	0.7751516909046271	0	0	1.8324787632968547	6.831895493778316	PFKFB2;SORT1;KLRC4;HMGB2;YOD1;ATP2B1;PGD;ETS1;ZFP36L2;GOLGA8B;CD4;DRAM1;WDFY3;SLC37A3;CPEB4
hsa-miR-543	5/107	0.024670908682970016	0.7751516909046271	0	0	3.1799441630957017	11.772568324094111	ADAM9;WDFY3;SIPA1L2;ETS1;SYNE2
hsa-miR-7843-3p	4/72	0.02479005407666349	0.7751516909046271	0	0	3.8099398175111627	14.086539069911433	SLFN5;CD4;RORA;FAM105A
hsa-miR-4436a	4/72	0.02479005407666349	0.7751516909046271	0	0	3.8099398175111627	14.086539069911433	RAB32;SULT1B1;ESYT1;IKZF3
hsa-miR-5000-3p	4/72	0.02479005407666349	0.7751516909046271	0	0	3.8099398175111627	14.086539069911433	RAB32;SULT1B1;ESYT1;IKZF3
hsa-miR-4743-3p	5/108	0.025555421941450857	0.7870054657618633	0	0	3.148910178100688	11.546756919511376	SLC38A1;KLF12;TRAT1;RASGRP1;LTF
hsa-miR-4289	4/73	0.02592046641411387	0.7870054657618633	0	0	3.754531974936624	13.714263096258527	SULT1B1;HPGD;CASS4;CPEB4
hsa-miR-21-5p	16/611	0.02723076015601095	0.7951075845324841	0	0	1.764809841462358	6.3593300010285265	PFKFB2;ST6GAL1;WSB1;HPGD;YOD1;ATP11B;RASGRP1;MMP9;PHTF1;SYNE2;DOCK10;BCL6;B3GNT5;PDCD4;CCR7;FKBP5
hsa-miR-221-3p	11/368	0.02742778528568025	0.7951075845324841	0	0	2.012794306911954	7.2384083058729125	LDHB;SOCS3;ANXA1;TRAT1;GRB10;CYP1B1;YOD1;ETS1;MYBL1;NAIP;UBE2J1
hsa-miR-1277-3p	2/17	0.027439188494021435	0.7951075845324841	0	0	8.602404371584699	30.932379831986434	PPP4R2;RORA
hsa-miR-578	6/150	0.028455196046504642	0.7951075845324841	0	0	2.706118493909192	9.632224459675106	GOLGA8B;SLC38A1;PLSCR1;ACSL4;AZI2;GOLGA8A
hsa-miR-6847-3p	6/151	0.029266043471258794	0.7951075845324841	0	0	2.6873181349524575	9.489800057477341	RAB32;SULT1B1;SLFN5;SLC38A1;SLC2A3;PARP15
hsa-miR-3977	4/76	0.029495349800579846	0.7951075845324841	0	0	3.5975430876420975	12.676024596614464	RAB32;SULT1B1;MBOAT2;CBLB
hsa-miR-4732-3p	4/76	0.029495349800579846	0.7951075845324841	0	0	3.5975430876420975	12.676024596614464	GOLGA8B;KREMEN1;YOD1;GOLGA8A
mmu-miR-1929-5p	2/18	0.03056119161035443	0.7951075845324841	0	0	8.064344262295082	28.128628935596748	PFKFB2;HMGB2
hsa-miR-30c-5p	14/520	0.030644760212878003	0.7951075845324841	0	0	1.8118280295161138	6.314752611563936	SLFN5;ITGA4;ERLIN1;KREMEN1;ETS1;GOLGA8B;SOCS3;PLSCR1;B3GNT5;ADAM9;ESYT1;ATP6V1C1;CPEB4;B4GALT5
mmu-miR-20a-5p	3/45	0.03163828535374609	0.7951075845324841	0	0	4.617246240601504	15.945139666370682	CD28;MAPK14;MCTP2
hsa-miR-585-5p	3/45	0.03163828535374609	0.7951075845324841	0	0	4.617246240601504	15.945139666370682	PFKFB2;SH3GLB1;MAPK14
hsa-miR-3924	8/241	0.033116883896859725	0.7951075845324841	0	0	2.234630456313606	7.614977108988931	NELL2;PPP4R2;TRAF5;HMGB2;RORA;FYN;IL7R;CLEC2D
hsa-miR-4713-3p	3/46	0.03347223465041563	0.7951075845324841	0	0	4.509638922888617	15.31941929793946	SULT1B1;LDHA;CD4
hsa-miR-1252-3p	6/156	0.03354779927421614	0.7951075845324841	0	0	2.597076411960133	8.816513484171526	UGCG;ADAM9;TTC39C;CLEC2D;GOLGA8A;SRPK1
mmu-miR-375-3p	2/19	0.033816386120856655	0.7951075845324841	0	0	7.589585342333654	25.70448199633217	JAK2;CNIH4
hsa-miR-3155a	5/117	0.03443369236167415	0.7951075845324841	0	0	2.8945423368022705	9.750901980071198	ANKRD36;TRAT1;ELP2;GCLM;CD3E
hsa-miR-3155b	5/117	0.03443369236167415	0.7951075845324841	0	0	2.8945423368022705	9.750901980071198	ANKRD36;TRAT1;ELP2;GCLM;CD3E
hsa-miR-431-5p	6/157	0.03445024079288247	0.7951075845324841	0	0	2.57974522012717	8.68919921355748	FGD4;PLSCR1;TRAT1;KREMEN1;KIF1B;FYN
hsa-miR-125b-5p	12/430	0.03446936903816593	0.7951075845324841	0	0	1.8757602789716974	6.3169682606458455	GOLGA8B;RPS28;SLC7A6;SORT1;YOD1;JAK2;MAPK14;IKZF3;ETS1;RASGRP1;GOLGA8A;S100A8
hsa-miR-6760-3p	4/80	0.03469447917459875	0.7951075845324841	0	0	3.4075039082855656	11.453215948092987	CYP1B1;NFATC2;FYN;MAPK14
hsa-miR-382-3p	4/81	0.03607205505527941	0.7951075845324841	0	0	3.363079165059363	11.172945402497731	RPS4X;SULT1B1;TXK;CPEB4
hsa-miR-4310	6/159	0.036301834930447495	0.7951075845324841	0	0	2.545762491042929	8.441460723528406	SH3GLB1;ARL4C;NFATC2;MBOAT2;YOD1;SLC2A3
hsa-miR-7157-5p	6/159	0.036301834930447495	0.7951075845324841	0	0	2.545762491042929	8.441460723528406	SH3GLB1;ARL4C;NFATC2;MBOAT2;YOD1;SLC2A3
hsa-miR-450b-5p	7/202	0.03679850394003057	0.7951075845324841	0	0	2.3330940170940173	7.7045719127937415	GOLGA8B;RPS6KA5;KMT2A;ACSL4;PARP15;ETS1;GAS7
hsa-miR-2681-3p	3/48	0.03730230633201003	0.7951075845324841	0	0	4.3087719298245615	14.170258772518718	SULT1B1;TESPA1;KREMEN1
hsa-miR-181a-2-3p	4/82	0.037480853645582964	0.7951075845324841	0	0	3.31979351781332	10.901953080170609	CAMK4;CYP1B1;YOD1;MAPK14
mmu-miR-511-3p	5/120	0.037768297301073256	0.7951075845324841	0	0	2.8186006334581055	9.234539607748621	CEACAM1;PSTPIP2;CD28;RAB27A;IL18R1
hsa-miR-142-3p	11/388	0.03801988252521094	0.7951075845324841	0	0	1.9040433005950248	6.225547622055894	DOCK10;CLEC4D;KMT2A;ACSL1;TIFA;ACSL4;YOD1;ATP2B1;SLC37A3;ZFP36L2;CNIH4
hsa-miR-3919	6/161	0.03821618116843474	0.7951075845324841	0	0	2.5126567356124747	8.202558521754717	RAB32;UGCG;IFNGR1;HMGB2;PARP15;LMNB1
hsa-miR-367-5p	6/162	0.039197052190270386	0.7951075845324841	0	0	2.4964221824686943	8.086295234585839	PLSCR1;RPS6KA5;ANKRD36;ELP2;MAPK14;IKZF3
hsa-miR-3121-5p	5/122	0.0400975355955957	0.7951075845324841	0	0	2.7701364125205186	8.909978679127471	SULT1B1;SLFN5;KMT2A;KLRD1;PARP15
mmu-miR-675-3p	2/21	0.04070728040024346	0.7951075845324841	0	0	6.789991371872303	21.73712749096957	PSTPIP2;IL18R1
mmu-miR-466f-5p	2/21	0.04070728040024346	0.7951075845324841	0	0	6.789991371872303	21.73712749096957	CEACAM1;LTF
hsa-miR-3169	3/50	0.041346581108351266	0.7951075845324841	0	0	4.125	13.141282863686461	AZI2;ITFG2;FKBP5
hsa-miR-6516-3p	4/85	0.041894836475643016	0.7951075845324841	0	0	3.196349264556085	10.140714324585076	RAB32;SULT1B1;KLRD1;PARP15
hsa-miR-1228-3p	8/253	0.04213196556397059	0.7951075845324841	0	0	2.123868677905945	6.726182828493229	RAB32;PPP1R3D;HMGB2;ADAM9;IL7R;IKZF3;CD3D;ETS1
hsa-miR-30e-5p	10/347	0.04249963620999444	0.7951075845324841	0	0	1.9338788478254354	6.107691751320052	PSMA6;GOLGA8B;SOCS3;SLFN5;PLSCR1;ERLIN1;KREMEN1;ADAM9;CPEB4;B4GALT5
hsa-miR-6759-3p	3/51	0.043448171303252764	0.7951075845324841	0	0	4.038856907894737	12.66660857272867	PFKFB3;KMT2A;MAPK14
hsa-miR-4641	3/51	0.043448171303252764	0.7951075845324841	0	0	4.038856907894737	12.66660857272867	SLC2A3;RORA;KLRD1
hsa-miR-4740-3p	5/125	0.0437518537883065	0.7951075845324841	0	0	2.7004690949227372	8.450365397706022	GPR141;TXK;CAPZA2;KREMEN1;LILRA5
mmu-miR-205-5p	2/22	0.04433373084370667	0.7951075845324841	0	0	6.45016393442623	20.09877192252203	BCL6;IL1R1
hsa-miR-302a-5p	5/126	0.045012942189647596	0.7951075845324841	0	0	2.678014339663948	8.304000860663761	LDHA;KLRC4;ELP2;MMP9;MAP2K6
hsa-miR-889-5p	3/52	0.045602207884840484	0.7951075845324841	0	0	3.9562298603651986	12.216043180681385	CAPZA2;TXN;IL7R
hsa-miR-3617-3p	3/52	0.045602207884840484	0.7951075845324841	0	0	3.9562298603651986	12.216043180681385	SH3GLB1;CLEC2D;CPEB4
hsa-miR-1273d	3/52	0.045602207884840484	0.7951075845324841	0	0	3.9562298603651986	12.216043180681385	ARL4C;CD4;BCL11B
hsa-miR-4513	4/88	0.04659022920895826	0.7951075845324841	0	0	3.081722457960082	9.449684138891831	GOLGA8B;CD40LG;KREMEN1;GOLGA8A
hsa-miR-6855-3p	4/88	0.04659022920895826	0.7951075845324841	0	0	3.081722457960082	9.449684138891831	GOLGA8B;CD40LG;KREMEN1;GOLGA8A
hsa-miR-3120-3p	5/128	0.04759981706252815	0.7951075845324841	0	0	2.6342001830614334	8.020945577492476	RAB32;SNX3;UGCG;YOD1;MPEG1
hsa-miR-4797-5p	7/214	0.04766060052246363	0.7951075845324841	0	0	2.196489533011272	6.68534582238386	ARL4C;UGCG;SOCS3;HMGB2;RAB27A;TTC39C;IKZF3
hsa-miR-3682-5p	3/53	0.04780826637325381	0.7951075845324841	0	0	3.876907894736842	11.787958343469581	OLAH;SULT1B1;GPR183
hsa-miR-8083	3/53	0.04780826637325381	0.7951075845324841	0	0	3.876907894736842	11.787958343469581	RAB32;SULT1B1;AZI2
hsa-miR-638	3/53	0.04780826637325381	0.7951075845324841	0	0	3.876907894736842	11.787958343469581	SULT1B1;LDHA;CD4
mmu-miR-337-3p	2/23	0.0480748693112401	0.7951075845324841	0	0	6.142701014832163	18.64307120292533	ITGA4;CASS4
mmu-miR-222-3p	2/23	0.0480748693112401	0.7951075845324841	0	0	6.142701014832163	18.64307120292533	AZI2;ETS1
hsa-miR-5047	4/89	0.04821779459128343	0.7951075845324841	0	0	3.0453115899825276	9.23346740174422	GOLGA8B;KMT2A;KLRD1;LMNB1
hsa-miR-3622b-5p	6/171	0.04874596514571129	0.7951075845324841	0	0	2.3591664149803684	7.127355157757697	RAB32;SULT1B1;FAM102A;KREMEN1;TTC39C;CD3D
hsa-miR-29b-3p	8/261	0.04896897714359215	0.7951075845324841	0	0	2.055864740174759	6.2016564061385715	SH3GLB1;RPS4X;TESPA1;CSGALNACT2;KIF1B;MMP9;MAP2K6;B4GALT5
hsa-miR-106a-5p	17/714	0.04983602423121914	0.7951075845324841	0	0	1.597645079899075	4.791365039486069	SH3GLB1;PFKFB2;OLAH;WSB1;TXK;HMGB2;ACSL4;YOD1;RORA;SLC2A3;MAPK14;UGCG;RPS6KA5;GPR183;CAPZA2;CD28;KLRD1
hsa-miR-487a-3p	3/54	0.05006589749926084	0.7951075845324841	0	0	3.8006965944272446	11.380863619884693	RPS4X;RORA;CPEB4
hsa-miR-208a-3p	3/54	0.05006589749926084	0.7951075845324841	0	0	3.8006965944272446	11.380863619884693	FGD4;PDCD4;ETS1
hsa-miR-302c-3p	13/507	0.05020562945119466	0.7951075845324841	0	0	1.7184926602219834	5.14109096308519	SH3GLB1;OLAH;WSB1;KMT2A;TXK;KREMEN1;YOD1;SIPA1L2;SOCS3;CAPZA2;CD28;GRB10;ATP6V1C1
mmu-miR-181a-5p	12/458	0.05124241366477726	0.7951075845324841	0	0	1.7554457703123811	5.2157588772120835	NELL2;GCA;KMT2A;ITGA4;TTC3;ADAM9;MBOAT2;ACSL4;YOD1;AGFG1;CPEB4;SULF2
hsa-miR-576-3p	4/91	0.05156629650831576	0.7951075845324841	0	0	2.975000948370699	8.820541602139967	UGCG;FAM102A;CAPZA2;AGFG1
hsa-miR-3136-5p	4/91	0.05156629650831576	0.7951075845324841	0	0	2.975000948370699	8.820541602139967	GOLGA8B;KREMEN1;GOLGA8A;SULF2
hsa-miR-4439	4/91	0.05156629650831576	0.7951075845324841	0	0	2.975000948370699	8.820541602139967	GOLGA8B;KREMEN1;GOLGA8A;SULF2
hsa-miR-5692b	6/174	0.05222091221195882	0.7951075845324841	0	0	2.3166824869482676	6.8394774118653405	RAB32;NELL2;SLC38A1;YOD1;ACSL4;PARP15
hsa-miR-5692c	6/174	0.05222091221195882	0.7951075845324841	0	0	2.3166824869482676	6.8394774118653405	RAB32;NELL2;SLC38A1;YOD1;ACSL4;PARP15
hsa-miR-1291	3/55	0.052374628479944056	0.7951075845324841	0	0	3.7274164979757085	10.993392460704632	GOLGA8B;PFKFB3;GOLGA8A
hsa-miR-135b-3p	3/55	0.052374628479944056	0.7951075845324841	0	0	3.7274164979757085	10.993392460704632	SULT1B1;GADD45A;PARP15
hsa-miR-96-3p	3/56	0.054733964190461795	0.8019165555419524	0	0	3.656901688182721	10.62428985655674	ARL4C;SULT1B1;TESPA1
hsa-miR-6719-3p	3/56	0.054733964190461795	0.8019165555419524	0	0	3.656901688182721	10.62428985655674	RPS4X;KMT2A;PARP15
mmu-miR-142a-5p	2/25	0.055883915849772266	0.8019165555419524	0	0	5.607982893799002	16.176107044478297	SORT1;CD28
mmu-miR-1907	2/25	0.055883915849772266	0.8019165555419524	0	0	5.607982893799002	16.176107044478297	FGD4;BCL11B
mmu-miR-1196-5p	2/25	0.055883915849772266	0.8019165555419524	0	0	5.607982893799002	16.176107044478297	B3GNT5;ATP2B1
hsa-miR-135a-5p	4/94	0.056821414719157144	0.8019165555419524	0	0	2.8753942060872753	8.246176284016746	LDHA;CAPZA2;HMGB2;JAK2
mmu-miR-30e-5p	10/366	0.056954072986842935	0.8019165555419524	0	0	1.828869216509666	5.240643162110084	RPS6KA5;ATP8B2;IFNGR1;CAMK4;GRB10;ADAM9;FAM117B;IL18R1;CPEB4;B4GALT5
hsa-miR-1304-5p	5/135	0.057335326271935154	0.8019165555419524	0	0	2.4914671421293937	7.122701766057324	SOCS3;PLSCR1;HLA-DRA;MAP2K6;LMNB1
hsa-miR-548ah-5p	9/319	0.058574221368673296	0.8019165555419524	0	0	1.8883632820956917	5.358156387963998	SH3GLB1;UGCG;RPS6KA5;PFKFB3;IFNGR1;GRB10;HMGB2;TBC1D8;SIPA1L2
hsa-miR-548m	4/95	0.0586347293581879	0.8019165555419524	0	0	2.843651398106844	8.065812751485582	SLC38A1;RPS6KA5;PDCD4;SRPK1
hsa-miR-6073	4/95	0.0586347293581879	0.8019165555419524	0	0	2.843651398106844	8.065812751485582	ASPH;TIFA;YOD1;ZFP36L2
hsa-miR-3609	9/320	0.05949930175477039	0.8019165555419524	0	0	1.8821942640108764	5.311158273004101	SH3GLB1;UGCG;RPS6KA5;PFKFB3;IFNGR1;GRB10;HMGB2;TBC1D8;SIPA1L2
hsa-miR-4772-5p	3/58	0.0596023646481953	0.8019165555419524	0	0	3.5235645933014355	9.93666367407589	YOD1;CD3E;FAM117B
hsa-miR-4751	3/58	0.0596023646481953	0.8019165555419524	0	0	3.5235645933014355	9.93666367407589	VNN1;ELP2;ESYT1
hsa-miR-4735-5p	6/180	0.05961390037530559	0.8019165555419524	0	0	2.236109519990835	6.305530335436973	SULT1B1;CAPZA2;KREMEN1;YOD1;MAPK14;MAP2K6
mmu-miR-93-5p	2/26	0.05994343885121486	0.8019165555419524	0	0	5.3740437158469945	15.124460606611963	CD28;MCTP2
mmu-miR-3074-5p	2/26	0.05994343885121486	0.8019165555419524	0	0	5.3740437158469945	15.124460606611963	CASS4;ATP2B1
mmu-miR-23b-3p	2/26	0.05994343885121486	0.8019165555419524	0	0	5.3740437158469945	15.124460606611963	NELL2;LMNB1
hsa-miR-7156-3p	5/137	0.06031174859048641	0.8019165555419524	0	0	2.4534667870760587	6.889895008261586	GOLGA8B;SULT1B1;KLRD1;PARP15;LMNB1
hsa-miR-892c-5p	4/96	0.060478671014619796	0.8019165555419524	0	0	2.812598651169465	7.89064572855973	SLC38A1;PLSCR1;SLC2A3;WDFY3
hsa-miR-205-5p	6/181	0.06090371173371367	0.802473434478806	0	0	2.223217845277646	6.221588786037851	SLC38A1;BCL6;ACSL1;ACSL4;MAPK14;B4GALT5
hsa-miR-26a-2-3p	3/59	0.06211033781865581	0.80389953508563	0	0	3.46046757518797	9.616095521481348	PLSCR1;PRKCH;KMT2A
hsa-miR-375	12/475	0.06377093709071965	0.80389953508563	0	0	1.6894973825822748	4.650270120215672	LDHB;UGCG;SLC7A6;OXNAD1;ACSL4;EXOC6;CHPT1;BAZ1A;JAK2;AZI2;MYBL1;ZFP36L2
hsa-miR-181b-5p	10/374	0.06390271680193789	0.80389953508563	0	0	1.7879342879342879	4.9175226688159	GOLGA8B;DRAM1;IFNGR1;SORT1;PDCD4;WDFY3;ATP2B1;ETS1;ZFP36L2;CPEB4
mmu-miR-322-5p	2/27	0.06410087538490283	0.80389953508563	0	0	5.1588196721311474	14.172811142847419	FGD4;BCL11B
mmu-miR-101a-3p	2/27	0.06410087538490283	0.80389953508563	0	0	5.1588196721311474	14.172811142847419	B3GNT5;ICOS
hsa-miR-7845-5p	4/98	0.0642579425092854	0.80389953508563	0	0	2.7524752475247523	7.555131529099676	SULT1B1;PARP15;MYBL1;AGFG1
hsa-miR-4724-5p	4/98	0.0642579425092854	0.80389953508563	0	0	2.7524752475247523	7.555131529099676	SOCS3;TRIQK;HMGB2;LMNB1
hsa-miR-892a	3/60	0.06466673468568063	0.80389953508563	0	0	3.399584487534626	9.309790528581209	SULT1B1;ELP2;PGD
mmu-miR-669n	3/60	0.06466673468568063	0.80389953508563	0	0	3.399584487534626	9.309790528581209	PPP4R2;FYN;MCTP2
hsa-miR-200b-3p	6/186	0.0676002503285177	0.80389953508563	0	0	2.160908084163898	5.821796669699806	LDHA;ACSL4;ETS1;CLEC2D;FKBP5;LMNB1
hsa-miR-3121-3p	5/142	0.0681303830345521	0.80389953508563	0	0	2.363319959394789	6.348662061755821	SH3GLB1;PLSCR1;TXN;ST6GALNAC3;AGFG1
hsa-miR-205-3p	5/142	0.0681303830345521	0.80389953508563	0	0	2.363319959394789	6.348662061755821	SH3GLB1;GPR141;PYHIN1;AZI2;CLEC2D
mmu-miR-20b-5p	2/28	0.06835228535185492	0.80389953508563	0	0	4.96015132408575	13.308484205220253	CD28;MCTP2
mmu-miR-148b-3p	2/28	0.06835228535185492	0.80389953508563	0	0	4.96015132408575	13.308484205220253	SCML4;ETS1
mmu-miR-152-3p	2/28	0.06835228535185492	0.80389953508563	0	0	4.96015132408575	13.308484205220253	SCML4;ETS1
hsa-miR-526b-3p	15/640	0.0697950660989727	0.80389953508563	0	0	1.5672328767123287	4.1722747606549815	SH3GLB1;PFKFB2;OLAH;WSB1;TXK;HMGB2;ACSL4;YOD1;RORA;UGCG;RPS6KA5;GPR183;CAPZA2;CD28;KLRD1
hsa-miR-339-5p	7/235	0.07116682450986822	0.80389953508563	0	0	1.99203216374269	5.264400205997186	RAB32;SULT1B1;FGD4;BCL6;PGD;CD3D;SULF2
hsa-miR-513b-5p	5/144	0.07140812164141808	0.80389953508563	0	0	2.3290771356424793	6.147234989370995	SULT1B1;SLC38A1;MBOAT2;MAPK14;GIMAP7
hsa-miR-567	6/189	0.07181602946579191	0.80389953508563	0	0	2.125156581885518	5.596913480996681	NELL2;PPP4R2;TRAF5;KIF1B;TLR5;CLEC2D
hsa-miR-1255a	4/102	0.07217807412647188	0.80389953508563	0	0	2.6395904896612112	6.938477612148916	FAM102A;CAMK4;SLC2A3;GAS7
hsa-miR-1255b-5p	4/102	0.07217807412647188	0.80389953508563	0	0	2.6395904896612112	6.938477612148916	FAM102A;CAMK4;SLC2A3;GAS7
hsa-miR-5585-5p	3/63	0.07262048911381928	0.80389953508563	0	0	3.2291118421052634	8.468372212852165	LDHA;TRIQK;F5
hsa-miR-154-5p	3/63	0.07262048911381928	0.80389953508563	0	0	3.2291118421052634	8.468372212852165	RPS4X;ACSL1;LMNB1
hsa-miR-3928-5p	3/63	0.07262048911381928	0.80389953508563	0	0	3.2291118421052634	8.468372212852165	SH3GLB1;HMGB2;YOD1
hsa-miR-6806-3p	3/63	0.07262048911381928	0.80389953508563	0	0	3.2291118421052634	8.468372212852165	SH3GLB1;HMGB2;YOD1
mmu-miR-1960	2/29	0.07269382581798989	0.80389953508563	0	0	4.776199149969642	12.52080045913074	SCML4;ETS1
mmu-miR-23a-3p	2/29	0.07269382581798989	0.80389953508563	0	0	4.776199149969642	12.52080045913074	NELL2;LMNB1
mmu-miR-15b-5p	2/29	0.07269382581798989	0.80389953508563	0	0	4.776199149969642	12.52080045913074	FGD4;BCL11B
hsa-miR-4680-5p	5/145	0.07307900497322109	0.80389953508563	0	0	2.3123226111636708	6.049531165092971	RAB32;PLSCR1;ANKRD36;MAPK14;PARP15
hsa-miR-6773-3p	5/145	0.07307900497322109	0.80389953508563	0	0	2.3123226111636708	6.049531165092971	UGCG;SLC38A1;KLF12;TRAT1;MAPK14
hsa-miR-4645-5p	5/145	0.07307900497322109	0.80389953508563	0	0	2.3123226111636708	6.049531165092971	P2RY10;KREMEN1;ELP2;IRAK3;CD3D
hsa-miR-520f-3p	4/103	0.0742325093408513	0.80389953508563	0	0	2.612794612794613	6.794711112936047	SOCS3;KMT2A;YOD1;SIPA1L2
hsa-miR-145-5p	7/238	0.07500170288538684	0.80389953508563	0	0	1.9658585858585857	5.09205431227453	WSB1;CD28;KREMEN1;ETS1;NAIP;CPEB4;MAP2K6
hsa-miR-499a-5p	3/64	0.07536452684085086	0.80389953508563	0	0	3.176013805004314	8.211325104887875	FGD4;PDCD4;ETS1
mmu-miR-343	3/64	0.07536452684085086	0.80389953508563	0	0	3.176013805004314	8.211325104887875	ITGAM;METTL9;PTGDR
hsa-miR-6740-3p	3/64	0.07536452684085086	0.80389953508563	0	0	3.176013805004314	8.211325104887875	RORA;PGD;LTF
hsa-miR-3156-5p	3/64	0.07536452684085086	0.80389953508563	0	0	3.176013805004314	8.211325104887875	RPS4X;YOD1;SRPK1
hsa-miR-181d-5p	8/287	0.0759784510791758	0.80389953508563	0	0	1.8617854017573512	4.7983897880379995	GOLGA8B;DRAM1;SORT1;WDFY3;ATP2B1;ETS1;ZFP36L2;CPEB4
hsa-miR-4673	5/147	0.0764845043462615	0.80389953508563	0	0	2.279521499860088	5.85989096043511	P2RY10;KREMEN1;ELP2;IRAK3;CD3D
hsa-miR-4783-5p	2/30	0.0771217490420668	0.80389953508563	0	0	4.605386416861827	11.800703760170308	SLFN5;TLR5
mmu-miR-497a-5p	2/30	0.0771217490420668	0.80389953508563	0	0	4.605386416861827	11.800703760170308	FGD4;BCL11B
hsa-miR-3938	3/65	0.07815388902259957	0.80389953508563	0	0	3.1246286078098473	7.964914105119259	PRKCH;BCL11B;UBE2J1
hsa-miR-218-5p	18/815	0.07869396497300757	0.80389953508563	0	0	1.4766794163233232	3.7539978888001166	FNBP4;ST6GAL1;OXNAD1;SLC38A1;KLF12;BCL11B;KMT2A;SORT1;LEF1;ERLIN1;HMGB2;MBOAT2;RORA;SULF2;LMNB1;DOCK10;CASS4;PDCD4
mmu-miR-758-3p	7/241	0.07895617125008657	0.80389953508563	0	0	1.9403561253561254	4.926297160327225	ITGA4;TTC3;CAPZA2;GRB10;KIF1B;IL7R;ZFP36L2
hsa-miR-181c-5p	8/290	0.07957595932756845	0.80389953508563	0	0	1.8416945373467113	4.661408527767161	GOLGA8B;DRAM1;SORT1;WDFY3;ATP2B1;ETS1;ZFP36L2;CPEB4
hsa-miR-5009-3p	3/66	0.08098791562692166	0.80389953508563	0	0	3.0748746867167918	7.728560155745378	ST6GAL1;STOM;ST6GALNAC3
hsa-miR-1208	3/66	0.08098791562692166	0.80389953508563	0	0	3.0748746867167918	7.728560155745378	NFATC2;FYN;MAPK14
mmu-miR-106a-5p	2/31	0.08163240036971713	0.80389953508563	0	0	4.446353872244206	11.140468715527668	CD28;MCTP2
hsa-miR-3174	4/107	0.08274239733926085	0.80389953508563	0	0	2.510814188214938	6.257007067315162	CIITA;ASPH;TIFA;ZFP36L2
mmu-miR-297c-5p	4/107	0.08274239733926085	0.80389953508563	0	0	2.510814188214938	6.257007067315162	PSTPIP2;CD28;CLEC2D;IL18R1
hsa-miR-200a-3p	5/151	0.08354849783634524	0.80389953508563	0	0	2.216615259003901	5.5023661300123585	KLF12;HGF;PDCD4;CYP1B1;MAPK14
hsa-miR-3664-5p	6/197	0.08377995582815467	0.80389953508563	0	0	2.0353098745890663	5.04667598667157	CD40LG;ANKRD36;ELP2;TTC39C;IKZF3;LTF
hsa-miR-486-5p	3/67	0.08386593527530224	0.80389953508563	0	0	3.0266755756578947	7.501723659520706	NELL2;HPGD;OLFM4
hsa-miR-4678	3/67	0.08386593527530224	0.80389953508563	0	0	3.0266755756578947	7.501723659520706	SULT1B1;GADD45A;GRB10
hsa-miR-129-1-3p	3/67	0.08386593527530224	0.80389953508563	0	0	3.0266755756578947	7.501723659520706	KMT2A;PDCD4;KLRD1
mmu-miR-297b-5p	4/108	0.08494189796717559	0.80389953508563	0	0	2.4865448083269865	6.131291876268197	PSTPIP2;CD28;CLEC2D;IL18R1
hsa-miR-3674	4/108	0.08494189796717559	0.80389953508563	0	0	2.4865448083269865	6.131291876268197	SULT1B1;CD4;PARP15;ZFP36L2
hsa-miR-4468	5/152	0.08536674917487268	0.80389953508563	0	0	2.2014236158039373	5.417260169233985	GOLGA8B;RPS28;WSB1;GOLGA8A;CNIH4
hsa-miR-6881-5p	2/32	0.08622221641129119	0.80389953508563	0	0	4.297923497267759	10.533468685379143	SRPK1;B4GALT5
hsa-miR-7974	3/68	0.0867872660230652	0.80389953508563	0	0	2.9799595141700403	7.2839012518598265	KMT2A;PPP1R3D;MBOAT2
hsa-miR-653-3p	3/68	0.0867872660230652	0.80389953508563	0	0	2.9799595141700403	7.2839012518598265	RAB32;SULT1B1;PARP15
hsa-miR-3591-3p	3/68	0.0867872660230652	0.80389953508563	0	0	2.9799595141700403	7.2839012518598265	SH3GLB1;RAB32;ITK
hsa-miR-921	3/68	0.0867872660230652	0.80389953508563	0	0	2.9799595141700403	7.2839012518598265	ASPH;TIFA;ZFP36L2
hsa-miR-4797-3p	3/68	0.0867872660230652	0.80389953508563	0	0	2.9799595141700403	7.2839012518598265	FGD4;UGCG;RPS28
hsa-miR-6730-3p	3/68	0.0867872660230652	0.80389953508563	0	0	2.9799595141700403	7.2839012518598265	RPS4X;KMT2A;PARP15
hsa-miR-3646	6/200	0.08853493726627826	0.80389953508563	0	0	2.0035277597013392	4.857268619571384	SH3GLB1;UGCG;ADAM9;RORA;TTC39C;CLEC2D
hsa-miR-153-5p	7/248	0.08864675186856781	0.80389953508563	0	0	1.883319502074689	4.563463739537846	SLFN5;HMGB2;RAB27A;RORA;AZI2;MAPK14;HLA-DRB1
mmu-miR-1957a	1/6	0.08864752744701229	0.80389953508563	0	0	12.86797385620915	31.18022194348078	IL18R1
hsa-miR-3676-3p	1/6	0.08864752744701229	0.80389953508563	0	0	12.86797385620915	31.18022194348078	PGD
hsa-miR-5004-5p	3/69	0.08975121620655926	0.80389953508563	0	0	2.934659090909091	7.074622877213773	VNN1;ELP2;ESYT1
hsa-miR-4679	3/69	0.08975121620655926	0.80389953508563	0	0	2.934659090909091	7.074622877213773	KLF12;S100A9;RASGRP1
hsa-miR-6882-3p	3/69	0.08975121620655926	0.80389953508563	0	0	2.934659090909091	7.074622877213773	RAB32;OLAH;SRPK1
hsa-miR-6882-5p	3/69	0.08975121620655926	0.80389953508563	0	0	2.934659090909091	7.074622877213773	SH3GLB1;YOD1;TXN
hsa-miR-23a-3p	7/249	0.09008384789238567	0.80389953508563	0	0	1.8754407713498622	4.514212941323383	RPS4X;LDHB;LDHA;KLF12;HMGB2;ADAM9;LMNB1
hsa-miR-146a-5p	6/201	0.09015217133185678	0.80389953508563	0	0	1.9931510350115	4.796032122945054	CD40LG;IFI27;SLPI;BCL2A1;S100A12;ELP2
hsa-miR-99a-3p	2/33	0.09088772298286071	0.80389953508563	0	0	4.1590692755156	9.973990247446354	KLRD1;SRPK1
hsa-miR-3650	5/155	0.0909454950787627	0.80389953508563	0	0	2.157064017660044	5.171549996604954	RPS6KA5;WSB1;CASS4;MPEG1;FAM117B
mmu-miR-223-3p	8/299	0.09096844034466206	0.80389953508563	0	0	1.7839074118769322	4.276458917161374	KLF12;PPP4R2;KMT2A;CBLB;KIF1B;ATP2B1;ETS1;SLC37A3
hsa-miR-410-3p	7/250	0.091534060637944	0.80389953508563	0	0	1.8676268861454046	4.465578300455618	GPR141;SULT1B1;LDHA;ACSL4;MYBL1;CLEC2D;MPEG1
hsa-miR-4652-3p	4/111	0.09170977989759692	0.80389953508563	0	0	2.4164584682767343	5.773224369219305	SLC38A1;KLF12;TRAT1;RASGRP1
mmu-miR-17-5p	10/402	0.09239315278783707	0.8065152295438277	0	0	1.6578196935339793	3.94843315464105	UGCG;CD28;GRB10;KLHL2;RORA;MCTP2;MAPK14;FAM117B;CPEB4;GAS7
hsa-miR-9-5p	9/351	0.09287611025316753	0.8073670165161243	0	0	1.7088484634404804	4.061059271417279	PPP4R2;BCL6;KIF1B;NSUN7;TC2N;ETS1;MMP9;SYNE2;CPEB4
mmu-miR-148a-3p	2/34	0.095625533293379	0.8158931849326558	0	0	4.028893442622951	9.45708366282174	SCML4;ETS1
hsa-miR-3654	2/34	0.095625533293379	0.8158931849326558	0	0	4.028893442622951	9.45708366282174	ESYT1;FKBP5
mmu-miR-384-5p	2/34	0.095625533293379	0.8158931849326558	0	0	4.028893442622951	9.45708366282174	CAMK4;IL18R1
hsa-miR-6512-5p	3/71	0.0958041639586794	0.8158931849326558	0	0	2.8480553405572757	6.679968920212018	RAB32;MYBL1;ATP6V1C1
hsa-miR-129-2-3p	3/71	0.0958041639586794	0.8158931849326558	0	0	2.8480553405572757	6.679968920212018	KMT2A;PDCD4;KLRD1
hsa-miR-3660	3/72	0.09889173615433296	0.8181652264773277	0	0	2.8066361556064074	6.493797153683608	RPS4X;KMT2A;PARP15
hsa-miR-1265	3/72	0.09889173615433296	0.8181652264773277	0	0	2.8066361556064074	6.493797153683608	RAB32;SULT1B1;B4GALT5
hsa-miR-335-3p	8/305	0.0990608934987874	0.8181652264773277	0	0	1.7473283560240083	4.039859035428783	ARL4C;UGCG;FGD4;SOCS3;SLC38A1;RPS6KA5;MAPK14;HLA-DRB1
mmu-miR-1194	2/35	0.1004323460976648	0.8181652264773277	0	0	3.9066070541480378	8.978441510783352	C3AR1;SYNE2
hsa-miR-922	5/160	0.10065061603453868	0.8181652264773277	0	0	2.086947233497116	4.791839556091796	CAMK4;KREMEN1;CLEC2D;MAP2K6;CPEB4
hsa-miR-136-5p	5/160	0.10065061603453868	0.8181652264773277	0	0	2.086947233497116	4.791839556091796	SLC38A1;HLA-DRB5;CAPZA2;SLC37A3;FAM105A
hsa-miR-30a-5p	16/733	0.1008745221834026	0.8181652264773277	0	0	1.455165902217621	3.3379728881026054	SLFN5;SLC38A1;ANXA1;ARG1;ERLIN1;KREMEN1;ACSL4;SNX3;GOLGA8B;SOCS3;PLSCR1;CLEC4D;ADAM9;ATP6V1C1;CPEB4;B4GALT5
hsa-miR-4526	3/73	0.10201907844024422	0.8181652264773277	0	0	2.7664003759398494	6.314572882384383	RPS4X;KMT2A;PARP15
mmu-miR-374b-5p	3/73	0.10201907844024422	0.8181652264773277	0	0	2.7664003759398494	6.314572882384383	CEACAM1;BCL11B;CSGALNACT2
hsa-miR-485-3p	3/73	0.10201907844024422	0.8181652264773277	0	0	2.7664003759398494	6.314572882384383	RPS4X;RPS6KA5;RORA
hsa-miR-10a-5p	11/463	0.10211036517203655	0.8181652264773277	0	0	1.581940624252571	3.609515566246245	PLSCR1;BCL6;B3GNT5;ERLIN1;YOD1;RORA;SLC2A3;PYGL;CD3D;ETS1;GOLGA8A
mmu-miR-202-3p	1/7	0.10264096222526624	0.8181652264773277	0	0	10.722766884531591	24.4105737949968	CCR7
mmu-miR-465c-3p	1/7	0.10264096222526624	0.8181652264773277	0	0	10.722766884531591	24.4105737949968	ST6GAL1
mmu-miR-465b-3p	1/7	0.10264096222526624	0.8181652264773277	0	0	10.722766884531591	24.4105737949968	ST6GAL1
mmu-miR-465a-3p	1/7	0.10264096222526624	0.8181652264773277	0	0	10.722766884531591	24.4105737949968	ST6GAL1
hsa-miR-627-3p	8/308	0.10325510286737243	0.8181652264773277	0	0	1.72958751393534	3.9271194715208004	HLA-DRB5;PLSCR1;CAPZA2;KREMEN1;CYP1B1;TLR8;HLA-DRB1;MAP2K6
hsa-miR-122-3p	3/74	0.10518546131390141	0.8181652264773277	0	0	2.7272979985174204	6.141957426153102	KREMEN1;RAB27A;FCAR
hsa-miR-4677-3p	3/74	0.10518546131390141	0.8181652264773277	0	0	2.7272979985174204	6.141957426153102	KLF12;IL18RAP;RASGRP1
hsa-miR-6508-3p	3/74	0.10518546131390141	0.8181652264773277	0	0	2.7272979985174204	6.141957426153102	WSB1;BCL11B;CD3D
hsa-miR-4633-5p	2/36	0.10530494385339437	0.8181652264773277	0	0	3.791513982642237	8.534299527641368	KLRD1;CPEB4
mmu-miR-677-5p	2/36	0.10530494385339437	0.8181652264773277	0	0	3.791513982642237	8.534299527641368	CEACAM1;B3GNT5
mmu-miR-195a-5p	2/36	0.10530494385339437	0.8181652264773277	0	0	3.791513982642237	8.534299527641368	FGD4;BCL11B
hsa-miR-144-3p	6/210	0.10542261703292709	0.8181652264773277	0	0	1.9043384795778777	4.28433897404286	YOD1;ACSL4;RORA;XIST;ETS1;ZFP36L2
hsa-miR-519d-3p	19/906	0.10544372847201837	0.8181652264773277	0	0	1.3987301139922335	3.146552279453518	SH3GLB1;PFKFB2;OLAH;WSB1;BTN3A1;TXK;HMGB2;ACSL4;YOD1;RORA;ATP2B1;FAM117B;UGCG;RPS6KA5;FAM102A;GPR183;CAPZA2;CD28;KLRD1
hsa-miR-5696	5/163	0.10671303941919949	0.8249587364694574	0	0	2.0470072931511445	4.580407923116423	OLAH;PROK2;AZI2;MAPK14;HLA-DRB1
hsa-miR-574-5p	10/415	0.10784609842637394	0.8287495028004764	0	0	1.603524961549653	3.5711303982746068	PLSCR1;CD40LG;CAMK4;TRAF5;CD28;KIF1B;TLR5;MYBL1;FAM117B;MPEG1
hsa-miR-489-3p	3/75	0.10839014976960885	0.8287495028004764	0	0	2.689281798245614	5.975632733246367	LDHA;NFATC2;FAM117B
hsa-miR-571	3/75	0.10839014976960885	0.8287495028004764	0	0	2.689281798245614	5.975632733246367	CIITA;GPR183;ESYT1
mmu-miR-30d-5p	2/37	0.11024019093128948	0.8361654359753659	0	0	3.6829976580796253	8.121355079375181	CAMK4;IL18R1
mmu-miR-592-5p	2/37	0.11024019093128948	0.8361654359753659	0	0	3.6829976580796253	8.121355079375181	PPP4R2;MCTP2
hsa-miR-4309	4/119	0.11095655904589581	0.8361654359753659	0	0	2.247438656909169	4.941255745772371	WSB1;VNN1;ELP2;IKZF3
hsa-miR-126-5p	4/119	0.11095655904589581	0.8361654359753659	0	0	2.247438656909169	4.941255745772371	SOCS3;ADAM9;KIF1B;MYBL1
hsa-miR-7849-3p	3/76	0.11163240383593157	0.8382433191264396	0	0	2.652307137707282	5.815299873442412	RAB32;SULT1B1;TBC1D8
hsa-miR-128-3p	12/527	0.11389553614428226	0.8415768944887272	0	0	1.5148000658219516	3.2908631527372054	UGCG;GOLGA8B;RPS6KA5;BCL11B;KREMEN1;HLA-DRA;FYN;MAPK14;ATP6V1C1;CPEB4;GAS7;LMNB1
hsa-miR-20b-5p	19/917	0.11466159560420988	0.8415768944887272	0	0	1.3807883259094285	2.9904701198903876	SH3GLB1;PFKFB2;OLAH;WSB1;BTN3A1;TXK;HMGB2;ACSL4;YOD1;RORA;ATP2B1;FAM117B;UGCG;RPS6KA5;FAM102A;GPR183;CAPZA2;CD28;KLRD1
hsa-miR-30d-5p	9/368	0.11505717638773409	0.8415768944887272	0	0	1.6264979155371933	3.5170188751601907	GOLGA8B;SOCS3;SLFN5;PLSCR1;ERLIN1;KREMEN1;ADAM9;CPEB4;B4GALT5
mmu-miR-30b-5p	2/38	0.11523503196008023	0.8415768944887272	0	0	3.580510018214936	7.736699736573718	CAMK4;IL18R1
hsa-miR-4750-3p	2/38	0.11523503196008023	0.8415768944887272	0	0	3.580510018214936	7.736699736573718	RORA;KIF1B
mmu-miR-1933-3p	2/38	0.11523503196008023	0.8415768944887272	0	0	3.580510018214936	7.736699736573718	SCML4;C3AR1
hsa-miR-3198	4/121	0.1160292875481832	0.8415768944887272	0	0	2.2087952384982086	4.757551985315849	WSB1;VNN1;ELP2;IKZF3
hsa-miR-4750-5p	1/8	0.11642022412830887	0.8415768944887272	0	0	9.19047619047619	19.764569490964686	MGAM
mmu-miR-135b-5p	1/8	0.11642022412830887	0.8415768944887272	0	0	9.19047619047619	19.764569490964686	IL1R1
mmu-miR-29b-1-5p	1/8	0.11642022412830887	0.8415768944887272	0	0	9.19047619047619	19.764569490964686	ARG1
hsa-miR-548aw	7/266	0.11649513097934648	0.8415768944887272	0	0	1.750810810810811	3.7640783186480347	GRB10;RORA;ESYT1;MAPK14;MYBL1;AGFG1;GAS7
hsa-miR-4654	3/78	0.11822662790986656	0.8501013263639325	0	0	2.5813157894736842	5.511501366489426	RAB32;LDHA;SLC2A3
hsa-miR-215-3p	4/122	0.11860324651004503	0.8501013263639325	0	0	2.189964759187783	4.668942275608555	SLC38A1;KLF12;TRAT1;MAPK14
hsa-miR-498	8/319	0.11946562106681574	0.8501013263639325	0	0	1.6674660443708396	3.5429095238003123	OLAH;WSB1;TXK;CAPZA2;YOD1;ATP2B1;IKZF3;SLC37A3
hsa-miR-125a-5p	7/268	0.11984332069626476	0.8501013263639325	0	0	1.7372158365261814	3.6856250894764537	GOLGA8B;CLEC5A;ADAM9;YOD1;JAK2;MAPK14;GOLGA8A
hsa-miR-6731-3p	2/39	0.12028648999893639	0.8501013263639325	0	0	3.4835622507753654	7.377763213814703	PLSCR1;PRKCH
hsa-miR-215-5p	16/755	0.12142672080589868	0.8501013263639325	0	0	1.4102088361257201	2.973346809261538	IDI1;KMT2A;IL1R1;CSGALNACT2;TCF7;RAB27A;PHTF1;LMNB1;ARL4C;ASPH;B3GNT5;CAMK4;TIFA;CHPT1;UPP1;METTL9
hsa-miR-6832-5p	7/269	0.12153596514490304	0.8501013263639325	0	0	1.7304961832061068	3.6470986659646654	CD4;SLPI;TRAT1;KREMEN1;RAB27A;ST6GALNAC3;MAP2K6
hsa-miR-8076	3/79	0.12157709866633404	0.8501013263639325	0	0	2.5472212603878117	5.367521605715214	SLC38A1;CAPZA2;RORA
hsa-miR-320d	3/79	0.12157709866633404	0.8501013263639325	0	0	2.5472212603878117	5.367521605715214	SLC38A1;YOD1;FAM117B
mmu-miR-155-5p	3/80	0.12496213760523722	0.8501013263639325	0	0	2.5140123034859876	5.228503227724131	RORA;ETS1;FAM105A
hsa-miR-4769-5p	3/80	0.12496213760523722	0.8501013263639325	0	0	2.5140123034859876	5.228503227724131	RAB32;LDHA;SLC2A3
hsa-miR-3152-5p	3/80	0.12496213760523722	0.8501013263639325	0	0	2.5140123034859876	5.228503227724131	FGD4;WSB1;MAPK14
mmu-miR-301b-3p	9/375	0.12497282973210619	0.8501013263639325	0	0	1.5948124106062274	3.3166658673245957	LDHB;PRKCH;GADD45A;GRB10;CBLB;FYN;FAM117B;AGFG1;CPEB4
hsa-miR-1243	2/40	0.12539166491475195	0.8501013263639325	0	0	3.3917169974115615	7.042266504365814	KLRD1;FKBP5
hsa-miR-6818-3p	5/172	0.12593734811036797	0.8501013263639325	0	0	1.9357972796129594	4.010915308211395	SULT1B1;CLEC4D;TESPA1;CD3D;CLEC2D
hsa-miR-524-5p	5/172	0.12593734811036797	0.8501013263639325	0	0	1.9357972796129594	4.010915308211395	RPS4X;PDCD4;PROK2;MMP9;LMNB1
hsa-miR-27a-3p	10/429	0.1260456086780632	0.8501013263639325	0	0	1.5488215488215489	3.2077820652870996	ARL4C;UGCG;RPS6KA5;KMT2A;TTC3;CYP1B1;HLA-DRA;MAPK14;ZFP36L2;CPEB4
hsa-miR-190a-3p	14/648	0.12635997787797232	0.8501013263639325	0	0	1.436386343816281	2.97133820530986	PYHIN1;HMGB2;ACSL4;RORA;GIMAP7;LMNB1;SNX3;GPR141;NELL2;SULT1B1;LDHA;PPP4R2;MYBL1;CLEC2D
hsa-miR-633	3/81	0.12838098869389405	0.8501013263639325	0	0	2.481654858299595	5.094224360590404	SH3GLB1;UGCG;ADAM9
hsa-miR-34a-3p	3/81	0.12838098869389405	0.8501013263639325	0	0	2.481654858299595	5.094224360590404	SH3GLB1;LDHA;CPEB4
hsa-miR-3123	4/126	0.12914268813638397	0.8501013263639325	0	0	2.117729805767462	4.334648519401419	HMGB2;ST6GALNAC3;SLC37A3;LMNB1
hsa-miR-1289	4/126	0.12914268813638397	0.8501013263639325	0	0	2.117729805767462	4.334648519401419	FNBP4;VNN1;ELP2;IKZF3
mmu-miR-467e-5p	1/9	0.12998858018693218	0.8501013263639325	0	0	8.04125816993464	16.406648818927227	CEACAM1
mmu-miR-3112-5p	1/9	0.12998858018693218	0.8501013263639325	0	0	8.04125816993464	16.406648818927227	PROK2
mmu-miR-467h	1/9	0.12998858018693218	0.8501013263639325	0	0	8.04125816993464	16.406648818927227	CEACAM1
mmu-miR-331-5p	1/9	0.12998858018693218	0.8501013263639325	0	0	8.04125816993464	16.406648818927227	CD28
hsa-miR-4520-5p	1/9	0.12998858018693218	0.8501013263639325	0	0	8.04125816993464	16.406648818927227	ADAM9
mmu-miR-875-3p	2/41	0.13054773178387513	0.8501013263639325	0	0	3.3045817570407734	6.728182514666789	PPP4R2;ATP2B1
hsa-miR-6834-3p	2/41	0.13054773178387513	0.8501013263639325	0	0	3.3045817570407734	6.728182514666789	GOLGA8B;GOLGA8A
hsa-miR-643	2/41	0.13054773178387513	0.8501013263639325	0	0	3.3045817570407734	6.728182514666789	YOD1;MAPK14
hsa-miR-5011-5p	14/653	0.1319099644678393	0.8501013263639325	0	0	1.424773136353197	2.886071295898794	PYHIN1;HMGB2;ACSL4;RORA;GIMAP7;FAM117B;LMNB1;GPR141;NELL2;SULT1B1;PPP4R2;TRAF5;MYBL1;CLEC2D
hsa-miR-550b-2-5p	4/128	0.13455423047078893	0.8501013263639325	0	0	2.083359948898116	4.178778303257368	ATP8B2;YOD1;FAM105A;FKBP5
hsa-miR-4643	5/176	0.13496030817873886	0.8501013263639325	0	0	1.8901281902327562	3.7855006493674495	SULT1B1;CLEC4D;RORA;ETS1;PARP15
hsa-miR-187-5p	3/83	0.13531709548833115	0.8501013263639325	0	0	2.4193667763157896	4.839058713889735	IFNGR1;HMGB2;CYP1B1
mmu-miR-466j	3/83	0.13531709548833115	0.8501013263639325	0	0	2.4193667763157896	4.839058713889735	CEACAM1;CD28;LTF
hsa-miR-135b-5p	3/83	0.13531709548833115	0.8501013263639325	0	0	2.4193667763157896	4.839058713889735	LDHA;CAPZA2;HMGB2
mmu-miR-669m-5p	3/83	0.13531709548833115	0.8501013263639325	0	0	2.4193667763157896	4.839058713889735	CEACAM1;CD28;LTF
mmu-miR-466m-5p	3/83	0.13531709548833115	0.8501013263639325	0	0	2.4193667763157896	4.839058713889735	CEACAM1;CD28;LTF
mmu-miR-466h-5p	3/83	0.13531709548833115	0.8501013263639325	0	0	2.4193667763157896	4.839058713889735	CEACAM1;CD28;LTF
mmu-miR-16-5p	2/42	0.1357519391863559	0.8501013263639325	0	0	3.2218032786885247	6.433702847788575	FGD4;BCL11B
mmu-miR-466f	2/42	0.1357519391863559	0.8501013263639325	0	0	3.2218032786885247	6.433702847788575	CEACAM1;LTF
mmu-miR-200a-3p	2/42	0.1357519391863559	0.8501013263639325	0	0	3.2218032786885247	6.433702847788575	PPP4R2;RASGRP1
hsa-miR-151b	2/42	0.1357519391863559	0.8501013263639325	0	0	3.2218032786885247	6.433702847788575	SLPI;CBLB
hsa-miR-4762-5p	4/129	0.1372943458113712	0.8501013263639325	0	0	2.066587458745875	4.103474229067564	PLSCR1;MBOAT2;CBLB;MAPK14
hsa-miR-302f	6/227	0.13764223373582712	0.8501013263639325	0	0	1.7563175538551736	3.48294889643742	RAB32;SULT1B1;FGD4;WSB1;TIFA;HMGB2
hsa-miR-4319	3/84	0.13883283282416592	0.8501013263639325	0	0	2.3893762183235867	4.717786812284194	GOLGA8B;YOD1;GOLGA8A
hsa-miR-376c-3p	3/84	0.13883283282416592	0.8501013263639325	0	0	2.3893762183235867	4.717786812284194	RPS6KA5;PRKCH;ANKRD36
hsa-miR-6083	5/178	0.1395774600538945	0.8501013263639325	0	0	1.868085595069479	3.6785137792733273	SNX3;ITK;RPS6KA5;CLEC2D;LMNB1
hsa-miR-552-5p	4/130	0.14005692501776779	0.8501013263639325	0	0	2.05008119859605	4.029857592672449	SH3GLB1;GPR141;BCL11B;PPP1R3D
hsa-miR-3653-3p	4/130	0.14005692501776779	0.8501013263639325	0	0	2.05008119859605	4.029857592672449	CLEC4D;PDCD4;YOD1;ACSL4
mmu-miR-449a-5p	2/43	0.1410016077208625	0.8501013263639325	0	0	3.143062774890044	6.157209644238654	LEF1;ST6GALNAC3
hsa-miR-570-3p	5/179	0.14191185395384517	0.8501013263639325	0	0	1.8572543198599376	3.6263803638721424	SLC38A1;SCML4;KLRC4;GRB10;ETS1
hsa-miR-4802-3p	3/85	0.1423793464471683	0.8501013263639325	0	0	2.360117137355584	4.600482708862915	SULT1B1;PARP15;SRPK1
hsa-miR-148a-5p	3/85	0.1423793464471683	0.8501013263639325	0	0	2.360117137355584	4.600482708862915	SH3GLB1;CYP1B1;HLA-DRB1
hsa-miR-3119	3/85	0.1423793464471683	0.8501013263639325	0	0	2.360117137355584	4.600482708862915	LDHA;BCL11B;HMGB2
mmu-miR-669c-5p	1/10	0.14334924783979341	0.8501013263639325	0	0	7.147421931735657	13.883662212153366	FYN
hsa-miR-4746-5p	1/10	0.14334924783979341	0.8501013263639325	0	0	7.147421931735657	13.883662212153366	CAMK4
mmu-miR-344c-3p	1/10	0.14334924783979341	0.8501013263639325	0	0	7.147421931735657	13.883662212153366	HMGB2
hsa-miR-17-5p	23/1181	0.14362047143486442	0.8501013263639325	0	0	1.2962642000535163	2.515505773255303	SH3GLB1;PFKFB2;OLAH;WSB1;BTN3A1;KMT2A;TXK;ERLIN1;HMGB2;ELP2;ACSL4;YOD1;RORA;ATP2B1;MAPK14;FAM117B;UGCG;RPS6KA5;FAM102A;GPR183;CAPZA2;CD28;KLRD1
hsa-miR-450b-3p	3/86	0.1459558767328918	0.8501013263639325	0	0	2.331563094483196	4.486978735473301	SULT1B1;LDHA;CD4
hsa-miR-7159-3p	3/86	0.1459558767328918	0.8501013263639325	0	0	2.331563094483196	4.486978735473301	UGCG;MAPK14;LMNB1
hsa-miR-1283	3/87	0.14956166461002846	0.8501013263639325	0	0	2.303688909774436	4.377116047541338	IFNGR1;YOD1;PARP15
hsa-miR-20a-5p	21/1071	0.14991776054917422	0.8501013263639325	0	0	1.3037062937062938	2.4740022341562957	SH3GLB1;PFKFB2;OLAH;WSB1;BTN3A1;ATP8B2;TXK;HMGB2;ACSL4;YOD1;RORA;ATP2B1;FAM117B;LDHB;UGCG;RPS6KA5;FAM102A;GPR183;CAPZA2;CD28;KLRD1
hsa-miR-6767-3p	2/45	0.1516269610061431	0.8501013263639325	0	0	2.996568814334731	5.6525235803681895	SLFN5;CLEC2D
mmu-miR-30c-5p	2/45	0.1516269610061431	0.8501013263639325	0	0	2.996568814334731	5.6525235803681895	CAMK4;IL18R1
mmu-miR-466o-3p	6/234	0.15211139913212685	0.8501013263639325	0	0	1.7017835285889142	3.2047002716585298	ARL4C;SLFN5;CD28;NFATC2;KIF1B;AZI2
mmu-miR-466m-3p	6/234	0.15211139913212685	0.8501013263639325	0	0	1.7017835285889142	3.2047002716585298	ARL4C;SLFN5;CD28;NFATC2;KIF1B;AZI2
hsa-miR-6801-3p	3/88	0.15319595198528932	0.8501013263639325	0	0	2.276470588235294	4.270744066192011	NELL2;OLAH;KREMEN1
hsa-miR-3159	3/88	0.15319595198528932	0.8501013263639325	0	0	2.276470588235294	4.270744066192011	SULT1B1;TESPA1;TXK
hsa-miR-2115-3p	3/88	0.15319595198528932	0.8501013263639325	0	0	2.276470588235294	4.270744066192011	SLPI;ATP8B2;YOD1
hsa-miR-1272	3/88	0.15319595198528932	0.8501013263639325	0	0	2.276470588235294	4.270744066192011	SULT1B1;CD3D;PARP15
hsa-miR-6810-3p	3/88	0.15319595198528932	0.8501013263639325	0	0	2.276470588235294	4.270744066192011	NELL2;OLAH;KREMEN1
hsa-miR-548ao-5p	3/88	0.15319595198528932	0.8501013263639325	0	0	2.276470588235294	4.270744066192011	LDHA;WSB1;TRIQK
hsa-miR-302e	10/448	0.15324295241879848	0.8501013263639325	0	0	1.4801746536906355	2.776409028487915	SH3GLB1;OLAH;WSB1;TXK;CAPZA2;CD28;KREMEN1;GRB10;YOD1;ATP6V1C1
hsa-miR-513c-3p	5/184	0.15383486321921402	0.8501013263639325	0	0	1.8049132413333826	3.3785730000205962	GOLGA8B;MBOAT2;ATP2B1;GOLGA8A;LMNB1
hsa-miR-3942-3p	4/135	0.15419520081677904	0.8501013263639325	0	0	1.9713299574232233	3.685472207850017	SH3GLB1;FGD4;KMT2A;WDFY3
hsa-miR-520d-3p	10/449	0.15475121738445433	0.8501013263639325	0	0	1.4767262603253493	2.755477430634198	SH3GLB1;OLAH;WSB1;TXK;CAPZA2;CD28;KREMEN1;GRB10;YOD1;ATP6V1C1
hsa-miR-155-5p	18/903	0.15628636941434143	0.8501013263639325	0	0	1.3236525716966747	2.456785545634009	ITK;OXNAD1;IFNGR1;RORA;PYGL;MAPK14;ETS1;SYNE2;UBE2J1;F5;SOCS3;BCL6;ASPH;PDCD4;MYBL1;ATP6V1C1;CPEB4;HLA-DPA1
mmu-miR-344-3p	1/11	0.15650539574784453	0.8501013263639325	0	0	6.432352941176471	11.929858529552073	HMGB2
mmu-miR-883b-5p	1/11	0.15650539574784453	0.8501013263639325	0	0	6.432352941176471	11.929858529552073	ASPH
mmu-miR-3079-5p	1/11	0.15650539574784453	0.8501013263639325	0	0	6.432352941176471	11.929858529552073	PPP4R2
mmu-miR-3964	1/11	0.15650539574784453	0.8501013263639325	0	0	6.432352941176471	11.929858529552073	CAMK4
hsa-miR-1204	1/11	0.15650539574784453	0.8501013263639325	0	0	6.432352941176471	11.929858529552073	S100A9
mmu-miR-681	1/11	0.15650539574784453	0.8501013263639325	0	0	6.432352941176471	11.929858529552073	CASS4
hsa-miR-4670-3p	3/89	0.15685798208527105	0.8501013263639325	0	0	2.2498852509179925	4.167719962493459	LDHA;KMT2A;CPEB4
hsa-miR-6773-5p	2/46	0.15699763299292815	0.8501013263639325	0	0	2.928315946348733	5.4218488654819215	ARL4C;CD3D
hsa-miR-6720-3p	2/46	0.15699763299292815	0.8501013263639325	0	0	2.928315946348733	5.4218488654819215	MGAM;CAPZA2
hsa-miR-3913-3p	2/46	0.15699763299292815	0.8501013263639325	0	0	2.928315946348733	5.4218488654819215	LDHA;FAM117B
hsa-miR-6724-5p	2/46	0.15699763299292815	0.8501013263639325	0	0	2.928315946348733	5.4218488654819215	ARL4C;CD3D
hsa-miR-1292-3p	4/136	0.15708557981866886	0.8501013263639325	0	0	1.9562956295629563	3.621033816127829	CAPZA2;CASS4;IKZF3;MS4A4A
hsa-miR-3613-3p	11/506	0.1573706293232446	0.8501013263639325	0	0	1.4412912912912912	2.665166038802671	SLFN5;RPS28;GADD45A;GRB10;HMGB2;MBOAT2;PARP15;MYBL1;FAM117B;FKBP5;LMNB1
hsa-miR-513a-3p	5/186	0.15871778608655945	0.8501013263639325	0	0	1.7847865061651604	3.2851272749596374	GOLGA8B;MBOAT2;ATP2B1;GOLGA8A;LMNB1
mmu-miR-717	3/90	0.16054699987902335	0.8501013263639325	0	0	2.223911070780399	4.067908177865452	SLFN5;C3AR1;NAIP
hsa-miR-548ax	3/90	0.16054699987902335	0.8501013263639325	0	0	2.223911070780399	4.067908177865452	LDHA;WSB1;TRIQK
hsa-miR-6509-3p	3/90	0.16054699987902335	0.8501013263639325	0	0	2.223911070780399	4.067908177865452	CAMK4;PDCD4;CYP1B1
hsa-miR-520e	10/453	0.16085864141142897	0.8501013263639325	0	0	1.4630883705375806	2.673397943999368	SH3GLB1;OLAH;WSB1;TXK;CAPZA2;CD28;KREMEN1;GRB10;YOD1;ATP6V1C1
hsa-miR-3606-3p	5/187	0.16118286218814737	0.8501013263639325	0	0	1.7748890182665018	3.239555423531902	GOLGA8B;MBOAT2;ATP2B1;GOLGA8A;LMNB1
hsa-miR-204-5p	9/399	0.16227310919359764	0.8501013263639325	0	0	1.4948115642746516	2.7182767179111544	HLA-DRB5;CD28;ELP2;ALPL;ATP2B1;JAK2;MMP9;HLA-DRB1;UBE2J1
hsa-miR-6874-3p	2/47	0.16240373757497845	0.8501013263639325	0	0	2.863096539162113	5.204164219353839	SH3GLB1;CYP1B1
hsa-miR-4728-3p	2/47	0.16240373757497845	0.8501013263639325	0	0	2.863096539162113	5.204164219353839	RPS6KA5;YOD1
hsa-miR-3613-5p	2/47	0.16240373757497845	0.8501013263639325	0	0	2.863096539162113	5.204164219353839	GPR141;RORA
hsa-miR-129-5p	13/622	0.16264044834427613	0.8501013263639325	0	0	1.3856327424237347	2.516604689142778	P2RY10;KREMEN1;NFATC2;RAB27A;ELP2;ACSL4;RORA;MAPK14;IKZF3;PARP15;FGD4;PLSCR1;RPS6KA5
hsa-miR-520a-3p	10/455	0.16395649059732617	0.8501013263639325	0	0	1.456361366473726	2.6333259034371896	SH3GLB1;OLAH;WSB1;TXK;CAPZA2;CD28;KREMEN1;GRB10;YOD1;ATP6V1C1
hsa-miR-520c-3p	10/455	0.16395649059732617	0.8501013263639325	0	0	1.456361366473726	2.6333259034371896	SH3GLB1;OLAH;WSB1;TXK;CAPZA2;CD28;KREMEN1;GRB10;YOD1;ATP6V1C1
hsa-miR-520b	10/455	0.16395649059732617	0.8501013263639325	0	0	1.456361366473726	2.6333259034371896	SH3GLB1;OLAH;WSB1;TXK;CAPZA2;CD28;KREMEN1;GRB10;YOD1;ATP6V1C1
hsa-miR-4252	10/455	0.16395649059732617	0.8501013263639325	0	0	1.456361366473726	2.6333259034371896	CD96;WSB1;CD28;CASS4;CD3G;MAPK14;TTC39C;IKZF3;S100A9;FAM105A
hsa-miR-2052	3/91	0.16426225240139278	0.8501013263639325	0	0	2.1985272129186604	3.9711799802749352	TNFAIP6;SCML4;KMT2A
hsa-miR-24-3p	17/854	0.16606832966879037	0.8501013263639325	0	0	1.3206113788983644	2.370967497811174	PRKCH;HMGB2;ELP2;YOD1;SLC2A3;IRAK3;MAPK14;IKZF3;CD3D;LDHB;UGCG;LDHA;RPS6KA5;PSTPIP2;GCLM;S100A8;AGFG1
mmu-miR-34c-5p	2/48	0.1678429325672139	0.8501013263639325	0	0	2.8007127583749107	4.998506732725052	BCL6;ST6GALNAC3
hsa-miR-4317	2/48	0.1678429325672139	0.8501013263639325	0	0	2.8007127583749107	4.998506732725052	SLC38A1;ATP6V1C1
hsa-miR-4687-3p	2/48	0.1678429325672139	0.8501013263639325	0	0	2.8007127583749107	4.998506732725052	TESPA1;PPP1R3D
hsa-miR-5583-3p	3/92	0.1680029890275371	0.8501013263639325	0	0	2.1737137788290952	3.8774130524468275	SLC38A1;KLRD1;RASGRP1
hsa-miR-516b-3p	3/92	0.1680029890275371	0.8501013263639325	0	0	2.1737137788290952	3.8774130524468275	STOM;CBLB;ZFP36L2
hsa-miR-7162-5p	3/92	0.1680029890275371	0.8501013263639325	0	0	2.1737137788290952	3.8774130524468275	STOM;CBLB;ZFP36L2
hsa-miR-346	3/92	0.1680029890275371	0.8501013263639325	0	0	2.1737137788290952	3.8774130524468275	BCL6;CD247;ETS1
hsa-miR-297	5/190	0.16867022687819566	0.8501013263639325	0	0	1.7458385537855736	3.107260550855562	NELL2;PPP4R2;TRAF5;TLR5;CLEC2D
mmu-miR-669o-3p	1/12	0.1694601443759494	0.8501013263639325	0	0	5.847296494355318	10.379755375683105	WDFY3
mmu-miR-1936	1/12	0.1694601443759494	0.8501013263639325	0	0	5.847296494355318	10.379755375683105	HMGB2
mmu-miR-669a-3p	1/12	0.1694601443759494	0.8501013263639325	0	0	5.847296494355318	10.379755375683105	WDFY3
mmu-miR-3967	1/12	0.1694601443759494	0.8501013263639325	0	0	5.847296494355318	10.379755375683105	ATP2B1
mmu-miR-669a-3-3p	1/12	0.1694601443759494	0.8501013263639325	0	0	5.847296494355318	10.379755375683105	WDFY3
mmu-miR-1839-5p	1/12	0.1694601443759494	0.8501013263639325	0	0	5.847296494355318	10.379755375683105	AZI2
mmu-miR-34b-3p	1/12	0.1694601443759494	0.8501013263639325	0	0	5.847296494355318	10.379755375683105	LDHA
hsa-miR-106b-5p	21/1091	0.1696326097526944	0.8501013263639325	0	0	1.2779654924514738	2.2672645223739183	SH3GLB1;PFKFB2;OLAH;WSB1;BTN3A1;TXK;HMGB2;ACSL4;YOD1;RORA;ATP2B1;FAM117B;UGCG;RPS6KA5;FAM102A;GPR183;CAPZA2;CD28;KLRD1;FYN;PDSS1
hsa-miR-1273f	7/295	0.16966871365766828	0.8501013263639325	0	0	1.5721643518518518	2.7888741135894635	FAM102A;GPR183;RAB27A;ELP2;CD3G;IKZF3;B4GALT5
hsa-miR-4482-3p	3/93	0.17176846187318134	0.8501013263639325	0	0	2.149451754385965	3.7864911072488	UGCG;MAPK14;LMNB1
hsa-miR-5587-5p	3/93	0.17176846187318134	0.8501013263639325	0	0	2.149451754385965	3.7864911072488	TRAT1;GCLM;MAP2K6
hsa-miR-644a	3/93	0.17176846187318134	0.8501013263639325	0	0	2.149451754385965	3.7864911072488	SULT1B1;RPS28;MS4A1
hsa-miR-302d-3p	10/460	0.1718275391045466	0.8501013263639325	0	0	1.4398054620276843	2.5358775054062592	SH3GLB1;OLAH;WSB1;TXK;CAPZA2;CD28;KREMEN1;GRB10;YOD1;ATP6V1C1
hsa-miR-302b-3p	10/460	0.1718275391045466	0.8501013263639325	0	0	1.4398054620276843	2.5358775054062592	SH3GLB1;OLAH;WSB1;TXK;CAPZA2;CD28;KREMEN1;GRB10;YOD1;ATP6V1C1
hsa-miR-561-3p	4/141	0.1718322488417227	0.8501013263639325	0	0	1.8844161788441618	3.3189026976679012	SH3GLB1;ARL4C;PPP4R2;CPEB4
hsa-miR-1178-5p	2/49	0.17331293888736807	0.8501013263639325	0	0	2.740983606557377	4.804002524089918	KMT2A;MAP2K6
mmu-miR-30a-5p	2/49	0.17331293888736807	0.8501013263639325	0	0	2.740983606557377	4.804002524089918	CAMK4;IL18R1
hsa-miR-376a-2-5p	2/49	0.17331293888736807	0.8501013263639325	0	0	2.740983606557377	4.804002524089918	GOLGA8B;SRPK1
hsa-miR-4693-5p	2/49	0.17331293888736807	0.8501013263639325	0	0	2.740983606557377	4.804002524089918	SULT1B1;ELP2
hsa-miR-372-3p	10/461	0.1734231216503868	0.8501013263639325	0	0	1.4365383323254721	2.51684515412273	SH3GLB1;OLAH;WSB1;TXK;CAPZA2;CD28;KREMEN1;GRB10;YOD1;ATP6V1C1
hsa-miR-183-5p	8/351	0.17365401691639132	0.8501013263639325	0	0	1.5094045262634437	2.6424999652473775	PFKFB3;CR1;BCL11B;NFIL3;ANKRD36;PDCD4;KLRD1;SLC2A3
hsa-miR-4775	7/297	0.17368028330989652	0.8501013263639325	0	0	1.5611609195402298	2.732873265698177	GPR141;KLF12;KREMEN1;RORA;IL7R;MAPK14;MAP2K6
hsa-miR-4263	3/94	0.17555792608686926	0.8501013263639325	0	0	2.125722961249277	3.6983035311687407	HLA-DRB5;CAPZA2;YOD1
hsa-miR-516a-3p	3/94	0.17555792608686926	0.8501013263639325	0	0	2.125722961249277	3.6983035311687407	STOM;CBLB;ZFP36L2
hsa-miR-4781-5p	2/50	0.17881153918485054	0.8501013263639325	0	0	2.683743169398907	4.619856899864858	CD3E;ZFP36L2
hsa-miR-200c-5p	2/50	0.17881153918485054	0.8501013263639325	0	0	2.683743169398907	4.619856899864858	CYP1B1;YOD1
hsa-miR-7153-3p	2/50	0.17881153918485054	0.8501013263639325	0	0	2.683743169398907	4.619856899864858	FGD4;PARP15
hsa-miR-660-5p	2/50	0.17881153918485054	0.8501013263639325	0	0	2.683743169398907	4.619856899864858	ARL4C;UGCG
hsa-miR-99b-3p	2/50	0.17881153918485054	0.8501013263639325	0	0	2.683743169398907	4.619856899864858	KLRD1;SRPK1
hsa-miR-30a-3p	5/194	0.17886098503390116	0.8501013263639325	0	0	1.7085391919829005	2.9406460706374244	SLC7A6;KMT2A;CAMK4;ESYT1;LMNB1
hsa-miR-4494	3/95	0.17937064006855044	0.8501013263639325	0	0	2.1025100114416477	3.6127450530712575	ARL4C;RPS28;WDFY3
hsa-miR-374c-5p	3/95	0.17937064006855044	0.8501013263639325	0	0	2.1025100114416477	3.6127450530712575	NELL2;PPP4R2;YOD1
hsa-miR-548c-3p	11/521	0.17964432499510102	0.8501013263639325	0	0	1.3978073661897192	2.3997226353290824	GOLGA8B;HMGB2;PDCD4;PROK2;HLA-DRA;NSUN7;ST6GALNAC3;CD3D;GOLGA8A;FKBP5;LMNB1
hsa-miR-302a-3p	10/465	0.17987539410962736	0.8501013263639325	0	0	1.4236134236134237	2.442195905724605	SH3GLB1;OLAH;WSB1;TXK;CAPZA2;CD28;KREMEN1;GRB10;YOD1;ATP6V1C1
hsa-miR-93-5p	23/1220	0.18038391852394728	0.8501013263639325	0	0	1.2513913892713002	2.1432177610836116	SH3GLB1;PFKFB2;OLAH;WSB1;BTN3A1;TXK;HMGB2;ACSL4;YOD1;RORA;PYGL;ATP2B1;FAM117B;UBE2J1;SRPK1;UGCG;RPS6KA5;FAM102A;GPR183;CAPZA2;CD28;PDCD4;KLRD1
hsa-miR-302c-5p	4/144	0.18090351236097663	0.8501013263639325	0	0	1.8437529467232439	3.152433062446277	SH3GLB1;KMT2A;PPP1R3D;FKBP5
mmu-miR-126a-3p	1/13	0.1822165668076137	0.8501013263639325	0	0	5.359749455337691	9.125291665650877	ADAM9
hsa-miR-29c-5p	1/13	0.1822165668076137	0.8501013263639325	0	0	5.359749455337691	9.125291665650877	CPEB4
mmu-miR-5121	1/13	0.1822165668076137	0.8501013263639325	0	0	5.359749455337691	9.125291665650877	ATP2B1
mmu-miR-504-5p	1/13	0.1822165668076137	0.8501013263639325	0	0	5.359749455337691	9.125291665650877	GRB10
hsa-miR-4735-3p	3/96	0.1832058658843542	0.8501013263639325	0	0	2.0797962648556876	3.5297154330870084	RPS6KA5;RORA;AGFG1
hsa-miR-5096	7/302	0.18388633190326026	0.8501013263639325	0	0	1.5343050847457627	2.598249726538117	UGCG;FGD4;SLC38A1;RPS6KA5;TRAT1;KREMEN1;KIF1B
hsa-miR-141-3p	4/145	0.18396236430219717	0.8501013263639325	0	0	1.8305830583058307	3.099221205713168	KLF12;STAT4;CYP1B1;MAPK14
hsa-miR-500a-5p	4/145	0.18396236430219717	0.8501013263639325	0	0	1.8305830583058307	3.099221205713168	RPS4X;KLRD1;SLC2A3;ST6GALNAC3
hsa-miR-7161-3p	2/51	0.18433657655263602	0.8501013263639325	0	0	2.6288390766142524	4.445345774141512	TBC1D8;YOD1
hsa-miR-148b-5p	2/51	0.18433657655263602	0.8501013263639325	0	0	2.6288390766142524	4.445345774141512	SH3GLB1;CYP1B1
hsa-miR-670-3p	5/197	0.1866526958841783	0.8501013263639325	0	0	1.6815845750551877	2.822549176886902	SULT1B1;PPP4R2;ELP2;RORA;PGD
mmu-miR-292a-5p	4/146	0.18703817367143688	0.8501013263639325	0	0	1.8175986612745783	3.0470997267322932	CAMK4;PDCD4;STOM;RASGRP1
mmu-miR-344d-3p	4/146	0.18703817367143688	0.8501013263639325	0	0	1.8175986612745783	3.0470997267322932	KLF12;CEACAM1;PPP4R2;SORT1
mmu-miR-290a-5p	4/146	0.18703817367143688	0.8501013263639325	0	0	1.8175986612745783	3.0470997267322932	CAMK4;PDCD4;STOM;RASGRP1
mmu-miR-344e-3p	4/146	0.18703817367143688	0.8501013263639325	0	0	1.8175986612745783	3.0470997267322932	KLF12;CEACAM1;PPP4R2;SORT1
mmu-miR-410-3p	4/146	0.18703817367143688	0.8501013263639325	0	0	1.8175986612745783	3.0470997267322932	KLF12;CEACAM1;PPP4R2;SORT1
hsa-miR-330-3p	4/146	0.18703817367143688	0.8501013263639325	0	0	1.8175986612745783	3.0470997267322932	RPS4X;PFKFB3;BCL11B;PDCD4
hsa-miR-4433b-3p	3/97	0.18706286942900854	0.8501013263639325	0	0	2.057565789473684	3.4491191753491215	GRB10;MYBL1;MS4A4A
hsa-miR-4522	3/97	0.18706286942900854	0.8501013263639325	0	0	2.057565789473684	3.4491191753491215	CD40LG;CASS4;TTC39C
hsa-miR-1301-3p	5/198	0.18927714997651224	0.8570461023512721	0	0	1.6727859177160895	2.7844239828546153	GOLGA8B;KMT2A;KLRD1;TXN;LMNB1
hsa-miR-3912-5p	2/52	0.18988595309041228	0.8570461023512721	0	0	2.5761311475409836	4.279808168573834	WSB1;IKZF3
hsa-miR-4291	3/98	0.19094092067169696	0.8570461023512721	0	0	2.035803324099723	3.370865258776203	MBOAT2;CLEC2D;CPEB4
hsa-miR-8066	3/98	0.19094092067169696	0.8570461023512721	0	0	2.035803324099723	3.370865258776203	UGCG;BCL11B;CLEC2D
hsa-miR-3662	6/253	0.19452788641560992	0.8570461023512721	0	0	1.5693437529422842	2.569297815167253	SULT1B1;PDCD4;ACSL4;RORA;PARP15;GOLGA8A
mmu-miR-484	1/14	0.19477768938444023	0.8570461023512721	0	0	4.947209653092006	8.093122586275237	CX3CR1
hsa-miR-3607-3p	3/99	0.1948392939731722	0.8570461023512721	0	0	2.0144942434210527	3.2948668848097413	P2RY10;ESYT1;CPEB4
hsa-miR-670-5p	3/99	0.1948392939731722	0.8570461023512721	0	0	2.0144942434210527	3.2948668848097413	GOLGA8B;YOD1;GOLGA8A
hsa-miR-378j	2/53	0.19545762877743839	0.8570461023512721	0	0	2.5254901960784313	4.12263963229016	TXK;YOD1
hsa-miR-4506	2/53	0.19545762877743839	0.8570461023512721	0	0	2.5254901960784313	4.12263963229016	ASPH;ATP6V1C1
hsa-miR-1180-5p	2/53	0.19545762877743839	0.8570461023512721	0	0	2.5254901960784313	4.12263963229016	ARL4C;ADAM9
hsa-miR-5681b	2/53	0.19545762877743839	0.8570461023512721	0	0	2.5254901960784313	4.12263963229016	SULT1B1;GADD45A
hsa-miR-6839-5p	2/53	0.19545762877743839	0.8570461023512721	0	0	2.5254901960784313	4.12263963229016	TXK;YOD1
hsa-miR-4765	2/53	0.19545762877743839	0.8570461023512721	0	0	2.5254901960784313	4.12263963229016	RAB32;SOCS3
hsa-miR-7114-3p	2/53	0.19545762877743839	0.8570461023512721	0	0	2.5254901960784313	4.12263963229016	ARL4C;ADAM9
hsa-miR-548av-5p	4/149	0.19636378478692632	0.8570461023512721	0	0	1.7797200409696141	2.897003892060068	RAB32;YOD1;ESYT1;PARP15
hsa-miR-8054	4/149	0.19636378478692632	0.8570461023512721	0	0	1.7797200409696141	2.897003892060068	RAB32;YOD1;ESYT1;PARP15
hsa-miR-510-5p	4/149	0.19636378478692632	0.8570461023512721	0	0	1.7797200409696141	2.897003892060068	UGCG;WSB1;ELP2;FKBP5
hsa-miR-548k	4/149	0.19636378478692632	0.8570461023512721	0	0	1.7797200409696141	2.897003892060068	RAB32;YOD1;ESYT1;PARP15
hsa-miR-5683	3/100	0.19875726828631188	0.8635549305025284	0	0	1.9936245252306022	3.2210412428282726	GPR141;UGCG;CAPZA2
hsa-miR-636	3/100	0.19875726828631188	0.8635549305025284	0	0	1.9936245252306022	3.2210412428282726	KMT2A;CASS4;LMNB1
hsa-miR-132-3p	6/255	0.1992350916577684	0.8635549305025284	0	0	1.5565784733618862	2.5111810212445573	DOCK10;PLSCR1;CA1;ACSL4;SAMSN1;MMP9
hsa-miR-3658	4/150	0.1995038598392476	0.8635549305025284	0	0	1.7674397576743976	2.8489744904855887	CLEC4D;PDCD4;YOD1;ACSL4
mmu-miR-19b-3p	7/310	0.20071805349598099	0.8648557980179942	0	0	1.4931793179317931	2.3978280917789014	LDHB;GADD45A;TTC3;GRB10;CBLB;RASGRP1;AGFG1
mmu-miR-5098	2/54	0.20104961999103785	0.8648557980179942	0	0	2.476796973518285	3.973286462283427	CD28;PROK2
hsa-miR-4774-3p	2/54	0.20104961999103785	0.8648557980179942	0	0	2.476796973518285	3.973286462283427	FGD4;MAPK14
hsa-miR-429	4/151	0.20265910828438732	0.8648557980179942	0	0	1.7553265530634696	2.8019048704961094	ACSL4;CLEC2D;FKBP5;LMNB1
hsa-miR-576-5p	3/101	0.20269412736364445	0.8648557980179942	0	0	1.9731807196562836	3.1493092905678797	HLA-DRB5;CAPZA2;YOD1
hsa-miR-497-3p	3/101	0.20269412736364445	0.8648557980179942	0	0	1.9731807196562836	3.1493092905678797	ARL4C;ELP2;TTC39C
hsa-miR-655-3p	3/101	0.20269412736364445	0.8648557980179942	0	0	1.9731807196562836	3.1493092905678797	NELL2;PPP4R2;YOD1
hsa-miR-4795-5p	4/152	0.20582917250911262	0.8662113804693314	0	0	1.7433770404067435	2.755771279354595	RAB32;IFNGR1;SIPA1L2;CPEB4
mmu-miR-466i-3p	8/368	0.20625483695185395	0.8662113804693314	0	0	1.4368636194723152	2.2682944105577207	ARL4C;NELL2;SLFN5;SORT1;NFATC2;AZI2;ETS1;IL18R1
hsa-let-7a-2-3p	3/102	0.2066491600068523	0.8662113804693314	0	0	1.9531499202551834	3.079595548137391	GPR141;HMGB2;FYN
hsa-miR-584-3p	2/55	0.20665999847454405	0.8662113804693314	0	0	2.429941231054748	3.831240604211597	ETS1;FAM105A
mmu-miR-344f-5p	1/15	0.20714649241772556	0.8662113804693314	0	0	4.59360410830999	7.2318443605558675	ETS1
mmu-miR-146b-5p	1/15	0.20714649241772556	0.8662113804693314	0	0	4.59360410830999	7.2318443605558675	NELL2
mmu-miR-224-5p	1/15	0.20714649241772556	0.8662113804693314	0	0	4.59360410830999	7.2318443605558675	ACSL4
mmu-miR-1949	1/15	0.20714649241772556	0.8662113804693314	0	0	4.59360410830999	7.2318443605558675	SLC38A1
mmu-miR-3969	1/15	0.20714649241772556	0.8662113804693314	0	0	4.59360410830999	7.2318443605558675	CD28
mmu-miR-802-5p	1/15	0.20714649241772556	0.8662113804693314	0	0	4.59360410830999	7.2318443605558675	C3AR1
hsa-miR-6777-3p	3/103	0.21062166020007214	0.8759613690068299	0	0	1.9335197368421053	3.0118279061518782	SLFN5;CD28;HPR
hsa-miR-329-5p	3/103	0.21062166020007214	0.8759613690068299	0	0	1.9335197368421053	3.0118279061518782	SLC38A1;CAMK4;PDCD4
hsa-miR-214-3p	5/206	0.21073247254388652	0.8759613690068299	0	0	1.6055484168561167	2.5001051694408565	KIF1B;MAPK14;CLEC2D;CPEB4;LTF
hsa-miR-3914	2/56	0.21228688996416106	0.8806753157919157	0	0	2.384820886460231	3.6960351518885783	RAB32;SULT1B1
hsa-miR-6832-3p	7/316	0.21372139039978166	0.8831288222633976	0	0	1.4637324703344121	2.2586592661476455	HLA-DRB5;SLC38A1;BCL11B;KMT2A;CD28;ELP2;HLA-DRB1
hsa-miR-8055	7/316	0.21372139039978166	0.8831288222633976	0	0	1.4637324703344121	2.2586592661476455	PLSCR1;RAB27A;ELP2;MAPK14;IKZF3;MAP2K6;LMNB1
hsa-miR-891b	2/57	0.2179284730460397	0.8922092883467396	0	0	2.3413412816691506	3.567240359419098	TLR8;CBLB
mmu-miR-34a-5p	2/57	0.2179284730460397	0.8922092883467396	0	0	2.3413412816691506	3.567240359419098	BCL6;ST6GALNAC3
hsa-miR-139-5p	3/105	0.21861626652454702	0.8922092883467396	0	0	1.8954140866873066	2.881858264455866	FNBP4;HMGB2;SRPK1
hsa-miR-889-3p	3/105	0.21861626652454702	0.8922092883467396	0	0	1.8954140866873066	2.881858264455866	SLC38A1;PARP15;LMNB1
hsa-miR-511-5p	3/105	0.21861626652454702	0.8922092883467396	0	0	1.8954140866873066	2.881858264455866	CYP1B1;KIF1B;FKBP5
hsa-miR-1234-3p	4/156	0.2186504376573672	0.8922092883467396	0	0	1.6971512940767761	2.58014686564612	CD96;TXK;CAPZA2;MAPK14
mmu-miR-1197-3p	1/16	0.21932591097783813	0.8922092883467396	0	0	4.28714596949891	6.504442763126704	HMGB2
mmu-miR-3084-3p	1/16	0.21932591097783813	0.8922092883467396	0	0	4.28714596949891	6.504442763126704	BCL6
hsa-miR-5580-3p	5/210	0.22174440916693614	0.8939052270065553	0	0	1.5738975932805686	2.3706515680053615	SULT1B1;PPP4R2;HMGB2;RORA;FYN
hsa-miR-2116-3p	4/157	0.2218892206859171	0.8939052270065553	0	0	1.6859725188205095	2.5383614934572964	RAB32;BCL11B;CAMK4;ATP2B1
hsa-miR-7107-5p	4/157	0.2218892206859171	0.8939052270065553	0	0	1.6859725188205095	2.5383614934572964	CD96;TXK;CAPZA2;MAPK14
hsa-miR-527	4/157	0.2218892206859171	0.8939052270065553	0	0	1.6859725188205095	2.5383614934572964	BCL11B;ACSL4;MAPK14;GAS7
hsa-let-7g-3p	3/106	0.2226369884541607	0.8939052270065553	0	0	1.876916198262647	2.819527328060592	GPR141;HMGB2;FYN
hsa-miR-377-3p	6/265	0.22337823887700503	0.8939052270065553	0	0	1.4957092830846983	2.241901901264192	PFKFB2;CSGALNACT2;RORA;IL7R;ETS1;CPEB4
hsa-miR-6782-3p	2/58	0.22358297801977803	0.8939052270065553	0	0	2.2994145199063234	3.444460102125341	ARL4C;PFKFB3
hsa-miR-34c-3p	2/58	0.22358297801977803	0.8939052270065553	0	0	2.2994145199063234	3.444460102125341	LEF1;FYN
hsa-miR-8069	2/58	0.22358297801977803	0.8939052270065553	0	0	2.2994145199063234	3.444460102125341	ASPH;YOD1
hsa-miR-1227-3p	5/211	0.22452466898311702	0.8957035828800999	0	0	1.5661769433549797	2.3395076529941568	RAB32;KMT2A;ATP8B2;CD3G;FAM105A
hsa-miR-1468-3p	6/266	0.2258447722789095	0.8957035828800999	0	0	1.4898798875543062	2.216803256199778	GRB10;HMGB2;RORA;ESYT1;MYBL1;AGFG1
hsa-miR-124-3p	26/1445	0.22612640866721162	0.8957035828800999	0	0	1.1915664131173525	1.771455441229177	DGKA;SAMSN1;FAM105A;ZFP36L2;LMNB1;DRAM1;CYP1B1;STOM;KIF1B;PDSS1;GCA;ATP8B2;IL1R1;SH2D1B;RAB27A;ELP2;IRAK3;NSUN7;MAPK14;RAB32;SULT1B1;BCL6;ESYT1;IL18R1;ANKRD36B;B4GALT5
mmu-miR-466n-5p	3/107	0.226672409806632	0.8957035828800999	0	0	1.8587740384615385	2.7588843115814887	CEACAM1;CD28;LTF
hsa-miR-4666a-3p	3/107	0.226672409806632	0.8957035828800999	0	0	1.8587740384615385	2.7588843115814887	TBC1D8;RORA;SIPA1L2
hsa-miR-924	3/107	0.226672409806632	0.8957035828800999	0	0	1.8587740384615385	2.7588843115814887	SLFN5;ST6GAL1;VNN1
hsa-miR-10b-5p	7/322	0.22702558592330932	0.8957035828800999	0	0	1.4354074074074075	2.128267875685714	NELL2;ERLIN1;PDCD4;RORA;SLC2A3;ESYT1;CD3D
hsa-miR-6794-3p	4/159	0.2284044533865748	0.8971719120863407	0	0	1.66404769509209	2.457194900877728	ANKRD36;ELP2;IKZF3;SLC37A3
hsa-miR-1179	2/59	0.2292486856979325	0.8971719120863407	0	0	2.2589588725913146	3.3273287296334058	SLC2A3;RORA
hsa-miR-320c	3/108	0.2307218534442166	0.8971719120863407	0	0	1.8409774436090225	2.6998714630549365	LDHA;YOD1;FAM117B
hsa-miR-4693-3p	3/108	0.2307218534442166	0.8971719120863407	0	0	1.8409774436090225	2.6998714630549365	PFKFB2;KREMEN1;MYBL1
mmu-miR-3474	1/17	0.23131883536455752	0.8971719120863407	0	0	4.018995098039215	5.883641152830871	IFIT1B
hsa-miR-887-3p	1/17	0.23131883536455752	0.8971719120863407	0	0	4.018995098039215	5.883641152830871	PARP15
hsa-miR-4730	1/17	0.23131883536455752	0.8971719120863407	0	0	4.018995098039215	5.883641152830871	RPS28
mmu-miR-873a-5p	1/17	0.23131883536455752	0.8971719120863407	0	0	4.018995098039215	5.883641152830871	IFIT1B
hsa-miR-518a-5p	4/160	0.23168019304950374	0.8971719120863407	0	0	1.6532960988406533	2.4177758114331986	BCL11B;ACSL4;MAPK14;GAS7
hsa-miR-30d-3p	4/160	0.23168019304950374	0.8971719120863407	0	0	1.6532960988406533	2.4177758114331986	KMT2A;CAMK4;ESYT1;LMNB1
hsa-miR-200c-3p	5/214	0.23292742852249923	0.8984464553959965	0	0	1.5434582844830318	2.2488624613287316	ACSL4;ETS1;CLEC2D;FKBP5;LMNB1
mmu-miR-1198-5p	3/109	0.2347846483558774	0.8984464553959965	0	0	1.8235166335650448	2.6424334729061636	PSTPIP2;CD28;IL18R1
hsa-miR-6871-5p	3/109	0.2347846483558774	0.8984464553959965	0	0	1.8235166335650448	2.6424334729061636	GPR141;KMT2A;PARP15
hsa-miR-145-3p	2/60	0.23492392625953956	0.8984464553959965	0	0	2.219898247597513	3.215508260647679	TBC1D8;ZFP36L2
hsa-miR-3192-3p	2/60	0.23492392625953956	0.8984464553959965	0	0	2.219898247597513	3.215508260647679	SH3GLB1;TRIQK
hsa-miR-3164	2/60	0.23492392625953956	0.8984464553959965	0	0	2.219898247597513	3.215508260647679	PLSCR1;MAPK14
hsa-miR-372-5p	7/327	0.2383257797242759	0.8984464553959965	0	0	1.4126145833333332	2.025854191352871	SULT1B1;KIF1B;GCLM;IKZF3;PARP15;CD3D;FAM117B
hsa-miR-100-3p	3/110	0.2388601298696246	0.8984464553959965	0	0	1.8063821938022626	2.586517349603271	SLFN5;STOM;CNIH4
mmu-miR-342-3p	3/110	0.2388601298696246	0.8984464553959965	0	0	1.8063821938022626	2.586517349603271	ITGAM;ETS1;CD3D
hsa-miR-6820-3p	2/61	0.2406070782344533	0.8984464553959965	0	0	2.1821617115865517	3.1086858766089014	PLSCR1;MAPK14
hsa-miR-22-3p	4/163	0.24157566233639588	0.8984464553959965	0	0	1.621852751312867	2.303959504103581	RPS4X;TCF7;FKBP5;SRPK1
hsa-miR-1910-3p	10/501	0.24254683487107895	0.8984464553959965	0	0	1.3167657566842903	1.865278297788917	CIITA;SLPI;TESPA1;IFNGR1;TIFA;CD3G;KIF1B;TTC39C;CLEC2D;FKBP5
hsa-miR-6857-3p	3/111	0.2429476398984211	0.8984464553959965	0	0	1.7895650584795322	2.532072302409465	GOLGA8B;KREMEN1;GOLGA8A
hsa-miR-383-5p	3/111	0.2429476398984211	0.8984464553959965	0	0	1.7895650584795322	2.532072302409465	LDHA;TRAF5;YOD1
hsa-miR-4650-3p	3/111	0.2429476398984211	0.8984464553959965	0	0	1.7895650584795322	2.532072302409465	SH3GLB1;KREMEN1;YOD1
hsa-miR-382-5p	3/111	0.2429476398984211	0.8984464553959965	0	0	1.7895650584795322	2.532072302409465	PFKFB2;FAM105A;PTGDR
mmu-miR-453	1/18	0.2431281120753622	0.8984464553959965	0	0	3.7823913879277202	5.348932190689728	SCML4
mmu-miR-5107-5p	1/18	0.2431281120753622	0.8984464553959965	0	0	3.7823913879277202	5.348932190689728	ST6GALNAC3
mmu-miR-96-5p	1/18	0.2431281120753622	0.8984464553959965	0	0	3.7823913879277202	5.348932190689728	GCA
mmu-miR-876-3p	1/18	0.2431281120753622	0.8984464553959965	0	0	3.7823913879277202	5.348932190689728	IL18R1
mmu-miR-212-3p	1/18	0.2431281120753622	0.8984464553959965	0	0	3.7823913879277202	5.348932190689728	MMP9
hsa-miR-190b	2/62	0.24629656741635855	0.8984464553959965	0	0	2.1456830601092896	3.006571679869675	LDHA;IL7R
hsa-miR-561-5p	2/62	0.24629656741635855	0.8984464553959965	0	0	2.1456830601092896	3.006571679869675	SLC37A3;B4GALT5
hsa-miR-376a-3p	3/112	0.24704652688861745	0.8984464553959965	0	0	1.773056494447127	2.479049633160745	PFKFB2;PRKCH;SORT1
hsa-miR-8079	3/112	0.24704652688861745	0.8984464553959965	0	0	1.773056494447127	2.479049633160745	UGCG;ANKRD36;GRB10
hsa-miR-6511a-5p	10/504	0.24810257702330607	0.8984464553959965	0	0	1.3085647296173613	1.8240253896610206	CIITA;SLPI;TESPA1;IFNGR1;TIFA;CD3G;KIF1B;TTC39C;CLEC2D;FKBP5
hsa-miR-520d-5p	4/165	0.2482260007637944	0.8984464553959965	0	0	1.6015415206116885	2.2316130259766926	RPS4X;PDCD4;PROK2;LMNB1
hsa-miR-4487	5/220	0.24999219424501326	0.8984464553959965	0	0	1.4999229939935315	2.079381621543992	FGD4;ATP8B2;HMGB2;ZFP36L2;GAS7
hsa-miR-378a-3p	4/166	0.25156612869037076	0.8984464553959965	0	0	1.5915739722120361	2.196450684502473	GOLGA8B;LDHA;KREMEN1;ACSL4
hsa-miR-6853-3p	2/63	0.25199086563426865	0.8984464553959965	0	0	2.1104004299919374	2.9088966852392217	EXOC6;MPEG1
hsa-miR-331-5p	2/63	0.25199086563426865	0.8984464553959965	0	0	2.1104004299919374	2.9088966852392217	SULT1B1;GADD45A
mmu-let-7b-5p	7/333	0.2521217915165446	0.8984464553959965	0	0	1.3861860940695296	1.9099468182678618	NELL2;FGD4;ITGA4;ELP2;SLC2A3;CNIH4;CPEB4
hsa-miR-1277-5p	12/624	0.25273217888781757	0.8984464553959965	0	0	1.268261881023596	1.744399011996203	GPR141;SULT1B1;SLC38A1;PPP4R2;PYHIN1;TRAF5;HMGB2;RORA;GIMAP7;MYBL1;CLEC2D;ZFP36L2
mmu-miR-291b-5p	1/19	0.2547565441988146	0.8984464553959965	0	0	3.572076978939724	4.884625657494055	RAB27A
mmu-miR-673-5p	1/19	0.2547565441988146	0.8984464553959965	0	0	3.572076978939724	4.884625657494055	CBLB
mmu-miR-1928	1/19	0.2547565441988146	0.8984464553959965	0	0	3.572076978939724	4.884625657494055	AZI2
mmu-miR-291a-5p	1/19	0.2547565441988146	0.8984464553959965	0	0	3.572076978939724	4.884625657494055	RAB27A
hsa-miR-98-3p	3/114	0.2552758593275733	0.8984464553959965	0	0	1.7409317211948792	2.3770864819587945	HMGB2;RORA;SIPA1L2
hsa-miR-199a-3p	3/114	0.2552758593275733	0.8984464553959965	0	0	1.7409317211948792	2.3770864819587945	KMT2A;HGF;MAPK14
hsa-let-7f-1-3p	3/114	0.2552758593275733	0.8984464553959965	0	0	1.7409317211948792	2.3770864819587945	HMGB2;RORA;SIPA1L2
hsa-miR-6801-5p	3/114	0.2552758593275733	0.8984464553959965	0	0	1.7409317211948792	2.3770864819587945	TRAT1;PADI4;GCLM
hsa-miR-1245a	3/114	0.2552758593275733	0.8984464553959965	0	0	1.7409317211948792	2.3770864819587945	UGCG;ANKRD36;GRB10
hsa-miR-4804-3p	2/64	0.2576884899495001	0.8984464553959965	0	0	2.07625594923321	2.815411012692042	KLF12;PDCD4
hsa-miR-4705	2/64	0.2576884899495001	0.8984464553959965	0	0	2.07625594923321	2.815411012692042	GOLGA8B;GOLGA8A
mmu-miR-669b-5p	2/64	0.2576884899495001	0.8984464553959965	0	0	2.07625594923321	2.815411012692042	ARG1;METTL9
hsa-miR-190a-5p	2/64	0.2576884899495001	0.8984464553959965	0	0	2.07625594923321	2.815411012692042	LDHA;IL7R
hsa-miR-4762-3p	3/115	0.25940503576271584	0.8984464553959965	0	0	1.7252995770676691	2.3280581636325985	SH3GLB1;TRIQK;KIF1B
mmu-miR-466i-5p	8/395	0.26241868760190057	0.8984464553959965	0	0	1.3347506330317251	1.7856480919918984	CEACAM1;CD4;PSTPIP2;CD28;PDCD4;IL18R1;PTGDR;LTF
mmu-miR-466k	8/395	0.26241868760190057	0.8984464553959965	0	0	1.3347506330317251	1.7856480919918984	CEACAM1;CD4;PSTPIP2;CD28;PDCD4;IL18R1;PTGDR;LTF
mmu-miR-466d-5p	8/395	0.26241868760190057	0.8984464553959965	0	0	1.3347506330317251	1.7856480919918984	CEACAM1;CD4;PSTPIP2;CD28;PDCD4;IL18R1;PTGDR;LTF
hsa-miR-8080	2/65	0.2633880014499344	0.8984464553959965	0	0	2.0431954202446008	2.7258822648794623	LDHA;FKBP5
hsa-miR-651-5p	2/65	0.2633880014499344	0.8984464553959965	0	0	2.0431954202446008	2.7258822648794623	KLRD1;IKZF3
hsa-miR-6861-5p	2/65	0.2633880014499344	0.8984464553959965	0	0	2.0431954202446008	2.7258822648794623	SULT1B1;TXK
hsa-miR-4318	2/65	0.2633880014499344	0.8984464553959965	0	0	2.0431954202446008	2.7258822648794623	SULT1B1;ELP2
hsa-miR-18b-5p	3/116	0.26354305123047633	0.8984464553959965	0	0	1.709944108057755	2.2802763728759143	RPS6KA5;RORA;AGFG1
hsa-let-7b-3p	3/116	0.26354305123047633	0.8984464553959965	0	0	1.709944108057755	2.2802763728759143	HMGB2;RORA;SIPA1L2
hsa-miR-6843-3p	5/225	0.2644488095377225	0.8984464553959965	0	0	1.4654575556893437	1.949216207583143	CD96;TRAT1;CAPZA2;KIF1B;GCLM
hsa-miR-6848-3p	5/225	0.2644488095377225	0.8984464553959965	0	0	1.4654575556893437	1.949216207583143	CD96;TRAT1;CAPZA2;KIF1B;GCLM
mmu-miR-1964-5p	1/20	0.26620689216008925	0.8984464553959965	0	0	3.3839009287925697	4.478530217691708	CAMK4
mmu-miR-326-3p	1/20	0.26620689216008925	0.8984464553959965	0	0	3.3839009287925697	4.478530217691708	ETS1
hsa-miR-487b-3p	1/20	0.26620689216008925	0.8984464553959965	0	0	3.3839009287925697	4.478530217691708	CPEB4
mmu-miR-1953	1/20	0.26620689216008925	0.8984464553959965	0	0	3.3839009287925697	4.478530217691708	IFIT1B
mmu-miR-26b-5p	1/20	0.26620689216008925	0.8984464553959965	0	0	3.3839009287925697	4.478530217691708	LEF1
hsa-miR-6840-5p	1/20	0.26620689216008925	0.8984464553959965	0	0	3.3839009287925697	4.478530217691708	PFKFB3
hsa-miR-4661-5p	1/20	0.26620689216008925	0.8984464553959965	0	0	3.3839009287925697	4.478530217691708	ANKRD36
mmu-miR-212-5p	1/20	0.26620689216008925	0.8984464553959965	0	0	3.3839009287925697	4.478530217691708	ITGA4
hsa-miR-1247-5p	1/20	0.26620689216008925	0.8984464553959965	0	0	3.3839009287925697	4.478530217691708	HPR
hsa-miR-192-5p	18/993	0.26679498042976746	0.8984464553959965	0	0	1.1957199893532073	1.5798746647969595	IDI1;KMT2A;ACSL1;IL1R1;CSGALNACT2;TCF7;RAB27A;PHTF1;LMNB1;ARL4C;ASPH;B3GNT5;CAMK4;TIFA;CHPT1;UPP1;METTL9;SAMD3
hsa-miR-6131	5/226	0.2673632546283523	0.8984464553959965	0	0	1.4587516106799316	1.9243078707870265	ANKRD36;TRAT1;KIF1B;GCLM;IL7R
hsa-miR-3925-5p	3/117	0.26768928883464693	0.8984464553959965	0	0	1.6948580332409973	2.233701436116401	ELP2;ST6GALNAC3;SLC37A3
hsa-miR-1185-1-3p	3/117	0.26768928883464693	0.8984464553959965	0	0	1.6948580332409973	2.233701436116401	PFKFB2;CAPZA2;RORA
hsa-miR-4286	3/117	0.26768928883464693	0.8984464553959965	0	0	1.6948580332409973	2.233701436116401	SLFN5;ST6GALNAC3;CLEC2D
hsa-miR-4294	4/171	0.268402513980879	0.8984464553959965	0	0	1.5435268077705975	2.0301506570348518	VNN1;ELP2;MAPK14;IKZF3
hsa-miR-340-5p	7/340	0.2685120591677139	0.8984464553959965	0	0	1.3565565565565565	1.7836812118367011	SULT1B1;SOCS3;SLC38A1;RPS6KA5;TXK;PDCD4;CYP1B1
hsa-miR-1285-5p	2/66	0.26908800442312075	0.8984464553959965	0	0	2.0111680327868853	2.6400940620383437	RAB32;PPP4R2
hsa-miR-3152-3p	2/66	0.26908800442312075	0.8984464553959965	0	0	2.0111680327868853	2.6400940620383437	CD40LG;CAPZA2
hsa-miR-4275	2/66	0.26908800442312075	0.8984464553959965	0	0	2.0111680327868853	2.6400940620383437	RAB32;MYBL1
hsa-miR-491-5p	4/172	0.27179454166412675	0.8984464553959965	0	0	1.5342605689140343	1.9986948361272918	PFKFB2;ESYT1;MMP9;B4GALT5
hsa-miR-4668-3p	4/172	0.27179454166412675	0.8984464553959965	0	0	1.5342605689140343	1.9986948361272918	HMGB2;EXOC6;ST6GALNAC3;ATP6V1C1
hsa-miR-548o-3p	3/118	0.2718431387865399	0.8984464553959965	0	0	1.6800343249427918	2.1882952347272377	SNX3;YOD1;ESYT1
hsa-miR-183-3p	3/118	0.2718431387865399	0.8984464553959965	0	0	1.6800343249427918	2.1882952347272377	KMT2A;HMGB2;CYSTM1
hsa-miR-5589-3p	3/118	0.2718431387865399	0.8984464553959965	0	0	1.6800343249427918	2.1882952347272377	TRIQK;ZFP36L2;CPEB4
hsa-miR-300	3/118	0.2718431387865399	0.8984464553959965	0	0	1.6800343249427918	2.1882952347272377	HMGB2;RORA;SIPA1L2
hsa-miR-3163	7/342	0.2732482947556203	0.8984464553959965	0	0	1.348318407960199	1.7492737754866736	NELL2;SULT1B1;PDCD4;ACSL4;NSUN7;MYBL1;LMNB1
hsa-miR-3190-5p	6/285	0.2742311916572921	0.8984464553959965	0	0	1.38706105097703	1.7945570663089907	RAB32;KREMEN1;PADI4;PARP15;ITFG2;FKBP5
hsa-miR-539-3p	2/67	0.27478714520556996	0.8984464553959965	0	0	1.980126103404792	2.55784472208773	RPS6KA5;RORA
hsa-miR-4646-3p	2/67	0.27478714520556996	0.8984464553959965	0	0	1.980126103404792	2.55784472208773	RAB32;SULT1B1
hsa-miR-3149	4/173	0.27519402772983814	0.8984464553959965	0	0	1.5251039896889098	1.9678094596491058	TRAT1;KREMEN1;MBOAT2;MAP2K6
hsa-miR-548as-3p	4/173	0.27519402772983814	0.8984464553959965	0	0	1.5251039896889098	1.9678094596491058	ARL4C;SULT1B1;MBOAT2;JAK2
hsa-miR-4496	3/119	0.27600399852931545	0.8984464553959965	0	0	1.6654661978221417	2.144021131768045	RAB32;HLA-DRB5;HLA-DRA
hsa-miR-4726-5p	3/119	0.27600399852931545	0.8984464553959965	0	0	1.6654661978221417	2.144021131768045	WSB1;BCL11B;CD3D
hsa-miR-664b-5p	1/21	0.2774818745496054	0.8984464553959965	0	0	3.214542483660131	4.121042386753828	PARP15
hsa-miR-933	1/21	0.2774818745496054	0.8984464553959965	0	0	3.214542483660131	4.121042386753828	TLR5
hsa-miR-30e-3p	4/174	0.278600636367094	0.8984464553959965	0	0	1.5160551349252573	1.9374819762611564	KMT2A;CAMK4;ESYT1;LMNB1
hsa-miR-5699-3p	4/174	0.278600636367094	0.8984464553959965	0	0	1.5160551349252573	1.9374819762611564	PLSCR1;HPR;IKZF3;CD3D
hsa-miR-4421	4/174	0.278600636367094	0.8984464553959965	0	0	1.5160551349252573	1.9374819762611564	PLSCR1;HPR;IKZF3;CD3D
hsa-miR-4640-5p	3/120	0.2801712729519818	0.8984464553959965	0	0	1.6511470985155197	2.100843902195797	WSB1;BCL11B;CD3D
hsa-miR-1185-2-3p	3/120	0.2801712729519818	0.8984464553959965	0	0	1.6511470985155197	2.100843902195797	PFKFB2;CAPZA2;RORA
hsa-miR-1323	3/120	0.2801712729519818	0.8984464553959965	0	0	1.6511470985155197	2.100843902195797	SNX3;YOD1;ESYT1
hsa-miR-6744-5p	2/68	0.2804841113216522	0.8984464553959965	0	0	1.9500248385494288	2.47894606523181	FAM102A;GAS7
hsa-miR-6862-5p	2/68	0.2804841113216522	0.8984464553959965	0	0	1.9500248385494288	2.47894606523181	KREMEN1;TTC39C
hsa-miR-5692a	6/288	0.2820973922037223	0.8984464553959965	0	0	1.372093023255814	1.7363877071943652	HLA-DRB5;TESPA1;HMGB2;JAK2;HLA-DRB1;FAM117B
hsa-miR-3156-3p	3/121	0.2843443741275204	0.8984464553959965	0	0	1.637070695807315	2.058729669639487	TXK;CAMK4;PPP1R3D
hsa-miR-483-3p	4/176	0.28543388756981913	0.8984464553959965	0	0	1.4982730831222657	1.878452152693092	RORA;HPR;ATP2B1;SLC37A3
hsa-miR-219a-1-3p	2/69	0.2861776305927938	0.8984464553959965	0	0	1.9208221189136285	2.403222331912269	CIITA;SIPA1L2
hsa-miR-1178-3p	2/69	0.2861776305927938	0.8984464553959965	0	0	1.9208221189136285	2.403222331912269	SLFN5;ANKRD36
hsa-miR-4253	2/69	0.2861776305927938	0.8984464553959965	0	0	1.9208221189136285	2.403222331912269	KREMEN1;TTC39C
hsa-miR-1273h-3p	2/69	0.2861776305927938	0.8984464553959965	0	0	1.9208221189136285	2.403222331912269	UGCG;YOD1
hsa-miR-627-5p	2/69	0.2861776305927938	0.8984464553959965	0	0	1.9208221189136285	2.403222331912269	SLFN5;ST6GAL1
hsa-miR-513b-3p	2/69	0.2861776305927938	0.8984464553959965	0	0	1.9208221189136285	2.403222331912269	PDCD4;YOD1
hsa-miR-3187-3p	5/233	0.28795383613843084	0.8984464553959965	0	0	1.4134570698268851	1.759690591783076	RAB32;SULT1B1;KIF1B;PARP15;ITFG2
hsa-miR-210-3p	3/122	0.2885227217325345	0.8984464553959965	0	0	1.6232308712958867	2.017645842550184	LDHB;LDHA;XIST
hsa-miR-206	3/122	0.2885227217325345	0.8984464553959965	0	0	1.6232308712958867	2.017645842550184	SULT1B1;FGD4;PGD
hsa-miR-6743-3p	1/22	0.2885841683456951	0.8984464553959965	0	0	3.061313414254591	3.8045038519563543	KMT2A
hsa-miR-132-5p	1/22	0.2885841683456951	0.8984464553959965	0	0	3.061313414254591	3.8045038519563543	S100A9
mmu-miR-3074-2-3p	1/22	0.2885841683456951	0.8984464553959965	0	0	3.061313414254591	3.8045038519563543	C3AR1
mmu-miR-5123	1/22	0.2885841683456951	0.8984464553959965	0	0	3.061313414254591	3.8045038519563543	AZI2
mmu-miR-3066-5p	1/22	0.2885841683456951	0.8984464553959965	0	0	3.061313414254591	3.8045038519563543	SCML4
mmu-miR-323-3p	1/22	0.2885841683456951	0.8984464553959965	0	0	3.061313414254591	3.8045038519563543	AZI2
mmu-miR-325-3p	1/22	0.2885841683456951	0.8984464553959965	0	0	3.061313414254591	3.8045038519563543	ATP11B
hsa-miR-4716-5p	4/177	0.2888598681127213	0.8984464553959965	0	0	1.4895362368606804	1.8497263475220207	SLC38A1;TRAT1;KIF1B;CLEC2D
hsa-miR-3680-3p	4/177	0.2888598681127213	0.8984464553959965	0	0	1.4895362368606804	1.8497263475220207	RPS6KA5;ACSL4;ETS1;PARP15
hsa-miR-197-3p	8/408	0.2909758272229527	0.8984464553959965	0	0	1.2905016722408027	1.5931437793062149	LDHB;FGD4;IL1R1;TRAT1;KREMEN1;PDCD4;YOD1;KIF1B
hsa-miR-7852-3p	2/70	0.29186647009596606	0.8984464553959965	0	0	1.8924783027965284	2.3305092026635807	SULT1B1;ETS1
hsa-miR-6502-3p	2/70	0.29186647009596606	0.8984464553959965	0	0	1.8924783027965284	2.3305092026635807	RPS28;ATP6V1C1
hsa-miR-4504	2/70	0.29186647009596606	0.8984464553959965	0	0	1.8924783027965284	2.3305092026635807	RPS28;CASS4
hsa-miR-654-3p	2/70	0.29186647009596606	0.8984464553959965	0	0	1.8924783027965284	2.3305092026635807	ARL4C;ETS1
hsa-miR-548ba	2/70	0.29186647009596606	0.8984464553959965	0	0	1.8924783027965284	2.3305092026635807	SLC38A1;KREMEN1
hsa-miR-376a-5p	2/70	0.29186647009596606	0.8984464553959965	0	0	1.8924783027965284	2.3305092026635807	SYNE2;SRPK1
hsa-miR-5000-5p	2/70	0.29186647009596606	0.8984464553959965	0	0	1.8924783027965284	2.3305092026635807	IKZF3;MYBL1
hsa-miR-4680-3p	2/70	0.29186647009596606	0.8984464553959965	0	0	1.8924783027965284	2.3305092026635807	YOD1;CYSTM1
hsa-miR-3928-3p	3/123	0.2927057427682026	0.8984464553959965	0	0	1.6096217105263158	1.9775610577437843	KREMEN1;HLA-DRA;LMNB1
hsa-miR-4795-3p	3/123	0.2927057427682026	0.8984464553959965	0	0	1.6096217105263158	1.9775610577437843	SOCS3;KIF1B;MYBL1
hsa-let-7a-3p	3/123	0.2927057427682026	0.8984464553959965	0	0	1.6096217105263158	1.9775610577437843	HMGB2;RORA;SIPA1L2
mmu-miR-3065-5p	3/123	0.2927057427682026	0.8984464553959965	0	0	1.6096217105263158	1.9775610577437843	KLF12;KMT2A;TNFAIP6
hsa-miR-484	16/890	0.2935744192227493	0.8984464553959965	0	0	1.1838920474651442	1.4510066417763632	SLC38A1;KMT2A;ANKRD36;TRAT1;DGKA;KREMEN1;ELP2;CD3E;SIPA1L2;PGD;PHTF1;SYNE2;LMNB1;CYSTM1;GCLM;CNIH4
hsa-miR-33a-5p	4/179	0.2957288995959599	0.8984464553959965	0	0	1.4723620933521924	1.7937965893602688	LDHA;HMGB2;ADAM9;ACSL4
hsa-miR-182-5p	4/179	0.2957288995959599	0.8984464553959965	0	0	1.4723620933521924	1.7937965893602688	RPS4X;PFKFB3;ANKRD36;PDCD4
hsa-miR-744-3p	5/236	0.29686803230390685	0.8984464553959965	0	0	1.39488546773315	1.6940431708466654	UGCG;RPS6KA5;PDCD4;ELP2;MAPK14
hsa-miR-32-3p	3/124	0.2968928718784876	0.8984464553959965	0	0	1.5962374945628535	1.938445123540407	CAPZA2;RORA;IL7R
hsa-miR-548ai	2/71	0.2975494353245507	0.8984464553959965	0	0	1.8649560465668804	2.2606529067206056	SLC38A1;KREMEN1
hsa-miR-299-3p	2/71	0.2975494353245507	0.8984464553959965	0	0	1.8649560465668804	2.2606529067206056	RAB32;B4GALT5
hsa-miR-5586-5p	2/71	0.2975494353245507	0.8984464553959965	0	0	1.8649560465668804	2.2606529067206056	ARL4C;PARP15
hsa-miR-124-5p	2/71	0.2975494353245507	0.8984464553959965	0	0	1.8649560465668804	2.2606529067206056	HLA-DRA;MPEG1
hsa-miR-4645-3p	2/71	0.2975494353245507	0.8984464553959965	0	0	1.8649560465668804	2.2606529067206056	TLR5;RASGRP1
hsa-miR-4423-3p	2/71	0.2975494353245507	0.8984464553959965	0	0	1.8649560465668804	2.2606529067206056	TESPA1;GOLGA8A
mmu-miR-1950	1/23	0.299516410051951	0.8984464553959965	0	0	2.9220142602495542	3.522739692692208	CASS4
mmu-miR-691	1/23	0.299516410051951	0.8984464553959965	0	0	2.9220142602495542	3.522739692692208	ATP2B1
mmu-miR-101b-3p	1/23	0.299516410051951	0.8984464553959965	0	0	2.9220142602495542	3.522739692692208	B3GNT5
hsa-miR-187-3p	1/23	0.299516410051951	0.8984464553959965	0	0	2.9220142602495542	3.522739692692208	BCL6
mmu-miR-532-3p	1/23	0.299516410051951	0.8984464553959965	0	0	2.9220142602495542	3.522739692692208	CX3CR1
hsa-miR-4505	4/181	0.3026185302911947	0.8984464553959965	0	0	1.4555760660811843	1.7398242245191813	CD4;ELP2;IRAK3;IL7R
hsa-miR-570-5p	2/72	0.3032253693339541	0.8984464553959965	0	0	1.8382201405152225	2.1935094115847833	SLC38A1;KREMEN1
hsa-miR-5100	2/72	0.3032253693339541	0.8984464553959965	0	0	1.8382201405152225	2.1935094115847833	FGD4;WDFY3
hsa-miR-4326	2/72	0.3032253693339541	0.8984464553959965	0	0	1.8382201405152225	2.1935094115847833	PLSCR1;TRAT1
hsa-miR-3922-5p	2/72	0.3032253693339541	0.8984464553959965	0	0	1.8382201405152225	2.1935094115847833	SLC37A3;SRPK1
hsa-miR-6804-5p	3/126	0.3052772304255338	0.8984464553959965	0	0	1.5701219512195121	1.8630045913063642	SLC38A1;YOD1;MAP2K6
hsa-miR-365b-5p	3/126	0.3052772304255338	0.8984464553959965	0	0	1.5701219512195121	1.8630045913063642	CAPZA2;KREMEN1;IL7R
hsa-miR-562	3/126	0.3052772304255338	0.8984464553959965	0	0	1.5701219512195121	1.8630045913063642	PDCD4;SLC2A3;IKZF3
hsa-miR-324-5p	6/297	0.30598166593511866	0.8984464553959965	0	0	1.3290406548618008	1.5738899397291224	UGCG;LDHB;LDHA;BTN3A1;YOD1;ETS1
hsa-miR-106a-3p	4/182	0.30607026816794825	0.8984464553959965	0	0	1.447324507731672	1.7135462010029967	RPS6KA5;KMT2A;KLRD1;PARP15
hsa-miR-5787	4/182	0.30607026816794825	0.8984464553959965	0	0	1.447324507731672	1.7135462010029967	CD4;ELP2;IRAK3;IL7R
hsa-miR-6859-5p	4/182	0.30607026816794825	0.8984464553959965	0	0	1.447324507731672	1.7135462010029967	RAB32;SULT1B1;CD4;ELP2
hsa-miR-4657	2/73	0.3088931518493812	0.8984464553959965	0	0	1.8122373585776956	2.128943685311981	RAB32;SULT1B1
hsa-miR-6748-3p	2/73	0.3088931518493812	0.8984464553959965	0	0	1.8122373585776956	2.128943685311981	HPR;IKZF3
hsa-miR-548ag	2/73	0.3088931518493812	0.8984464553959965	0	0	1.8122373585776956	2.128943685311981	SLC38A1;KREMEN1
hsa-miR-4491	2/73	0.3088931518493812	0.8984464553959965	0	0	1.8122373585776956	2.128943685311981	RAB32;SULT1B1
hsa-miR-4712-3p	2/73	0.3088931518493812	0.8984464553959965	0	0	1.8122373585776956	2.128943685311981	MAPK14;GOLGA8A
hsa-miR-4495	3/127	0.30947336701265654	0.8984464553959965	0	0	1.5573800933786077	1.826625013283831	CAPZA2;ADAM9;B4GALT5
hsa-miR-3125	4/183	0.30952619791647357	0.8984464553959965	0	0	1.4391651455648358	1.6877270198197907	RAB32;SULT1B1;CD4;ELP2
mmu-miR-320-3p	1/24	0.3102811959254574	0.8984464553959965	0	0	2.7948280761579993	3.270721085323333	MMP9
mmu-miR-384-3p	1/24	0.3102811959254574	0.8984464553959965	0	0	2.7948280761579993	3.270721085323333	ATP2B1
mmu-miR-207	1/24	0.3102811959254574	0.8984464553959965	0	0	2.7948280761579993	3.270721085323333	ITGAM
hsa-miR-3927-3p	4/184	0.3129860049883357	0.8984464553959965	0	0	1.4310964429776312	1.6623570514290198	SH3GLB1;KREMEN1;YOD1;FAM105A
hsa-miR-365a-5p	3/128	0.3136714258895993	0.8984464553959965	0	0	1.5448421052631578	1.7911042348377237	CAPZA2;KREMEN1;IL7R
hsa-miR-193a-3p	3/128	0.3136714258895993	0.8984464553959965	0	0	1.5448421052631578	1.7911042348377237	RAB32;KMT2A;PARP15
mmu-miR-24-3p	7/359	0.3143045627848872	0.8984464553959965	0	0	1.2820738636363636	1.4838630819079217	NELL2;UGCG;LDHA;B3GNT5;TTC3;ACSL4;FAM117B
hsa-miR-185-5p	7/359	0.3143045627848872	0.8984464553959965	0	0	1.2820738636363636	1.4838630819079217	RAB32;LDHB;SLC38A1;PFKFB3;CAMK4;MYBL1;B4GALT5
hsa-miR-502-5p	2/74	0.31455169838528585	0.8984464553959965	0	0	1.786976320582878	2.0668290238101936	IFI27;HLA-DRB1
hsa-miR-5701	2/74	0.31455169838528585	0.8984464553959965	0	0	1.786976320582878	2.0668290238101936	PLSCR1;GADD45A
hsa-miR-198	2/74	0.31455169838528585	0.8984464553959965	0	0	1.786976320582878	2.0668290238101936	WSB1;IKZF3
hsa-miR-502-3p	2/74	0.31455169838528585	0.8984464553959965	0	0	1.786976320582878	2.0668290238101936	WSB1;B4GALT5
hsa-miR-4741	2/74	0.31455169838528585	0.8984464553959965	0	0	1.786976320582878	2.0668290238101936	KMT2A;TESPA1
hsa-miR-3178	2/74	0.31455169838528585	0.8984464553959965	0	0	1.786976320582878	2.0668290238101936	ELP2;IRAK3
hsa-miR-4682	2/74	0.31455169838528585	0.8984464553959965	0	0	1.786976320582878	2.0668290238101936	SLFN5;CLEC2D
hsa-miR-3184-5p	4/185	0.31644937731383654	0.8984464553959965	0	0	1.4231168973250916	1.6374269107037687	PFKFB3;KMT2A;ASPH;TLR5
hsa-miR-6831-5p	4/186	0.31991600528849845	0.8984464553959965	0	0	1.4152250389874153	1.612927449794106	SH3GLB1;KREMEN1;YOD1;FAM105A
hsa-miR-759	4/186	0.31991600528849845	0.8984464553959965	0	0	1.4152250389874153	1.612927449794106	RAB32;SOCS3;TTC39C;IKZF3
hsa-miR-4720-3p	2/75	0.32019995952350827	0.8984464553959965	0	0	1.762407365820795	2.0070464358190874	KLF12;PDCD4
hsa-miR-3160-5p	2/75	0.32019995952350827	0.8984464553959965	0	0	1.762407365820795	2.0070464358190874	YOD1;CD3D
hsa-miR-4675	2/75	0.32019995952350827	0.8984464553959965	0	0	1.762407365820795	2.0070464358190874	KMT2A;TESPA1
hsa-miR-27b-3p	8/421	0.32025797818322715	0.8984464553959965	0	0	1.2490383603132313	1.4221905824116723	UGCG;KMT2A;TTC3;CYP1B1;HLA-DRA;KIF1B;ZFP36L2;CPEB4
hsa-miR-4655-5p	1/25	0.3208810826473916	0.8984464553959965	0	0	2.678240740740741	3.0443152288098396	TTC39C
mmu-let-7e-5p	1/25	0.3208810826473916	0.8984464553959965	0	0	2.678240740740741	3.0443152288098396	ITGA4
mmu-miR-881-3p	1/25	0.3208810826473916	0.8984464553959965	0	0	2.678240740740741	3.0443152288098396	PTGDR
mmu-miR-3096b-5p	1/25	0.3208810826473916	0.8984464553959965	0	0	2.678240740740741	3.0443152288098396	TNFAIP6
hsa-miR-6734-5p	3/130	0.32207120887581697	0.8984464553959965	0	0	1.5203584749274761	1.722539716570578	ASPH;TLR5;MAP2K6
hsa-miR-196a-5p	6/303	0.3221019306346748	0.8984464553959965	0	0	1.30178865062586	1.4747797368446693	NELL2;ANXA1;IFNGR1;PDCD4;YOD1;S100A9
hsa-miR-507	4/187	0.3233855817341629	0.8984464553959965	0	0	1.4074194304676368	1.5888497513290096	RPS6KA5;ACSL4;ETS1;PARP15
hsa-miR-557	4/187	0.3233855817341629	0.8984464553959965	0	0	1.4074194304676368	1.5888497513290096	RPS6KA5;ACSL4;ETS1;PARP15
hsa-miR-4639-3p	4/187	0.3233855817341629	0.8984464553959965	0	0	1.4074194304676368	1.5888497513290096	SLFN5;ANKRD36;ELP2;IKZF3
hsa-miR-3916	4/187	0.3233855817341629	0.8984464553959965	0	0	1.4074194304676368	1.5888497513290096	RAB32;SULT1B1;CD4;ELP2
hsa-miR-874-5p	2/76	0.3258369199522773	0.8984464553959965	0	0	1.7385024368630926	1.9494840820798292	TRAT1;NSUN7
hsa-miR-6815-5p	2/76	0.3258369199522773	0.8984464553959965	0	0	1.7385024368630926	1.9494840820798292	LDHA;WSB1
hsa-miR-888-5p	2/76	0.3258369199522773	0.8984464553959965	0	0	1.7385024368630926	1.9494840820798292	YOD1;PARP15
hsa-miR-328-3p	3/131	0.32627190134997935	0.8984464553959965	0	0	1.5084035773026316	1.6894484979141002	UGCG;NSUN7;FKBP5
hsa-miR-3926	6/305	0.3275036883058706	0.8984464553959965	0	0	1.2929476994188824	1.4432605779886045	BCL11B;KMT2A;PADI4;CD3D;SRPK1;FKBP5
hsa-miR-3133	4/189	0.3303323642933639	0.8984464553959965	0	0	1.392061368298992	1.5419250808124143	LDHA;RORA;KLRD1;FAM117B
mmu-miR-466b-3p	3/132	0.33047245293304717	0.8984464553959965	0	0	1.4966340269277847	1.6571210462506132	CD28;PROK2;ATP2B1
mmu-miR-466c-3p	3/132	0.33047245293304717	0.8984464553959965	0	0	1.4966340269277847	1.6571210462506132	CD28;PROK2;ATP2B1
hsa-miR-4483	3/132	0.33047245293304717	0.8984464553959965	0	0	1.4966340269277847	1.6571210462506132	SLC38A1;KMT2A;CAPZA2
mmu-miR-466p-3p	3/132	0.33047245293304717	0.8984464553959965	0	0	1.4966340269277847	1.6571210462506132	CD28;PROK2;ATP2B1
mmu-miR-3108-5p	1/26	0.3313185880903217	0.8984464553959965	0	0	2.5709803921568626	2.8400974169279687	ITGA4
hsa-miR-181d-3p	1/26	0.3313185880903217	0.8984464553959965	0	0	2.5709803921568626	2.8400974169279687	IL1R1
mmu-miR-690	1/26	0.3313185880903217	0.8984464553959965	0	0	2.5709803921568626	2.8400974169279687	TNFAIP6
hsa-miR-6769a-3p	2/77	0.3314615977126993	0.8984464553959965	0	0	1.7152349726775957	1.894036760930676	UBE2J1;MAP2K6
hsa-miR-6865-5p	2/77	0.3314615977126993	0.8984464553959965	0	0	1.7152349726775957	1.894036760930676	LDHA;WSB1
hsa-miR-874-3p	2/77	0.3314615977126993	0.8984464553959965	0	0	1.7152349726775957	1.894036760930676	HPR;CPEB4
hsa-miR-203a-3p	6/307	0.3329176496314702	0.8984464553959965	0	0	1.2842242359355858	1.4124670196604199	SH3GLB1;SOCS3;LDHA;BCL11B;STOM;CPEB4
hsa-miR-5582-3p	5/248	0.33292325962008973	0.8984464553959965	0	0	1.3251846401220941	1.4574954041702906	P2RY10;SCML4;PDCD4;YOD1;PARP15
hsa-miR-6504-3p	7/367	0.3340175691987267	0.8984464553959965	0	0	1.253064814814815	1.3740628647444095	UGCG;RPS6KA5;TXK;CAPZA2;NFATC2;ZFP36L2;MS4A4A
hsa-miR-188-3p	3/133	0.3346723670108722	0.8984464553959965	0	0	1.4850455465587045	1.6255356588547722	TXK;PPP1R3D;KREMEN1
hsa-miR-99a-5p	3/133	0.3346723670108722	0.8984464553959965	0	0	1.4850455465587045	1.6255356588547722	PLSCR1;FKBP5;SRPK1
hsa-miR-4306	5/249	0.335949475136343	0.8984464553959965	0	0	1.3196857018781891	1.439505907902712	RAB32;SLC38A1;PFKFB3;MYBL1;B4GALT5
hsa-miR-5584-3p	2/78	0.3370730435621876	0.8984464553959965	0	0	1.6925798101811906	1.8406054364271753	SH3GLB1;HLA-DRB1
hsa-miR-151a-5p	2/78	0.3370730435621876	0.8984464553959965	0	0	1.6925798101811906	1.8406054364271753	SLPI;CBLB
hsa-miR-4732-5p	2/78	0.3370730435621876	0.8984464553959965	0	0	1.6925798101811906	1.8406054364271753	CD4;ST6GALNAC3
hsa-miR-4429	2/78	0.3370730435621876	0.8984464553959965	0	0	1.6925798101811906	1.8406054364271753	YOD1;FAM117B
hsa-miR-512-3p	6/309	0.3383426469002756	0.8984464553959965	0	0	1.275615933686392	1.3823800746445392	OLAH;SOCS3;WSB1;TXK;CAPZA2;CD28
hsa-miR-4530	3/134	0.33887115468599266	0.8984464553959965	0	0	1.4736339895540378	1.5946713866693716	ARL4C;KREMEN1;CD3D
mmu-miR-1187	3/134	0.33887115468599266	0.8984464553959965	0	0	1.4736339895540378	1.5946713866693716	PSTPIP2;CD28;IL18R1
mmu-miR-466a-5p	3/134	0.33887115468599266	0.8984464553959965	0	0	1.4736339895540378	1.5946713866693716	PSTPIP2;CD28;IL18R1
hsa-miR-5192	3/134	0.33887115468599266	0.8984464553959965	0	0	1.4736339895540378	1.5946713866693716	RAB32;SLC38A1;MYBL1
mmu-miR-466e-5p	3/134	0.33887115468599266	0.8984464553959965	0	0	1.4736339895540378	1.5946713866693716	PSTPIP2;CD28;IL18R1
mmu-miR-466p-5p	3/134	0.33887115468599266	0.8984464553959965	0	0	1.4736339895540378	1.5946713866693716	PSTPIP2;CD28;IL18R1
hsa-miR-373-5p	7/369	0.33897493270878776	0.8984464553959965	0	0	1.246012891344383	1.3479730286896165	SULT1B1;KIF1B;GCLM;IKZF3;PARP15;CD3D;FAM117B
hsa-miR-1-3p	16/920	0.33992026247929075	0.8984464553959965	0	0	1.1427789435270506	1.2331090034613037	KCNE1;MME;ARG1;PGD;ETS1;SYNE2;LMNB1;SULT1B1;FGD4;FAM102A;ASPH;PDCD4;ESYT1;NAIP;ATP6V1C1;CNIH4
hsa-miR-125a-3p	6/310	0.34105892134951393	0.8984464553959965	0	0	1.2713542577373667	1.3675958090489293	PFKFB2;PLSCR1;WSB1;FYN;MAPK14;MPEG1
hsa-miR-4695-5p	7/370	0.3414573689000215	0.8984464553959965	0	0	1.2425160697887971	1.3351238274523505	NELL2;CD4;FAM102A;CD3G;KLRD1;TTC39C;IKZF3
hsa-miR-371b-5p	7/370	0.3414573689000215	0.8984464553959965	0	0	1.2425160697887971	1.3351238274523505	SULT1B1;KIF1B;GCLM;IKZF3;PARP15;CD3D;FAM117B
mmu-miR-221-3p	1/27	0.34159619182630385	0.8984464553959965	0	0	2.4719708396178985	2.6552080639997193	AZI2
hsa-miR-4796-5p	1/27	0.34159619182630385	0.8984464553959965	0	0	2.4719708396178985	2.6552080639997193	VNN1
mmu-miR-1906	1/27	0.34159619182630385	0.8984464553959965	0	0	2.4719708396178985	2.6552080639997193	FGD4
mmu-miR-374c-5p	1/27	0.34159619182630385	0.8984464553959965	0	0	2.4719708396178985	2.6552080639997193	CEACAM1
hsa-miR-4644	5/251	0.34200884831816725	0.8984464553959965	0	0	1.3088219458353525	1.4042595013648238	RAB32;SLC38A1;PFKFB3;MYBL1;B4GALT5
hsa-miR-646	5/251	0.34200884831816725	0.8984464553959965	0	0	1.3088219458353525	1.4042595013648238	GOLGA8B;CAPZA2;KREMEN1;SLC2A3;GOLGA8A
hsa-miR-15a-3p	2/79	0.34267034007911573	0.8984464553959965	0	0	1.6705130934639132	1.7890968068235933	PLSCR1;LMNB1
hsa-miR-1245b-3p	2/79	0.34267034007911573	0.8984464553959965	0	0	1.6705130934639132	1.7890968068235933	CAMK4;GPR183
hsa-miR-4663	2/79	0.34267034007911573	0.8984464553959965	0	0	1.6705130934639132	1.7890968068235933	RPS6KA5;KREMEN1
hsa-miR-1293	3/135	0.3430683347970363	0.8984464553959965	0	0	1.4623953349282297	1.5645080029610392	SLC38A1;KMT2A;CAPZA2
hsa-miR-7150	3/136	0.347263433831175	0.8984464553959965	0	0	1.4513256826276217	1.535025973929236	LDHA;SIRPG;ESYT1
hsa-miR-381-3p	3/136	0.347263433831175	0.8984464553959965	0	0	1.4513256826276217	1.535025973929236	HMGB2;RORA;SIPA1L2
hsa-miR-141-5p	3/136	0.347263433831175	0.8984464553959965	0	0	1.4513256826276217	1.535025973929236	HLA-DRB5;TXK;HLA-DRB1
hsa-miR-6771-3p	5/253	0.34807616064863545	0.8984464553959965	0	0	1.2981334116641743	1.3699642878477487	SULT1B1;SLFN5;STOM;FAM117B;FKBP5
hsa-miR-4700-3p	2/80	0.3482526008333695	0.8984464553959965	0	0	1.6490121899957966	1.7394229079337107	NFATC2;MS4A4A
hsa-miR-6715a-3p	2/80	0.3482526008333695	0.8984464553959965	0	0	1.6490121899957966	1.7394229079337107	ARL4C;P2RY10
hsa-miR-4433b-5p	2/80	0.3482526008333695	0.8984464553959965	0	0	1.6490121899957966	1.7394229079337107	RAB32;SULT1B1
hsa-miR-4660	2/80	0.3482526008333695	0.8984464553959965	0	0	1.6490121899957966	1.7394229079337107	KMT2A;LMNB1
hsa-miR-616-5p	7/373	0.3489183700052141	0.8984464553959965	0	0	1.2321402550091074	1.2973417670791503	SULT1B1;KIF1B;GCLM;IKZF3;PARP15;CD3D;FAM117B
hsa-miR-216b-5p	3/137	0.35145598598783206	0.8984464553959965	0	0	1.4404212490180675	1.5062064300678395	KLF12;PRKCH;FAM117B
mmu-miR-539-5p	1/28	0.3517163356599192	0.8984464553959965	0	0	2.380295328007746	2.487242694212165	SYNE2
mmu-miR-200c-3p	1/28	0.3517163356599192	0.8984464553959965	0	0	2.380295328007746	2.487242694212165	MAPK14
mmu-miR-1186b	2/81	0.3538189698199434	0.8984464553959965	0	0	1.6280556131977588	1.691500747258237	SCML4;CAMK4
hsa-miR-345-3p	2/81	0.3538189698199434	0.8984464553959965	0	0	1.6280556131977588	1.691500747258237	GOLGA8B;GOLGA8A
hsa-miR-301b-3p	7/375	0.35390268265352937	0.8984464553959965	0	0	1.2253170289855073	1.2727776150339292	RPS6KA5;KREMEN1;GRB10;ACSL4;KLRD1;ATP6V1C1;CNIH4
hsa-miR-558	4/196	0.35469505454511036	0.8984464553959965	0	0	1.3408278327832783	1.389763838401523	FGD4;ATP8B2;HMGB2;ZFP36L2
hsa-miR-4729	3/138	0.35564553306622004	0.8984464553959965	0	0	1.4296783625730993	1.4780311396070394	OLAH;PROK2;PARP15
hsa-miR-8052	3/138	0.35564553306622004	0.8984464553959965	0	0	1.4296783625730993	1.4780311396070394	CAPZA2;KREMEN1;IL7R
hsa-miR-3199	3/138	0.35564553306622004	0.8984464553959965	0	0	1.4296783625730993	1.4780311396070394	CAPZA2;KREMEN1;IL7R
hsa-miR-3160-3p	4/197	0.35817779705433034	0.8984464553959965	0	0	1.333812137690453	1.3694593021746173	FGD4;ATP8B2;HMGB2;ZFP36L2
mmu-miR-15a-5p	9/499	0.35905226507341326	0.8984464553959965	0	0	1.1835844404876044	1.212330529720764	FGD4;BCL11B;KMT2A;ACSL1;CAPZA2;TTC3;SIDT1;KLHL2;SLC2A3
hsa-miR-4470	2/82	0.35936862072700526	0.8984464553959965	0	0	1.6076229508196722	1.6452519680959088	P2RY10;CD4
hsa-miR-4499	2/82	0.35936862072700526	0.8984464553959965	0	0	1.6076229508196722	1.6452519680959088	CD40LG;KLRD1
mmu-miR-3473d	2/82	0.35936862072700526	0.8984464553959965	0	0	1.6076229508196722	1.6452519680959088	CX3CR1;SLFN5
hsa-miR-5003-3p	3/139	0.3598316245708642	0.8984464553959965	0	0	1.419093459752322	1.4504824823122842	RPS6KA5;PDCD4;CLEC2D
hsa-miR-127-3p	1/29	0.3616814241117386	0.8984464553959965	0	0	2.2951680672268906	2.3341664120272436	BCL6
mmu-miR-674-5p	2/83	0.36490075611581374	0.8984464553959965	0	0	1.5876947986237604	1.6006025404955726	CX3CR1;SLFN5
hsa-miR-6729-3p	2/83	0.36490075611581374	0.8984464553959965	0	0	1.5876947986237604	1.6006025404955726	GPR141;NELL2
hsa-miR-937-5p	2/83	0.36490075611581374	0.8984464553959965	0	0	1.5876947986237604	1.6006025404955726	ST6GAL1;CAPZA2
hsa-miR-3653-5p	11/625	0.3650277647654442	0.8984464553959965	0	0	1.1547506382604102	1.1637367465728086	CD96;PLSCR1;ANKRD36;TRAT1;TXK;CAPZA2;KREMEN1;PDCD4;IKZF3;FCAR;SRPK1
hsa-miR-548au-5p	4/199	0.3651422405159084	0.8984464553959965	0	0	1.31999661504612	1.3298547474418743	RAB32;YOD1;ESYT1;PARP15
hsa-miR-548ad-5p	4/199	0.3651422405159084	0.8984464553959965	0	0	1.31999661504612	1.3298547474418743	RAB32;YOD1;ESYT1;PARP15
hsa-miR-548w	4/199	0.3651422405159084	0.8984464553959965	0	0	1.31999661504612	1.3298547474418743	RAB32;YOD1;ESYT1;PARP15
hsa-miR-548ak	4/199	0.3651422405159084	0.8984464553959965	0	0	1.31999661504612	1.3298547474418743	RAB32;YOD1;ESYT1;PARP15
hsa-miR-548ap-5p	4/199	0.3651422405159084	0.8984464553959965	0	0	1.31999661504612	1.3298547474418743	RAB32;YOD1;ESYT1;PARP15
hsa-miR-548am-5p	4/199	0.3651422405159084	0.8984464553959965	0	0	1.31999661504612	1.3298547474418743	RAB32;YOD1;ESYT1;PARP15
hsa-miR-548o-5p	4/199	0.3651422405159084	0.8984464553959965	0	0	1.31999661504612	1.3298547474418743	RAB32;YOD1;ESYT1;PARP15
hsa-miR-548y	4/199	0.3651422405159084	0.8984464553959965	0	0	1.31999661504612	1.3298547474418743	RAB32;YOD1;ESYT1;PARP15
hsa-miR-548c-5p	4/199	0.3651422405159084	0.8984464553959965	0	0	1.31999661504612	1.3298547474418743	RAB32;YOD1;ESYT1;PARP15
hsa-miR-548aq-5p	4/199	0.3651422405159084	0.8984464553959965	0	0	1.31999661504612	1.3298547474418743	RAB32;YOD1;ESYT1;PARP15
hsa-miR-548ae-5p	4/199	0.3651422405159084	0.8984464553959965	0	0	1.31999661504612	1.3298547474418743	RAB32;YOD1;ESYT1;PARP15
hsa-miR-548ar-5p	4/199	0.3651422405159084	0.8984464553959965	0	0	1.31999661504612	1.3298547474418743	RAB32;YOD1;ESYT1;PARP15
hsa-miR-548b-5p	4/199	0.3651422405159084	0.8984464553959965	0	0	1.31999661504612	1.3298547474418743	RAB32;YOD1;ESYT1;PARP15
hsa-miR-548bb-5p	4/199	0.3651422405159084	0.8984464553959965	0	0	1.31999661504612	1.3298547474418743	RAB32;YOD1;ESYT1;PARP15
hsa-miR-548as-5p	4/199	0.3651422405159084	0.8984464553959965	0	0	1.31999661504612	1.3298547474418743	RAB32;YOD1;ESYT1;PARP15
hsa-miR-548h-5p	4/199	0.3651422405159084	0.8984464553959965	0	0	1.31999661504612	1.3298547474418743	RAB32;YOD1;ESYT1;PARP15
hsa-miR-548ab	4/199	0.3651422405159084	0.8984464553959965	0	0	1.31999661504612	1.3298547474418743	RAB32;YOD1;ESYT1;PARP15
hsa-miR-548ay-5p	4/199	0.3651422405159084	0.8984464553959965	0	0	1.31999661504612	1.3298547474418743	RAB32;YOD1;ESYT1;PARP15
hsa-miR-8485	15/874	0.3659870717842932	0.8984464553959965	0	0	1.1263096623981375	1.1321183445278578	SLFN5;HMGB2;NFATC2;MBOAT2;ACSL4;RORA;ETS1;MPEG1;ARL4C;IL18RAP;CLEC4D;TRAF5;ADAM9;JAK2;B4GALT5
hsa-miR-2467-3p	8/441	0.3662740905457766	0.8984464553959965	0	0	1.1901102211374328	1.1953149832224317	UGCG;CIITA;FAM102A;TIFA;KREMEN1;CD3G;TTC39C;FKBP5
hsa-miR-4486	3/141	0.3681916769852318	0.8984464553959965	0	0	1.3983838672768878	1.397197499437673	BCL11B;ELP2;IRAK3
hsa-miR-4708-5p	3/141	0.3681916769852318	0.8984464553959965	0	0	1.3983838672768878	1.397197499437673	FAM102A;ELP2;IKZF3
hsa-miR-548j-5p	4/200	0.368623395030058	0.8984464553959965	0	0	1.313194584764599	1.310541624143939	RAB32;YOD1;ESYT1;PARP15
hsa-miR-548a-5p	4/200	0.368623395030058	0.8984464553959965	0	0	1.313194584764599	1.310541624143939	RAB32;YOD1;ESYT1;PARP15
hsa-miR-4257	7/381	0.368895536891759	0.8984464553959965	0	0	1.2052852049910874	1.2019607546461435	LDHA;CIITA;FAM102A;TIFA;CD3G;TTC39C;FKBP5
hsa-miR-548n	5/260	0.36935187478505155	0.8984464553959965	0	0	1.2620438904038436	1.257002654968633	PFKFB2;ARL4C;RPS6KA5;HMGB2;KIF1B
hsa-miR-1183	2/84	0.37041460680914257	0.8984464553959965	0	0	1.5682526989204317	1.5574824753468297	NFATC2;MAPK14
hsa-miR-4297	2/84	0.37041460680914257	0.8984464553959965	0	0	1.5682526989204317	1.5574824753468297	MBOAT2;LMNB1
hsa-miR-1271-5p	2/84	0.37041460680914257	0.8984464553959965	0	0	1.5682526989204317	1.5574824753468297	PFKFB3;ANKRD36
mmu-miR-3097-3p	2/84	0.37041460680914257	0.8984464553959965	0	0	1.5682526989204317	1.5574824753468297	C3AR1;NAIP
hsa-miR-6074	2/84	0.37041460680914257	0.8984464553959965	0	0	1.5682526989204317	1.5574824753468297	SLC38A1;TRAT1
hsa-miR-4666a-5p	2/84	0.37041460680914257	0.8984464553959965	0	0	1.5682526989204317	1.5574824753468297	ADAM9;FKBP5
hsa-miR-3166	2/84	0.37041460680914257	0.8984464553959965	0	0	1.5682526989204317	1.5574824753468297	FKBP5;MAP2K6
hsa-miR-7848-3p	1/30	0.37149382526271774	0.8984464553959965	0	0	2.2159116520171285	2.1942467636984135	RORA
hsa-miR-1295a	1/30	0.37149382526271774	0.8984464553959965	0	0	2.2159116520171285	2.1942467636984135	ARL4C
mmu-miR-132-3p	1/30	0.37149382526271774	0.8984464553959965	0	0	2.2159116520171285	2.1942467636984135	MMP9
hsa-miR-3168	1/30	0.37149382526271774	0.8984464553959965	0	0	2.2159116520171285	2.1942467636984135	SH3GLB1
mmu-miR-27b-3p	1/30	0.37149382526271774	0.8984464553959965	0	0	2.2159116520171285	2.1942467636984135	CBLB
mmu-miR-200b-3p	1/30	0.37149382526271774	0.8984464553959965	0	0	2.2159116520171285	2.1942467636984135	MAPK14
hsa-miR-942-5p	4/201	0.3721034785855653	0.8984464553959965	0	0	1.306461610628068	1.2915461240214567	IFI27;CBLB;RORA;LTF
hsa-miR-1303	4/201	0.3721034785855653	0.8984464553959965	0	0	1.306461610628068	1.2915461240214567	TRAT1;GPR183;KREMEN1;YOD1
hsa-miR-412-3p	3/142	0.37236477485426817	0.8984464553959965	0	0	1.3882525558500567	1.3714287779115268	YOD1;CPEB4;LTF
hsa-miR-511-3p	5/261	0.3723938220947459	0.8984464553959965	0	0	1.2570493584437086	1.2417175336354254	NELL2;UGCG;TRAF5;HMGB2;TLR5
hsa-miR-548f-5p	5/261	0.3723938220947459	0.8984464553959965	0	0	1.2570493584437086	1.2417175336354254	GRB10;RORA;ESYT1;MYBL1;AGFG1
hsa-miR-548x-5p	5/262	0.3754358497119395	0.8984464553959965	0	0	1.2520936944365708	1.226635702260328	GRB10;RORA;ESYT1;MYBL1;AGFG1
hsa-miR-548aj-5p	5/262	0.3754358497119395	0.8984464553959965	0	0	1.2520936944365708	1.226635702260328	GRB10;RORA;ESYT1;MYBL1;AGFG1
hsa-miR-548g-5p	5/262	0.3754358497119395	0.8984464553959965	0	0	1.2520936944365708	1.226635702260328	GRB10;RORA;ESYT1;MYBL1;AGFG1
hsa-miR-548d-5p	4/202	0.37558222520132734	0.8984464553959965	0	0	1.2997966463312998	1.2728620737220593	RAB32;YOD1;ESYT1;PARP15
hsa-miR-9500	4/202	0.37558222520132734	0.8984464553959965	0	0	1.2997966463312998	1.2728620737220593	RPS6KA5;CD40LG;SLPI;KMT2A
hsa-miR-548i	4/202	0.37558222520132734	0.8984464553959965	0	0	1.2997966463312998	1.2728620737220593	RAB32;YOD1;ESYT1;PARP15
hsa-miR-3151-5p	2/85	0.37590943117640124	0.8984464553959965	0	0	1.549279083547304	1.5158255609319822	TESPA1;B4GALT5
hsa-miR-541-5p	2/85	0.37590943117640124	0.8984464553959965	0	0	1.549279083547304	1.5158255609319822	TXK;PTGDR
hsa-miR-10b-3p	2/85	0.37590943117640124	0.8984464553959965	0	0	1.549279083547304	1.5158255609319822	FGD4;LMNB1
hsa-miR-5581-5p	2/85	0.37590943117640124	0.8984464553959965	0	0	1.549279083547304	1.5158255609319822	MBOAT2;LMNB1
hsa-miR-153-3p	2/85	0.37590943117640124	0.8984464553959965	0	0	1.549279083547304	1.5158255609319822	RPS6KA5;GOLGA8A
hsa-miR-3180-5p	3/143	0.37653269109197374	0.8984464553959965	0	0	1.378265977443609	1.3462218538462614	ELP2;RASGRP1;CD3D
hsa-miR-6885-3p	3/143	0.37653269109197374	0.8984464553959965	0	0	1.378265977443609	1.3462218538462614	CYP1B1;MBOAT2;CBLB
hsa-miR-425-5p	3/144	0.3806950130545091	0.9024888622968136	0	0	1.368421052631579	1.3215618206491404	LDHA;RPS28;MAP2K6
mmu-miR-210-3p	1/31	0.3811558711101732	0.9024888622968136	0	0	2.1419389978213506	2.0660005710579727	ARG1
hsa-miR-409-5p	1/31	0.3811558711101732	0.9024888622968136	0	0	2.1419389978213506	2.0660005710579727	RPS4X
hsa-miR-451a	1/31	0.3811558711101732	0.9024888622968136	0	0	2.1419389978213506	2.0660005710579727	MMP9
hsa-miR-4301	2/86	0.3813845145907443	0.9024888622968136	0	0	1.5307572209211553	1.4755691188206572	CAMK4;PPP1R3D
hsa-miR-3976	2/86	0.3813845145907443	0.9024888622968136	0	0	1.5307572209211553	1.4755691188206572	ANKRD36;CYP1B1
hsa-miR-29a-3p	5/264	0.38151941510775966	0.9024888622968136	0	0	1.2422971694494873	1.197069524820845	SH3GLB1;RPS4X;TESPA1;RASGRP1;CPEB4
hsa-miR-5703	4/204	0.38253465857736063	0.9024888622968136	0	0	1.2866666666666666	1.2364043446534057	SULT1B1;HLA-DRB5;P2RY10;PRKCH
hsa-miR-4434	4/204	0.38253465857736063	0.9024888622968136	0	0	1.2866666666666666	1.2364043446534057	SULT1B1;HLA-DRB5;P2RY10;PRKCH
hsa-miR-559	4/204	0.38253465857736063	0.9024888622968136	0	0	1.2866666666666666	1.2364043446534057	RAB32;YOD1;ESYT1;PARP15
mmu-miR-9-5p	9/510	0.38298989176104636	0.902546482833962	0	0	1.1569344532411687	1.1103640032739672	KMT2A;BCL6;ITGA4;ERLIN1;CHPT1;RASGRP1;ZFP36L2;AGFG1;B4GALT5
hsa-miR-320b	3/145	0.3848513356408442	0.9040829155713201	0	0	1.3587147887323943	1.2974342523485578	KMT2A;YOD1;FAM117B
hsa-miR-4516	4/205	0.3860078280727882	0.9040829155713201	0	0	1.2801996617572204	1.218619023622729	SULT1B1;HLA-DRB5;P2RY10;PRKCH
hsa-miR-196a-3p	4/205	0.3860078280727882	0.9040829155713201	0	0	1.2801996617572204	1.218619023622729	CAMK4;TTC39C;IKZF3;FAM117B
hsa-miR-365b-3p	2/87	0.38683916859443185	0.9040829155713201	0	0	1.5126711668273867	1.4366537793092629	SLC2A3;KLRD1
hsa-miR-613	2/87	0.38683916859443185	0.9040829155713201	0	0	1.5126711668273867	1.4366537793092629	FGD4;SULT1B1
hsa-miR-4272	2/87	0.38683916859443185	0.9040829155713201	0	0	1.5126711668273867	1.4366537793092629	RAB32;FKBP5
hsa-miR-6514-5p	3/146	0.3890012610653109	0.9040829155713201	0	0	1.3491442767758557	1.2738251857988605	ELP2;SLC2A3;IKZF3
hsa-miR-6873-5p	4/206	0.3894786263670243	0.9040829155713201	0	0	1.273796686599353	1.2011218594815054	ARL4C;SLPI;KMT2A;MYBL1
mmu-miR-199a-5p	1/32	0.3906698581105242	0.9040829155713201	0	0	2.0727387729285263	1.948151478564469	CD4
hsa-miR-325	1/32	0.3906698581105242	0.9040829155713201	0	0	2.0727387729285263	1.948151478564469	CAPZA2
mmu-miR-664-3p	1/32	0.3906698581105242	0.9040829155713201	0	0	2.0727387729285263	1.948151478564469	PPP1R3D
mmu-miR-434-3p	1/32	0.3906698581105242	0.9040829155713201	0	0	2.0727387729285263	1.948151478564469	SCML4
hsa-miR-4759	1/32	0.3906698581105242	0.9040829155713201	0	0	2.0727387729285263	1.948151478564469	AZI2
mmu-miR-1958	1/32	0.3906698581105242	0.9040829155713201	0	0	2.0727387729285263	1.948151478564469	ST6GAL1
hsa-miR-181c-3p	1/32	0.3906698581105242	0.9040829155713201	0	0	2.0727387729285263	1.948151478564469	RAB32
hsa-miR-621	1/32	0.3906698581105242	0.9040829155713201	0	0	2.0727387729285263	1.948151478564469	RORA
hsa-miR-103a-3p	8/452	0.3918632511979749	0.9040829155713201	0	0	1.1599626382235078	1.0867021227900842	ARL4C;GOLGA8B;TRIQK;CAPZA2;SLC2A3;SIPA1L2;OLFM4;AGFG1
hsa-miR-493-3p	2/88	0.3922727304316611	0.9040829155713201	0	0	1.4950057186427754	1.3990232721081957	SH3GLB1;PRKCH
hsa-miR-6090	2/88	0.3922727304316611	0.9040829155713201	0	0	1.4950057186427754	1.3990232721081957	MBOAT2;CD3E
hsa-miR-1288-5p	2/88	0.3922727304316611	0.9040829155713201	0	0	1.4950057186427754	1.3990232721081957	PLSCR1;LDHA
hsa-miR-4781-3p	4/207	0.39294680218781225	0.9041026521406244	0	0	1.2674567949405777	1.1839073607487118	TRAT1;KIF1B;RORA;GCLM
hsa-miR-3679-3p	3/147	0.3931443990931307	0.9041026521406244	0	0	1.3397066885964912	1.2507211020557503	OLAH;SLC38A1;ST6GALNAC3
mmu-miR-466l-5p	7/391	0.3939653675630849	0.9049971985138848	0	0	1.1732899305555555	1.0929105044580485	CEACAM1;CD4;PSTPIP2;CD28;PDCD4;IL18R1;PTGDR
hsa-miR-186-3p	8/454	0.3965249689841575	0.9095514825456683	0	0	1.1546410306402508	1.068061735208546	LDHB;SULT1B1;OLAH;CD96;TXK;CAPZA2;CD28;MAPK14
hsa-miR-4711-3p	2/89	0.39768456229681726	0.9095514825456683	0	0	1.4777463727152818	1.3626242335393113	YOD1;PGD
hsa-miR-4464	2/89	0.39768456229681726	0.9095514825456683	0	0	1.4777463727152818	1.3626242335393113	PDCD4;TTC39C
hsa-miR-5190	2/89	0.39768456229681726	0.9095514825456683	0	0	1.4777463727152818	1.3626242335393113	LDHA;KLRD1
hsa-miR-367-3p	6/331	0.39842126109233966	0.910242684829282	0	0	1.1879171990799897	1.0931753243731814	GOLGA8B;BCL11B;PPP1R3D;TBC1D8;GOLGA8A;CPEB4
hsa-miR-5092	1/33	0.4000380477749709	0.9109562066180042	0	0	2.007863562091503	1.8395957950425197	ARL4C
mmu-miR-203-3p	1/33	0.4000380477749709	0.9109562066180042	0	0	2.007863562091503	1.8395957950425197	ITGA4
mmu-miR-146a-5p	1/33	0.4000380477749709	0.9109562066180042	0	0	2.007863562091503	1.8395957950425197	NELL2
hsa-miR-582-5p	3/149	0.40140878858801554	0.9120948070410982	0	0	1.321219358327325	1.2059759311222003	HMGB2;RAB27A;ZFP36L2
hsa-miR-137	3/149	0.40140878858801554	0.9120948070410982	0	0	1.321219358327325	1.2059759311222003	KLF12;BCL11B;RORA
hsa-miR-4748	2/90	0.40307405087420795	0.9138962517115429	0	0	1.4608792846497765	1.3274060266721164	PDCD4;TTC39C
hsa-miR-452-3p	2/90	0.40307405087420795	0.9138962517115429	0	0	1.4608792846497765	1.3274060266721164	KLRD1;PARP15
hsa-miR-451b	3/150	0.4055292961892971	0.9178598955121252	0	0	1.3121643394199785	1.1843098817220914	SNX3;ADAM9;NFATC2
hsa-miR-5589-5p	6/334	0.40662487790859414	0.9178598955121252	0	0	1.1768697836480027	1.0590229798281285	WSB1;TXK;CAPZA2;CD28;YOD1;FKBP5
hsa-miR-211-5p	6/334	0.40662487790859414	0.9178598955121252	0	0	1.1768697836480027	1.0590229798281285	HLA-DRB5;CD28;ELP2;MMP9;HLA-DRB1;UBE2J1
hsa-miR-138-2-3p	2/91	0.40844060664231413	0.9178598955121252	0	0	1.4443912322711365	1.2933205752845314	AZI2;LMNB1
hsa-miR-4742-5p	2/91	0.40844060664231413	0.9178598955121252	0	0	1.4443912322711365	1.2933205752845314	RAB32;P2RY10
hsa-miR-664a-3p	2/91	0.40844060664231413	0.9178598955121252	0	0	1.4443912322711365	1.2933205752845314	RPS6KA5;HPGD
hsa-miR-6833-5p	2/91	0.40844060664231413	0.9178598955121252	0	0	1.4443912322711365	1.2933205752845314	SULT1B1;MS4A1
hsa-miR-7107-3p	1/34	0.4092626672146295	0.9178598955121252	0	0	1.9469201822142999	1.7393748129499162	CD28
hsa-miR-6853-5p	1/34	0.4092626672146295	0.9178598955121252	0	0	1.9469201822142999	1.7393748129499162	SLC2A3
mmu-miR-1188-5p	1/34	0.4092626672146295	0.9178598955121252	0	0	1.9469201822142999	1.7393748129499162	IL18R1
hsa-miR-1225-3p	3/151	0.4096415285459843	0.9178598955121252	0	0	1.3032316856330015	1.1630988606457182	FCER1G;IKZF3;LILRA5
hsa-miR-6796-3p	2/92	0.4137836632585365	0.9194600016956402	0	0	1.4282695810564663	1.2603222093474802	KLRD1;SRPK1
hsa-miR-4699-3p	2/92	0.4137836632585365	0.9194600016956402	0	0	1.4282695810564663	1.2603222093474802	OLAH;KMT2A
mmu-miR-324-3p	6/337	0.4148201188621032	0.9194600016956402	0	0	1.1660226234806437	1.0259953178823733	PFKFB2;KMT2A;IL1R1;TTC3;KIF1B;MAPK14
mmu-miR-466q	4/214	0.41713014258027103	0.9194600016956402	0	0	1.2247681911048247	1.070884657627159	ARL4C;NFATC2;YOD1;LTF
hsa-miR-4722-3p	8/463	0.4175075040276256	0.9194600016956402	0	0	1.131272740637289	0.9881132989051414	RPS4X;TXK;CAPZA2;KREMEN1;PDCD4;MBOAT2;IKZF3;FCAR
hsa-miR-4662a-5p	3/153	0.4178397592973819	0.9194600016956402	0	0	1.2857236842105264	1.1219961214182401	PPP4R2;KREMEN1;TXN
hsa-miR-3973	3/153	0.4178397592973819	0.9194600016956402	0	0	1.2857236842105264	1.1219961214182401	YOD1;GOLGA8A;SRPK1
hsa-miR-6888-3p	3/153	0.4178397592973819	0.9194600016956402	0	0	1.2857236842105264	1.1219961214182401	SLC38A1;KLF12;TRAT1
hsa-miR-6753-3p	1/35	0.41834590953848144	0.9194600016956402	0	0	1.8895617070357555	1.6466522269233872	CD28
hsa-miR-6850-3p	1/35	0.41834590953848144	0.9194600016956402	0	0	1.8895617070357555	1.6466522269233872	KMT2A
hsa-miR-6816-3p	1/35	0.41834590953848144	0.9194600016956402	0	0	1.8895617070357555	1.6466522269233872	FKBP5
hsa-miR-4256	1/35	0.41834590953848144	0.9194600016956402	0	0	1.8895617070357555	1.6466522269233872	KIF1B
hsa-miR-433-5p	1/35	0.41834590953848144	0.9194600016956402	0	0	1.8895617070357555	1.6466522269233872	GCLM
hsa-miR-586	2/93	0.41910267704372084	0.9194600016956402	0	0	1.4125022518465142	1.2283675210584288	UGCG;ACSL4
mmu-miR-743b-3p	2/93	0.41910267704372084	0.9194600016956402	0	0	1.4125022518465142	1.2283675210584288	ST6GAL1;CD28
hsa-miR-3143	2/93	0.41910267704372084	0.9194600016956402	0	0	1.4125022518465142	1.2283675210584288	KMT2A;PPP1R3D
hsa-miR-4276	2/93	0.41910267704372084	0.9194600016956402	0	0	1.4125022518465142	1.2283675210584288	LDHA;KLRD1
hsa-miR-411-5p	4/215	0.42056866023166944	0.9194600016956402	0	0	1.2189010370231337	1.055748123190156	TRAT1;KREMEN1;RAB27A;MAP2K6
hsa-miR-6077	5/277	0.4209548327848373	0.9194600016956402	0	0	1.182131379041683	1.0228152217171547	SULT1B1;CD40LG;ANKRD36;YOD1;SRPK1
mmu-miR-3087-3p	3/154	0.421925071445234	0.9194600016956402	0	0	1.2771436040432207	1.1020823840295162	CAMK4;RAB27A;RASGRP1
hsa-miR-6727-3p	8/465	0.422167511787359	0.9194600016956402	0	0	1.1262047818036782	0.9711861807074849	RPS4X;TXK;CAPZA2;KREMEN1;PDCD4;MBOAT2;IKZF3;FCAR
hsa-miR-8084	2/94	0.4243971264594643	0.9194600016956402	0	0	1.3970776906628652	1.197415230956716	ACSL4;PARP15
hsa-miR-4436b-5p	2/94	0.4243971264594643	0.9194600016956402	0	0	1.3970776906628652	1.197415230956716	PDCD4;HPR
mmu-miR-743a-3p	2/94	0.4243971264594643	0.9194600016956402	0	0	1.3970776906628652	1.197415230956716	ST6GAL1;CD28
hsa-miR-3675-3p	3/155	0.4260007356858448	0.9194600016956402	0	0	1.26867641966759	1.08257961140517	PRKCH;PADI4;FKBP5
hsa-miR-23a-5p	3/155	0.4260007356858448	0.9194600016956402	0	0	1.26867641966759	1.08257961140517	TXK;IKZF3;FKBP5
hsa-miR-6888-5p	3/155	0.4260007356858448	0.9194600016956402	0	0	1.26867641966759	1.08257961140517	SULT1B1;PLSCR1;B4GALT5
hsa-miR-23b-5p	3/155	0.4260007356858448	0.9194600016956402	0	0	1.26867641966759	1.08257961140517	TXK;IKZF3;FKBP5
mmu-miR-362-3p	9/530	0.42672208914837817	0.9194600016956402	0	0	1.1113630215512245	0.9464615578106681	ARL4C;NELL2;SLFN5;SORT1;NFATC2;AZI2;CD3D;ETS1;IL18R1
hsa-miR-1225-5p	1/36	0.4272899345913179	0.9194600016956402	0	0	1.8354808590102707	1.5606955944438605	ASPH
mmu-miR-466g	1/36	0.4272899345913179	0.9194600016956402	0	0	1.8354808590102707	1.5606955944438605	NAIP
hsa-miR-144-5p	1/36	0.4272899345913179	0.9194600016956402	0	0	1.8354808590102707	1.5606955944438605	WDFY3
hsa-miR-4740-5p	1/36	0.4272899345913179	0.9194600016956402	0	0	1.8354808590102707	1.5606955944438605	FKBP5
hsa-miR-6831-3p	1/36	0.4272899345913179	0.9194600016956402	0	0	1.8354808590102707	1.5606955944438605	MAPK14
hsa-miR-135a-3p	1/36	0.4272899345913179	0.9194600016956402	0	0	1.8354808590102707	1.5606955944438605	RPS6KA5
hsa-miR-374c-3p	1/36	0.4272899345913179	0.9194600016956402	0	0	1.8354808590102707	1.5606955944438605	HMGB2
hsa-miR-3663-5p	4/217	0.42743123511876546	0.9194600016956402	0	0	1.2073320008057145	1.0261861495012337	ANKRD36;TRAT1;KIF1B;GCLM
hsa-miR-4270	4/217	0.42743123511876546	0.9194600016956402	0	0	1.2073320008057145	1.0261861495012337	FNBP4;SULT1B1;CIITA;FKBP5
hsa-miR-363-3p	6/342	0.4284511164170157	0.9194600016956402	0	0	1.148374466065496	0.973337654560712	GOLGA8B;BCL11B;PPP1R3D;TBC1D8;GOLGA8A;CPEB4
mmu-miR-329-3p	9/531	0.42890817588199054	0.9194600016956402	0	0	1.1091761166396668	0.9389313644678454	ARL4C;NELL2;SLFN5;SORT1;NFATC2;AZI2;CD3D;ETS1;IL18R1
hsa-miR-6782-5p	2/95	0.42966651153223473	0.9194600016956402	0	0	1.381984840472413	1.1674260634632647	TESPA1;FAM117B
hsa-miR-20b-3p	2/95	0.42966651153223473	0.9194600016956402	0	0	1.381984840472413	1.1674260634632647	MGAM;NFATC2
hsa-miR-548g-3p	2/95	0.42966651153223473	0.9194600016956402	0	0	1.381984840472413	1.1674260634632647	ESYT1;PGD
hsa-miR-550a-5p	2/95	0.42966651153223473	0.9194600016956402	0	0	1.381984840472413	1.1674260634632647	YOD1;CPEB4
hsa-miR-6754-5p	4/218	0.4308548538410395	0.9210621620377325	0	0	1.2016285740723605	1.011752047282926	FNBP4;SULT1B1;CIITA;FKBP5
hsa-miR-371a-5p	6/344	0.4338909733618828	0.9219202228792311	0	0	1.1414614008531718	0.9530768826424155	SULT1B1;KIF1B;GCLM;IKZF3;PARP15;FAM117B
hsa-miR-519b-3p	6/344	0.4338909733618828	0.9219202228792311	0	0	1.1414614008531718	0.9530768826424155	RPS6KA5;KREMEN1;GRB10;ACSL4;KLRD1;ATP6V1C1
hsa-miR-7158-3p	3/157	0.43412182523206505	0.9219202228792311	0	0	1.252071941216678	1.0447664912920058	PLSCR1;ANKRD36;SIPA1L2
hsa-miR-6826-3p	3/157	0.43412182523206505	0.9219202228792311	0	0	1.252071941216678	1.0447664912920058	OLAH;PDCD4;UBE2J1
hsa-miR-4441	4/219	0.43427307286229155	0.9219202228792311	0	0	1.1959782024714098	0.9975435832309076	FNBP4;SULT1B1;CIITA;FKBP5
hsa-miR-6716-5p	2/96	0.4349103532825383	0.9219202228792311	0	0	1.3672131147540985	1.1383626309051262	FGD4;KMT2A
hsa-miR-193b-3p	14/852	0.4357511882698402	0.9219202228792311	0	0	1.075085324232082	0.893056035168114	IDI1;GCA;LEF1;KREMEN1;PARP15;ETS1;SYNE2;SULF2;LMNB1;RAB32;SLC7A6;KIF1B;ESYT1;MYBL1
mmu-miR-449b	1/37	0.4360968691519418	0.9219202228792311	0	0	1.7844045025417574	1.480861028880145	ST6GALNAC3
hsa-miR-668-3p	1/37	0.4360968691519418	0.9219202228792311	0	0	1.7844045025417574	1.480861028880145	MAPK14
mmu-miR-494-3p	1/37	0.4360968691519418	0.9219202228792311	0	0	1.7844045025417574	1.480861028880145	SYNE2
mmu-miR-449c-5p	1/37	0.4360968691519418	0.9219202228792311	0	0	1.7844045025417574	1.480861028880145	ST6GALNAC3
hsa-miR-532-3p	4/220	0.43768568060564644	0.9235000698149406	0	0	1.1903801491260237	0.9835566578181205	BCL11B;CAMK4;KREMEN1;ATP2B1
hsa-miR-873-3p	3/158	0.43816662023677844	0.9235000698149406	0	0	1.24393039049236	1.0264366619237812	CD40LG;TTC39C;B4GALT5
hsa-miR-2276-3p	3/158	0.43816662023677844	0.9235000698149406	0	0	1.24393039049236	1.0264366619237812	BCL11B;RAB27A;ETS1
hsa-miR-6837-3p	2/97	0.44012819323051255	0.9257001377138346	0	0	1.3527523727351165	1.1101893251460273	GAS7;LTF
hsa-miR-223-5p	5/284	0.4420257216386324	0.9257001377138346	0	0	1.1520567779914073	0.9405244128072197	NELL2;UGCG;TRAF5;HMGB2;GIMAP7
hsa-miR-487a-5p	1/38	0.4447688078612012	0.9257001377138346	0	0	1.7360890302066774	1.4065804862796931	ATP8B2
mmu-miR-3102-3p	1/38	0.4447688078612012	0.9257001377138346	0	0	1.7360890302066774	1.4065804862796931	BCL11B
hsa-miR-3117-3p	1/38	0.4447688078612012	0.9257001377138346	0	0	1.7360890302066774	1.4065804862796931	AZI2
hsa-miR-4766-3p	1/38	0.4447688078612012	0.9257001377138346	0	0	1.7360890302066774	1.4065804862796931	HMGB2
hsa-miR-624-5p	1/38	0.4447688078612012	0.9257001377138346	0	0	1.7360890302066774	1.4065804862796931	ESYT1
hsa-miR-6821-5p	1/38	0.4447688078612012	0.9257001377138346	0	0	1.7360890302066774	1.4065804862796931	SLC2A3
hsa-miR-4288	1/38	0.4447688078612012	0.9257001377138346	0	0	1.7360890302066774	1.4065804862796931	ETS1
mmu-miR-376c-3p	1/38	0.4447688078612012	0.9257001377138346	0	0	1.7360890302066774	1.4065804862796931	PROK2
hsa-miR-4305	1/38	0.4447688078612012	0.9257001377138346	0	0	1.7360890302066774	1.4065804862796931	LDHA
hsa-miR-579-3p	3/160	0.4462231863360645	0.9257001377138346	0	0	1.2279584311096212	0.9908839067283602	AZI2;MAPK14;HLA-DRB1
hsa-miR-519a-3p	6/349	0.44745100540931737	0.9257001377138346	0	0	1.1245314452311537	0.9043349551961728	RPS6KA5;KREMEN1;GRB10;ACSL4;KLRD1;ATP6V1C1
hsa-miR-4779	5/286	0.44801448181046855	0.9257001377138346	0	0	1.143739247248474	0.9183422353988715	NELL2;KLRD1;CD3E;IKZF3;FKBP5
hsa-miR-519c-3p	6/350	0.45015530314678753	0.9257001377138346	0	0	1.121204512091478	0.8949035507197756	RPS6KA5;KREMEN1;GRB10;ACSL4;KLRD1;ATP6V1C1
hsa-miR-449a	3/161	0.45023436798494426	0.9257001377138346	0	0	1.2201240839440373	0.973643174519361	LDHA;LEF1;XIST
hsa-miR-216a-5p	3/161	0.45023436798494426	0.9257001377138346	0	0	1.2201240839440373	0.973643174519361	PDCD4;JAK2;FAM117B
hsa-miR-455-5p	2/99	0.45048413322820335	0.9257001377138346	0	0	1.3247253675849249	1.056378959567753	SOCS3;MYBL1
hsa-miR-1296-3p	2/99	0.45048413322820335	0.9257001377138346	0	0	1.3247253675849249	1.056378959567753	PFKFB2;ESYT1
hsa-miR-3611	2/99	0.45048413322820335	0.9257001377138346	0	0	1.3247253675849249	1.056378959567753	SULT1B1;RORA
hsa-miR-4647	2/99	0.45048413322820335	0.9257001377138346	0	0	1.3247253675849249	1.056378959567753	ASPH;CLEC2D
hsa-miR-4426	2/99	0.45048413322820335	0.9257001377138346	0	0	1.3247253675849249	1.056378959567753	ASPH;CLEC2D
hsa-miR-2114-5p	2/99	0.45048413322820335	0.9257001377138346	0	0	1.3247253675849249	1.056378959567753	MGAM;CD3D
hsa-miR-4662b	2/99	0.45048413322820335	0.9257001377138346	0	0	1.3247253675849249	1.056378959567753	ASPH;CLEC2D
hsa-miR-448	2/99	0.45048413322820335	0.9257001377138346	0	0	1.3247253675849249	1.056378959567753	RPS6KA5;ACSL4
hsa-miR-31-5p	4/224	0.4512758733503122	0.9257001377138346	0	0	1.1684968496849686	0.9297454063974872	RAB27A;EXOC6;ETS1;GYG1
hsa-miR-6718-5p	1/39	0.4533078132300954	0.9257001377138346	0	0	1.6903164774681803	1.3373511572694334	YOD1
hsa-miR-625-3p	1/39	0.4533078132300954	0.9257001377138346	0	0	1.6903164774681803	1.3373511572694334	MAP2K6
hsa-miR-1288-3p	1/39	0.4533078132300954	0.9257001377138346	0	0	1.6903164774681803	1.3373511572694334	ITFG2
hsa-miR-203b-5p	1/39	0.4533078132300954	0.9257001377138346	0	0	1.6903164774681803	1.3373511572694334	YOD1
hsa-miR-154-3p	1/39	0.4533078132300954	0.9257001377138346	0	0	1.6903164774681803	1.3373511572694334	RORA
hsa-miR-6847-5p	3/162	0.4542337668591036	0.9257001377138346	0	0	1.2123882820258192	0.9567481000437172	LDHA;ELP2;ESYT1
hsa-miR-664b-3p	3/162	0.4542337668591036	0.9257001377138346	0	0	1.2123882820258192	0.9567481000437172	AZI2;MAPK14;HLA-DRB1
hsa-miR-5582-5p	3/162	0.4542337668591036	0.9257001377138346	0	0	1.2123882820258192	0.9567481000437172	CAPZA2;KREMEN1;GOLGA8A
hsa-miR-6834-5p	2/100	0.4556214142103408	0.9267251094860817	0	0	1.3111408497825359	1.0306787047287778	RPS6KA5;MAP2K6
hsa-miR-140-5p	2/100	0.4556214142103408	0.9267251094860817	0	0	1.3111408497825359	1.0306787047287778	ADAM9;YOD1
hsa-miR-5197-3p	3/163	0.45822110475326044	0.928305993195967	0	0	1.2047491776315788	0.9401904144755586	SLPI;CAMK4;PDCD4
mmu-miR-377-3p	3/163	0.45822110475326044	0.928305993195967	0	0	1.2047491776315788	0.9401904144755586	PFKFB2;ITGAM;CD3D
hsa-miR-33b-5p	2/101	0.4607310543538699	0.928305993195967	0	0	1.2978307666832256	1.0057420157424635	RORA;ACSL4
hsa-miR-384	2/101	0.4607310543538699	0.928305993195967	0	0	1.2978307666832256	1.0057420157424635	ST6GAL1;GAS7
hsa-miR-624-3p	2/101	0.4607310543538699	0.928305993195967	0	0	1.2978307666832256	1.0057420157424635	SULT1B1;KMT2A
mmu-miR-1912-3p	1/40	0.46171591642491533	0.928305993195967	0	0	1.6468912351265292	1.2727265657744842	C3AR1
mmu-miR-686	1/40	0.46171591642491533	0.928305993195967	0	0	1.6468912351265292	1.2727265657744842	ATP2B1
hsa-miR-5195-5p	1/40	0.46171591642491533	0.928305993195967	0	0	1.6468912351265292	1.2727265657744842	B4GALT5
hsa-miR-4704-5p	1/40	0.46171591642491533	0.928305993195967	0	0	1.6468912351265292	1.2727265657744842	WDFY3
hsa-miR-487b-5p	1/40	0.46171591642491533	0.928305993195967	0	0	1.6468912351265292	1.2727265657744842	ATP8B2
hsa-miR-1203	1/40	0.46171591642491533	0.928305993195967	0	0	1.6468912351265292	1.2727265657744842	MGAM
hsa-miR-4508	1/40	0.46171591642491533	0.928305993195967	0	0	1.6468912351265292	1.2727265657744842	IRAK3
hsa-miR-143-3p	4/228	0.46476015072341953	0.9318722284473906	0	0	1.1473950966525224	0.8791729180481518	FAM102A;ELP2;IKZF3;MMP9
hsa-miR-3685	2/102	0.46581269023570465	0.9318722284473906	0	0	1.2847868852459017	0.9815407925228615	ST6GAL1;GAS7
hsa-miR-6809-5p	2/102	0.46581269023570465	0.9318722284473906	0	0	1.2847868852459017	0.9815407925228615	RAB32;SULT1B1
hsa-miR-4789-3p	5/292	0.4658791097407116	0.9318722284473906	0	0	1.119482197660198	0.8550930791345442	CLEC4D;TRAF5;ACSL4;RORA;B4GALT5
hsa-miR-298	3/165	0.46615851809683306	0.9318722284473906	0	0	1.1897538986354776	0.908055314951577	SLPI;GRB10;YOD1
hsa-miR-769-3p	3/165	0.46615851809683306	0.9318722284473906	0	0	1.1897538986354776	0.908055314951577	SULT1B1;LDHA;CD4
hsa-miR-632	1/41	0.4699951178305887	0.9325455232266796	0	0	1.6056372549019609	1.2123090684044968	ETS1
hsa-miR-6784-5p	1/41	0.4699951178305887	0.9325455232266796	0	0	1.6056372549019609	1.2123090684044968	CD4
mmu-miR-7a-5p	1/41	0.4699951178305887	0.9325455232266796	0	0	1.6056372549019609	1.2123090684044968	MKNK1
mmu-miR-140-5p	1/41	0.4699951178305887	0.9325455232266796	0	0	1.6056372549019609	1.2123090684044968	IL18R1
hsa-miR-3945	1/41	0.4699951178305887	0.9325455232266796	0	0	1.6056372549019609	1.2123090684044968	KREMEN1
hsa-miR-3185	3/166	0.47010806969087926	0.9325455232266796	0	0	1.1823942525024218	0.8924625209834369	NELL2;PFKFB3;TLR5
hsa-miR-199a-5p	3/166	0.47010806969087926	0.9325455232266796	0	0	1.1823942525024218	0.8924625209834369	DRAM1;CCR7;ETS1
hsa-miR-510-3p	3/167	0.474044512688957	0.9325455232266796	0	0	1.1751243581514763	0.8771763400031086	SCML4;NSUN7;CPEB4
hsa-miR-4446-5p	4/231	0.4747965548687626	0.9325455232266796	0	0	1.1320568180166035	0.843233885343056	SLC38A1;RPS6KA5;PPP1R3D;AZI2
hsa-miR-607	4/231	0.4747965548687626	0.9325455232266796	0	0	1.1320568180166035	0.843233885343056	SLC38A1;GADD45A;TTC39C;CPEB4
hsa-miR-3171	1/42	0.478147387063413	0.9325455232266796	0	0	1.5663956639566397	1.1557435072231148	RORA
hsa-miR-5191	1/42	0.478147387063413	0.9325455232266796	0	0	1.5663956639566397	1.1557435072231148	SULT1B1
hsa-miR-9-3p	2/105	0.4808861981753005	0.9325455232266796	0	0	1.2471749164411905	0.9130874756158701	YOD1;MMP9
hsa-miR-587	2/105	0.4808861981753005	0.9325455232266796	0	0	1.2471749164411905	0.9130874756158701	HPGD;CLEC2D
hsa-miR-4524b-3p	4/233	0.48144822175020274	0.9325455232266796	0	0	1.1220545635349561	0.820173176245121	LDHA;MAPK14;RASGRP1;B4GALT5
hsa-miR-6878-3p	3/169	0.4818770947399483	0.9325455232266796	0	0	1.1608473367152823	0.8474953895165922	PLSCR1;TXK;KREMEN1
hsa-miR-4279	8/492	0.48459807810009076	0.9325455232266796	0	0	1.0618867298709196	0.7692683767299181	TXK;CAPZA2;KREMEN1;PDCD4;RAB27A;MAPK14;IKZF3;FCAR
hsa-miR-19b-2-5p	2/106	0.4858525269380622	0.9325455232266796	0	0	1.2351197982345523	0.8915714037730536	TNFAIP6;ETS1
hsa-miR-5588-3p	2/106	0.4858525269380622	0.9325455232266796	0	0	1.2351197982345523	0.8915714037730536	MGAM;CD3D
hsa-miR-1270	2/106	0.4858525269380622	0.9325455232266796	0	0	1.2351197982345523	0.8915714037730536	P2RY10;GPR183
hsa-miR-6754-3p	2/106	0.4858525269380622	0.9325455232266796	0	0	1.2351197982345523	0.8915714037730536	YOD1;LTF
mmu-miR-1186a	2/106	0.4858525269380622	0.9325455232266796	0	0	1.2351197982345523	0.8915714037730536	CAMK4;RAB27A
hsa-miR-133a-5p	1/43	0.48617466412675836	0.9325455232266796	0	0	1.5290227201991908	1.102711810704321	MMP9
hsa-miR-1246	1/43	0.48617466412675836	0.9325455232266796	0	0	1.5290227201991908	1.102711810704321	RORA
hsa-miR-3907	1/43	0.48617466412675836	0.9325455232266796	0	0	1.5290227201991908	1.102711810704321	SLC2A3
hsa-miR-3666	6/364	0.48766915108501696	0.9325455232266796	0	0	1.0765790010950462	0.7731108367749769	RPS6KA5;KREMEN1;GRB10;ACSL4;KLRD1;ATP6V1C1
hsa-miR-342-3p	5/300	0.48942028825733525	0.9325455232266796	0	0	1.0886743742283085	0.7778944998238377	RAB32;TESPA1;IKZF3;CD3D;CPEB4
hsa-miR-6744-3p	3/171	0.48965437016058166	0.9325455232266796	0	0	1.1469102443609023	0.8189575723333554	PLSCR1;TXK;KREMEN1
hsa-miR-4757-5p	3/171	0.48965437016058166	0.9325455232266796	0	0	1.1469102443609023	0.8189575723333554	PLSCR1;TXK;KREMEN1
hsa-miR-622	2/107	0.49078928878869166	0.9325455232266796	0	0	1.2232943013270883	0.8706679635608164	CAMK4;RORA
hsa-miR-8062	2/107	0.49078928878869166	0.9325455232266796	0	0	1.2232943013270883	0.8706679635608164	SOCS3;UGCG
hsa-miR-4517	2/107	0.49078928878869166	0.9325455232266796	0	0	1.2232943013270883	0.8706679635608164	SLC38A1;RASGRP1
hsa-miR-620	2/107	0.49078928878869166	0.9325455232266796	0	0	1.2232943013270883	0.8706679635608164	P2RY10;GPR183
hsa-miR-4295	6/366	0.49296609769935407	0.9325455232266796	0	0	1.0704872646733112	0.7571715654248319	RPS6KA5;KREMEN1;GRB10;ACSL4;KLRD1;ATP6V1C1
hsa-miR-4770	3/172	0.49352170264179074	0.9325455232266796	0	0	1.1400654001868578	0.8051010111201474	FAM102A;ELP2;IKZF3
hsa-miR-6088	3/172	0.49352170264179074	0.9325455232266796	0	0	1.1400654001868578	0.8051010111201474	FAM102A;ELP2;IKZF3
hsa-miR-4761-3p	1/44	0.4940788590836815	0.9325455232266796	0	0	1.4933880528955767	1.0529283907863887	SH3GLB1
hsa-miR-5579-3p	1/44	0.4940788590836815	0.9325455232266796	0	0	1.4933880528955767	1.0529283907863887	PDCD4
mmu-miR-27a-3p	1/44	0.4940788590836815	0.9325455232266796	0	0	1.4933880528955767	1.0529283907863887	CBLB
mmu-miR-1a-3p	1/44	0.4940788590836815	0.9325455232266796	0	0	1.4933880528955767	1.0529283907863887	ETS1
hsa-miR-645	1/44	0.4940788590836815	0.9325455232266796	0	0	1.4933880528955767	1.0529283907863887	TRAT1
hsa-miR-3605-5p	2/108	0.49569621923869	0.9325455232266796	0	0	1.2116919270027837	0.8503557021686184	RAB32;CAMK4
hsa-miR-504-5p	2/108	0.49569621923869	0.9325455232266796	0	0	1.2116919270027837	0.8503557021686184	GADD45A;RORA
hsa-miR-1976	8/499	0.5005354132616046	0.9325455232266796	0	0	1.046366367184573	0.7241660198780052	CD96;TXK;CAPZA2;KREMEN1;PDCD4;IKZF3;FCAR;SRPK1
hsa-miR-875-3p	2/109	0.5005730687324191	0.9325455232266796	0	0	1.2003064194882795	0.8306140820976795	SULT1B1;YOD1
hsa-miR-208a-5p	2/109	0.5005730687324191	0.9325455232266796	0	0	1.2003064194882795	0.8306140820976795	CAPZA2;CYP1B1
hsa-miR-4753-5p	2/109	0.5005730687324191	0.9325455232266796	0	0	1.2003064194882795	0.8306140820976795	SRPK1;LMNB1
hsa-miR-19a-5p	2/109	0.5005730687324191	0.9325455232266796	0	0	1.2003064194882795	0.8306140820976795	TNFAIP6;ETS1
hsa-miR-492	1/45	0.501861853119543	0.9325455232266796	0	0	1.4593731431966726	1.0061361954912937	ST6GAL1
hsa-miR-27a-5p	1/45	0.501861853119543	0.9325455232266796	0	0	1.4593731431966726	1.0061361954912937	GPR183
hsa-miR-3126-3p	1/45	0.501861853119543	0.9325455232266796	0	0	1.4593731431966726	1.0061361954912937	YOD1
hsa-miR-4727-3p	1/45	0.501861853119543	0.9325455232266796	0	0	1.4593731431966726	1.0061361954912937	YOD1
mmu-miR-204-5p	1/45	0.501861853119543	0.9325455232266796	0	0	1.4593731431966726	1.0061361954912937	MMP9
hsa-miR-6747-3p	8/501	0.5050628800471574	0.9325455232266796	0	0	1.0420129301864904	0.7117702131515853	RPS4X;TXK;CAPZA2;KREMEN1;PDCD4;MBOAT2;IKZF3;FCAR
hsa-miR-370-3p	2/110	0.5054196022356225	0.9325455232266796	0	0	1.1891317547055251	0.8114234347116183	GADD45A;CD3D
hsa-miR-3678-3p	2/110	0.5054196022356225	0.9325455232266796	0	0	1.1891317547055251	0.8114234347116183	UGCG;YOD1
hsa-miR-6823-5p	2/110	0.5054196022356225	0.9325455232266796	0	0	1.1891317547055251	0.8114234347116183	CAPZA2;ESYT1
hsa-miR-208b-5p	2/110	0.5054196022356225	0.9325455232266796	0	0	1.1891317547055251	0.8114234347116183	CAPZA2;CYP1B1
hsa-miR-623	4/241	0.5077117736588671	0.9325455232266796	0	0	1.0837336898246788	0.7345995258926791	HLA-DRB5;ELP2;HLA-DRB1;UBE2J1
hsa-miR-6814-5p	3/176	0.5088440352233053	0.9325455232266796	0	0	1.1134773349558869	0.7522805682863727	SH3GLB1;PDCD4;FAM105A
hsa-miR-542-3p	3/176	0.5088440352233053	0.9325455232266796	0	0	1.1134773349558869	0.7522805682863727	RPS28;CASS4;TLR5
hsa-miR-5704	1/46	0.5095254987284705	0.9325455232266796	0	0	1.426870007262164	0.9621033177835602	PLSCR1
hsa-miR-3920	1/46	0.5095254987284705	0.9325455232266796	0	0	1.426870007262164	0.9621033177835602	SH3GLB1
hsa-miR-605-5p	2/111	0.5102355991754536	0.9325455232266796	0	0	1.1781621296435554	0.7927649157353616	CAPZA2;SULF2
hsa-miR-599	2/111	0.5102355991754536	0.9325455232266796	0	0	1.1781621296435554	0.7927649157353616	RASGRP1;GAS7
hsa-miR-5007-5p	2/111	0.5102355991754536	0.9325455232266796	0	0	1.1781621296435554	0.7927649157353616	CYP1B1;RAB27A
hsa-miR-4786-3p	2/111	0.5102355991754536	0.9325455232266796	0	0	1.1781621296435554	0.7927649157353616	CD4;RORA
hsa-miR-377-5p	9/569	0.5110210650846455	0.9325455232266796	0	0	1.031861217641419	0.6927343185258561	CIITA;ATP8B2;TIFA;CD3G;TTC39C;FAM105A;CPEB4;LILRA5;FKBP5
hsa-miR-19a-3p	9/570	0.5131415349211537	0.9325455232266796	0	0	1.029968057998062	0.687198370773398	SOCS3;RPS6KA5;FAM102A;GRB10;ACSL4;RORA;WDFY3;ESYT1;MAPK14
hsa-miR-4731-5p	6/374	0.5139673485244558	0.9325455232266796	0	0	1.0467824642496029	0.6967337393623576	CD4;WSB1;TXK;CAPZA2;CD28;YOD1
hsa-miR-216a-3p	4/243	0.5141856388934172	0.9325455232266796	0	0	1.0745543173564218	0.7147622769556129	UGCG;GOLGA8B;KREMEN1;HLA-DRA
hsa-miR-3681-3p	4/243	0.5141856388934172	0.9325455232266796	0	0	1.0745543173564218	0.7147622769556129	UGCG;GOLGA8B;KREMEN1;HLA-DRA
hsa-miR-3065-3p	2/112	0.515020852609793	0.9325455232266796	0	0	1.1673919523099852	0.7746204651632248	MS4A1;LMNB1
hsa-miR-4738-3p	2/112	0.515020852609793	0.9325455232266796	0	0	1.1673919523099852	0.7746204651632248	PADI4;FAM117B
hsa-miR-185-3p	2/112	0.515020852609793	0.9325455232266796	0	0	1.1673919523099852	0.7746204651632248	KMT2A;TESPA1
hsa-miR-1273g-3p	8/506	0.5163257995067613	0.9325455232266796	0	0	1.031282319915112	0.6816954735753562	CD96;WSB1;CAMK4;CD28;CASS4;CYP1B1;TTC39C;IKZF3
hsa-miR-7157-3p	1/47	0.517071620158441	0.9325455232266796	0	0	1.395780051150895	0.9206200692416697	LMNB1
hsa-miR-4460	1/47	0.517071620158441	0.9325455232266796	0	0	1.395780051150895	0.9206200692416697	YOD1
hsa-miR-7158-5p	1/47	0.517071620158441	0.9325455232266796	0	0	1.395780051150895	0.9206200692416697	SRPK1
hsa-miR-3682-3p	1/47	0.517071620158441	0.9325455232266796	0	0	1.395780051150895	0.9206200692416697	IL7R
hsa-miR-513c-5p	2/113	0.5197751691970881	0.9325455232266796	0	0	1.1568158322256683	0.7569727676752803	SULT1B1;PARP15
hsa-miR-514b-5p	2/113	0.5197751691970881	0.9325455232266796	0	0	1.1568158322256683	0.7569727676752803	SULT1B1;PARP15
hsa-miR-19b-1-5p	2/113	0.5197751691970881	0.9325455232266796	0	0	1.1568158322256683	0.7569727676752803	TNFAIP6;ETS1
hsa-miR-4715-3p	2/113	0.5197751691970881	0.9325455232266796	0	0	1.1568158322256683	0.7569727676752803	MAPK14;ATP6V1C1
hsa-miR-1281	3/180	0.5239217266112007	0.9325455232266796	0	0	1.0880909901873328	0.7033561422147875	RAB27A;FCAR;FKBP5
hsa-miR-28-3p	1/48	0.5245020138699872	0.9325455232266796	0	0	1.3660130718954249	0.881496447154866	AZI2
mmu-miR-712-5p	1/48	0.5245020138699872	0.9325455232266796	0	0	1.3660130718954249	0.881496447154866	BCL6
hsa-miR-6737-3p	1/48	0.5245020138699872	0.9325455232266796	0	0	1.3660130718954249	0.881496447154866	LMNB1
hsa-miR-4512	1/48	0.5245020138699872	0.9325455232266796	0	0	1.3660130718954249	0.881496447154866	NFATC2
hsa-miR-5008-3p	1/48	0.5245020138699872	0.9325455232266796	0	0	1.3660130718954249	0.881496447154866	LMNB1
hsa-miR-6807-5p	9/576	0.5258037887235332	0.9325455232266796	0	0	1.0187493341855758	0.6548797423426606	CD96;TXK;CAMK4;CAPZA2;CD28;KREMEN1;TTC39C;IKZF3;MS4A4A
hsa-miR-6756-5p	4/247	0.5270148456358743	0.9325455232266796	0	0	1.0566488747640197	0.6768116696734793	ARL4C;SLC38A1;TESPA1;KMT2A
hsa-miR-6766-5p	4/247	0.5270148456358743	0.9325455232266796	0	0	1.0566488747640197	0.6768116696734793	ARL4C;SLC38A1;TESPA1;KMT2A
hsa-miR-6124	3/181	0.5276515538359632	0.9325455232266796	0	0	1.081922678888232	0.6916938864005777	RAB32;SLC38A1;HLA-DRB1
hsa-miR-7-5p	9/577	0.5279036061042418	0.9325455232266796	0	0	1.0169025900368656	0.6496396533992457	RAB32;SULT1B1;SLPI;ARG1;ANKRD36;YOD1;SAMSN1;SRPK1;MS4A4A
hsa-miR-493-5p	2/115	0.5291902835393127	0.9325455232266796	0	0	1.136225155955317	0.7231018786709367	GPR141;SULT1B1
hsa-miR-3161	2/115	0.5291902835393127	0.9325455232266796	0	0	1.136225155955317	0.7231018786709367	RASGRP1;GAS7
hsa-miR-3688-3p	2/115	0.5291902835393127	0.9325455232266796	0	0	1.136225155955317	0.7231018786709367	SLC38A1;CLEC2D
hsa-miR-6756-3p	3/182	0.5313652046545903	0.9325455232266796	0	0	1.0758232872684506	0.6802492251697403	PDCD4;ZFP36L2;UBE2J1
hsa-miR-4274	1/49	0.5318184489797706	0.9325455232266796	0	0	1.337486383442266	0.8445599353367571	ANKRD36
hsa-miR-1284	1/49	0.5318184489797706	0.9325455232266796	0	0	1.337486383442266	0.8445599353367571	SIPA1L2
hsa-miR-550a-3p	1/49	0.5318184489797706	0.9325455232266796	0	0	1.337486383442266	0.8445599353367571	YOD1
hsa-miR-6762-3p	1/49	0.5318184489797706	0.9325455232266796	0	0	1.337486383442266	0.8445599353367571	KREMEN1
hsa-miR-5591-3p	1/49	0.5318184489797706	0.9325455232266796	0	0	1.337486383442266	0.8445599353367571	UGCG
hsa-miR-597-5p	1/49	0.5318184489797706	0.9325455232266796	0	0	1.337486383442266	0.8445599353367571	MYBL1
hsa-miR-208b-3p	1/49	0.5318184489797706	0.9325455232266796	0	0	1.337486383442266	0.8445599353367571	FGD4
hsa-miR-6516-5p	10/647	0.5362872451891276	0.9325455232266796	0	0	1.0072467215324359	0.6276006823213588	CIITA;ATP8B2;YOD1;CD3G;KLRD1;TTC39C;FAM105A;LILRA5;FKBP5;LMNB1
mmu-miR-3470b	2/117	0.538479651282902	0.9325455232266796	0	0	1.116350677120456	0.6910272881878121	CAMK4;RAB27A
hsa-miR-503-3p	1/50	0.5390226676158546	0.9325455232266796	0	0	1.3101240496198479	0.8096535891291086	TXK
hsa-miR-5187-3p	1/50	0.5390226676158546	0.9325455232266796	0	0	1.3101240496198479	0.8096535891291086	ATP6V1C1
hsa-miR-4445-5p	1/50	0.5390226676158546	0.9325455232266796	0	0	1.3101240496198479	0.8096535891291086	IKZF3
hsa-miR-6775-3p	1/50	0.5390226676158546	0.9325455232266796	0	0	1.3101240496198479	0.8096535891291086	PFKFB3
mmu-miR-431-5p	1/50	0.5390226676158546	0.9325455232266796	0	0	1.3101240496198479	0.8096535891291086	C3AR1
hsa-miR-5571-3p	1/50	0.5390226676158546	0.9325455232266796	0	0	1.3101240496198479	0.8096535891291086	NELL2
mmu-miR-669e-5p	1/50	0.5390226676158546	0.9325455232266796	0	0	1.3101240496198479	0.8096535891291086	C3AR1
hsa-miR-1298-3p	1/50	0.5390226676158546	0.9325455232266796	0	0	1.3101240496198479	0.8096535891291086	YOD1
hsa-miR-5186	4/251	0.5396789856979817	0.9325455232266796	0	0	1.039323365534934	0.6410346834682812	ATP8B2;FAM105A;FKBP5;LMNB1
hsa-miR-25-3p	8/517	0.5407927883373911	0.9325455232266796	0	0	1.00841705488498	0.619893213832551	GOLGA8B;RPS28;BCL11B;PPP1R3D;TBC1D8;GOLGA8A;PHTF1;CPEB4
hsa-miR-2355-5p	3/185	0.5424075279310182	0.9325455232266796	0	0	1.0579272700983227	0.6471739563876308	ANKRD36;ST6GALNAC3;ZFP36L2
hsa-miR-320a	9/584	0.5425115650543129	0.9325455232266796	0	0	1.0041552378173328	0.6140869942721184	RPS4X;FAM102A;KMT2A;PDCD4;YOD1;PDSS1;MMP9;FAM117B;LMNB1
hsa-miR-545-5p	2/118	0.5430768299104999	0.9325455232266796	0	0	1.106670435274166	0.6756272558620495	UGCG;FGD4
hsa-miR-6809-3p	5/319	0.5437083222287744	0.9325455232266796	0	0	1.0217973594297043	0.62262440247303	SH3GLB1;WSB1;KMT2A;HMGB2;LTF
hsa-miR-628-5p	1/51	0.546116385346196	0.9325455232266796	0	0	1.2838562091503267	0.7766343626995666	PLSCR1
hsa-miR-5580-5p	1/51	0.546116385346196	0.9325455232266796	0	0	1.2838562091503267	0.7766343626995666	ITFG2
hsa-miR-3135a	1/51	0.546116385346196	0.9325455232266796	0	0	1.2838562091503267	0.7766343626995666	IKZF3
hsa-miR-345-5p	1/51	0.546116385346196	0.9325455232266796	0	0	1.2838562091503267	0.7766343626995666	CD40LG
hsa-miR-1278	1/51	0.546116385346196	0.9325455232266796	0	0	1.2838562091503267	0.7766343626995666	AZI2
hsa-miR-211-3p	2/119	0.5476421747759532	0.9325455232266796	0	0	1.097155667647471	0.6606338212921085	FNBP4;SULT1B1
hsa-miR-935	2/119	0.5476421747759532	0.9325455232266796	0	0	1.097155667647471	0.6606338212921085	LDHA;RPS28
mmu-miR-706	4/254	0.5490640309203247	0.9325455232266796	0	0	1.0266930693069307	0.615543780801248	ITGA4;STOM;KIF1B;SYNE2
hsa-miR-3187-5p	4/254	0.5490640309203247	0.9325455232266796	0	0	1.0266930693069307	0.615543780801248	BCL11B;TTC39C;IKZF3;FAM117B
hsa-miR-6827-3p	2/120	0.5521755772377472	0.9325455232266796	0	0	1.0878021672686857	0.6460339682042959	STOM;FAM117B
hsa-miR-496	2/120	0.5521755772377472	0.9325455232266796	0	0	1.0878021672686857	0.6460339682042959	NFATC2;MBOAT2
hsa-miR-6748-5p	2/120	0.5521755772377472	0.9325455232266796	0	0	1.0878021672686857	0.6460339682042959	SLC38A1;KMT2A
hsa-miR-3622b-3p	2/120	0.5521755772377472	0.9325455232266796	0	0	1.0878021672686857	0.6460339682042959	HMGB2;RORA
hsa-miR-519e-3p	1/52	0.5531012915755508	0.9325455232266796	0	0	1.2586184800717672	0.7453716441838314	RORA
hsa-miR-600	1/52	0.5531012915755508	0.9325455232266796	0	0	1.2586184800717672	0.7453716441838314	LMNB1
hsa-miR-4684-3p	1/52	0.5531012915755508	0.9325455232266796	0	0	1.2586184800717672	0.7453716441838314	UGCG
hsa-miR-3162-5p	1/52	0.5531012915755508	0.9325455232266796	0	0	1.2586184800717672	0.7453716441838314	MYBL1
hsa-miR-1304-3p	8/523	0.5539371009716317	0.9325455232266796	0	0	0.9963567879988311	0.5885520744396961	LDHA;PPP4R2;CAPZA2;NFATC2;RAB27A;ELP2;IKZF3;MYBL1
hsa-miR-6506-5p	6/390	0.5549303712861468	0.9325455232266796	0	0	1.0023359634551494	0.5902883086307217	WSB1;TXK;CAPZA2;CD28;PDCD4;CYP1B1
hsa-miR-5189-5p	4/256	0.5552651761651918	0.9325455232266796	0	0	1.0184399392320185	0.5991578755939978	BCL11B;TTC39C;IKZF3;FAM117B
hsa-miR-146b-5p	2/121	0.5566769392525561	0.9325455232266796	0	0	1.078605868576939	0.6318151847010265	S100A12;ELP2
hsa-miR-4452	2/121	0.5566769392525561	0.9325455232266796	0	0	1.078605868576939	0.6318151847010265	KMT2A;HMGB2
hsa-miR-3157-5p	2/121	0.5566769392525561	0.9325455232266796	0	0	1.078605868576939	0.6318151847010265	NFATC2;UBE2J1
hsa-miR-6780a-3p	3/189	0.5568950539811033	0.9325455232266796	0	0	1.034963921901528	0.6058455968668957	PLSCR1;RAB27A;ELP2
hsa-miR-5680	3/189	0.5568950539811033	0.9325455232266796	0	0	1.034963921901528	0.6058455968668957	ARL4C;PARP15;CLEC2D
hsa-miR-6860	4/257	0.5583487603260503	0.9325455232266796	0	0	1.014362305795797	0.5911414357344711	BCL11B;TTC39C;IKZF3;FAM117B
hsa-miR-612	4/257	0.5583487603260503	0.9325455232266796	0	0	1.014362305795797	0.5911414357344711	BCL11B;TTC39C;IKZF3;FAM117B
hsa-miR-616-3p	1/53	0.5599790501391779	0.9325455232266796	0	0	1.2343514328808447	0.7157459689520776	KMT2A
hsa-miR-6755-5p	1/53	0.5599790501391779	0.9325455232266796	0	0	1.2343514328808447	0.7157459689520776	ASPH
hsa-miR-4489	1/53	0.5599790501391779	0.9325455232266796	0	0	1.2343514328808447	0.7157459689520776	TESPA1
mmu-miR-3106-5p	1/53	0.5599790501391779	0.9325455232266796	0	0	1.2343514328808447	0.7157459689520776	B3GNT5
hsa-miR-515-3p	1/53	0.5599790501391779	0.9325455232266796	0	0	1.2343514328808447	0.7157459689520776	RORA
hsa-miR-3667-5p	1/53	0.5599790501391779	0.9325455232266796	0	0	1.2343514328808447	0.7157459689520776	LMNB1
hsa-miR-6081	2/122	0.5611461734737806	0.9325455232266796	0	0	1.0695628415300547	0.6179654392941062	RPS28;ASPH
hsa-miR-4742-3p	2/122	0.5611461734737806	0.9325455232266796	0	0	1.0695628415300547	0.6179654392941062	FGD4;HPGD
hsa-miR-1285-3p	4/258	0.5614208814193197	0.9325455232266796	0	0	1.010316779709467	0.5832401366813036	BCL11B;TTC39C;IKZF3;FAM117B
hsa-miR-764	4/258	0.5614208814193197	0.9325455232266796	0	0	1.010316779709467	0.5832401366813036	RAB32;PLSCR1;WSB1;MAPK14
hsa-miR-101-3p	6/393	0.562436403133359	0.9325455232266796	0	0	0.9944113935460609	0.572261096728433	KLF12;RPS6KA5;RORA;JAK2;ZFP36L2;LMNB1
hsa-miR-5006-3p	4/259	0.5644814395265686	0.9325455232266796	0	0	1.0063029832395005	0.5754521223693638	HLA-DRB5;ELP2;HLA-DRB1;UBE2J1
hsa-miR-222-3p	6/394	0.5649252124684436	0.9325455232266796	0	0	0.9917971024420317	0.5663775614484251	SORT1;TRAT1;GRB10;ATP11B;TXN;ETS1
hsa-miR-3135b	6/394	0.5649252124684436	0.9325455232266796	0	0	0.9917971024420317	0.5663775614484251	RAB32;SULT1B1;RPS6KA5;ANKRD36;TXK;CD3E
hsa-miR-3140-3p	2/123	0.5655832026033237	0.9325455232266796	0	0	1.0606692860046065	0.6044731596647108	KREMEN1;SIPA1L2
hsa-miR-3622a-3p	2/123	0.5655832026033237	0.9325455232266796	0	0	1.0606692860046065	0.6044731596647108	HMGB2;RORA
hsa-miR-6869-5p	2/123	0.5655832026033237	0.9325455232266796	0	0	1.0606692860046065	0.6044731596647108	HMGB2;IKZF3
hsa-miR-3173-5p	1/54	0.5667512992538773	0.9325455232266796	0	0	1.2110001233197683	0.6876478882536615	CPEB4
hsa-miR-6799-3p	1/54	0.5667512992538773	0.9325455232266796	0	0	1.2110001233197683	0.6876478882536615	CPEB4
hsa-miR-3137	1/54	0.5667512992538773	0.9325455232266796	0	0	1.2110001233197683	0.6876478882536615	MAPK14
hsa-miR-1-5p	1/54	0.5667512992538773	0.9325455232266796	0	0	1.2110001233197683	0.6876478882536615	RPS6KA5
hsa-miR-33b-3p	1/54	0.5667512992538773	0.9325455232266796	0	0	1.2110001233197683	0.6876478882536615	RORA
hsa-miR-1298-5p	1/54	0.5667512992538773	0.9325455232266796	0	0	1.2110001233197683	0.6876478882536615	ACSL4
hsa-miR-4466	1/54	0.5667512992538773	0.9325455232266796	0	0	1.2110001233197683	0.6876478882536615	LDHA
hsa-miR-184	1/54	0.5667512992538773	0.9325455232266796	0	0	1.2110001233197683	0.6876478882536615	NFATC2
hsa-miR-3157-3p	1/54	0.5667512992538773	0.9325455232266796	0	0	1.2110001233197683	0.6876478882536615	HPR
hsa-miR-592	1/54	0.5667512992538773	0.9325455232266796	0	0	1.2110001233197683	0.6876478882536615	MYBL1
hsa-miR-301a-3p	6/395	0.5674073111942942	0.9325455232266796	0	0	0.9891962524233703	0.5605556265797557	RPS6KA5;KREMEN1;GRB10;ACSL4;KLRD1;ATP6V1C1
hsa-miR-1224-3p	4/260	0.5675303371814986	0.9325455232266796	0	0	1.0023205445544554	0.567775571626186	CD96;BCL11B;TXK;ST6GALNAC3
hsa-miR-454-3p	6/396	0.5698826349183915	0.9325455232266796	0	0	0.9866087400971122	0.5547946048840018	RPS6KA5;KREMEN1;GRB10;ACSL4;KLRD1;ATP6V1C1
mmu-miR-466l-3p	2/124	0.5699879593188477	0.9325455232266796	0	0	1.0519215264713786	0.591327211469664	NELL2;TNFAIP6
hsa-miR-656-3p	2/124	0.5699879593188477	0.9325455232266796	0	0	1.0519215264713786	0.591327211469664	RORA;ZFP36L2
mmu-miR-669m-3p	2/124	0.5699879593188477	0.9325455232266796	0	0	1.0519215264713786	0.591327211469664	SORT1;CD28
hsa-miR-365a-3p	2/124	0.5699879593188477	0.9325455232266796	0	0	1.0519215264713786	0.591327211469664	KLRD1;SLC2A3
hsa-miR-548an	2/124	0.5699879593188477	0.9325455232266796	0	0	1.0519215264713786	0.591327211469664	RAB32;CYP1B1
hsa-miR-2278	2/124	0.5699879593188477	0.9325455232266796	0	0	1.0519215264713786	0.591327211469664	ANKRD36;B4GALT5
hsa-miR-4755-5p	4/261	0.5705674796293869	0.9325455232266796	0	0	0.9983690976101501	0.5602086969120663	HLA-DRB5;ELP2;HLA-DRB1;UBE2J1
hsa-miR-5094	1/55	0.5734196523156023	0.9325455232266796	0	0	1.1885136770757685	0.6609769689997125	KLRD1
hsa-miR-3972	1/55	0.5734196523156023	0.9325455232266796	0	0	1.1885136770757685	0.6609769689997125	ETS1
hsa-miR-6740-5p	1/55	0.5734196523156023	0.9325455232266796	0	0	1.1885136770757685	0.6609769689997125	CD3D
mmu-miR-181b-5p	1/55	0.5734196523156023	0.9325455232266796	0	0	1.1885136770757685	0.6609769689997125	PFKFB3
mmu-miR-128-3p	1/55	0.5734196523156023	0.9325455232266796	0	0	1.1885136770757685	0.6609769689997125	MAPK14
hsa-miR-635	1/55	0.5734196523156023	0.9325455232266796	0	0	1.1885136770757685	0.6609769689997125	KREMEN1
hsa-miR-5011-3p	1/55	0.5734196523156023	0.9325455232266796	0	0	1.1885136770757685	0.6609769689997125	ETS1
mmu-miR-3471	1/55	0.5734196523156023	0.9325455232266796	0	0	1.1885136770757685	0.6609769689997125	CNIH4
hsa-miR-6772-3p	1/55	0.5734196523156023	0.9325455232266796	0	0	1.1885136770757685	0.6609769689997125	FAM117B
hsa-miR-582-3p	1/55	0.5734196523156023	0.9325455232266796	0	0	1.1885136770757685	0.6609769689997125	RAB27A
hsa-miR-18a-5p	4/262	0.5735927743734205	0.9325455232266796	0	0	0.9944482820375061	0.5527497443428909	RPS6KA5;RORA;ZFP36L2;AGFG1
hsa-miR-6890-5p	2/125	0.5743603858892807	0.9325455232266796	0	0	1.0433160069305611	0.5785168788571063	RAB27A;SRPK1
hsa-miR-130a-3p	6/398	0.5748127047327511	0.9325455232266796	0	0	0.9814733202251	0.5434525953510473	RPS6KA5;KREMEN1;GRB10;ACSL4;KLRD1;ATP6V1C1
hsa-miR-150-5p	8/534	0.5776212438476653	0.9325455232266796	0	0	0.9749608962702035	0.5350945281807526	OLAH;CD96;BCL11B;TXK;CAMK4;CAPZA2;PDCD4;ATP2B1
hsa-miR-1253	3/195	0.5781048511988957	0.9325455232266796	0	0	1.0023129111842106	0.5492674986859257	SULT1B1;CAMK4;GRB10
hsa-miR-1305	3/195	0.5781048511988957	0.9325455232266796	0	0	1.0023129111842106	0.5492674986859257	PYHIN1;SLC37A3;MAP2K6
hsa-miR-3145-3p	1/56	0.5799856982000638	0.9325455232266796	0	0	1.1668449197860962	0.635640910072081	YOD1
hsa-miR-3136-3p	1/56	0.5799856982000638	0.9325455232266796	0	0	1.1668449197860962	0.635640910072081	UGCG
hsa-miR-4473	1/56	0.5799856982000638	0.9325455232266796	0	0	1.1668449197860962	0.635640910072081	SOCS3
hsa-miR-7155-3p	1/56	0.5799856982000638	0.9325455232266796	0	0	1.1668449197860962	0.635640910072081	UGCG
hsa-miR-1255b-2-3p	1/56	0.5799856982000638	0.9325455232266796	0	0	1.1668449197860962	0.635640910072081	YOD1
hsa-miR-146b-3p	1/56	0.5799856982000638	0.9325455232266796	0	0	1.1668449197860962	0.635640910072081	CPEB4
hsa-miR-5581-3p	1/56	0.5799856982000638	0.9325455232266796	0	0	1.1668449197860962	0.635640910072081	CLEC2D
hsa-miR-6499-5p	1/56	0.5799856982000638	0.9325455232266796	0	0	1.1668449197860962	0.635640910072081	MGAM
hsa-miR-4311	3/196	0.5815775401392981	0.9325455232266796	0	0	0.9970684483228798	0.5404220377049034	BCL11B;ATP8B2;GRB10
hsa-miR-4713-5p	3/196	0.5815775401392981	0.9325455232266796	0	0	0.9970684483228798	0.5404220377049034	BCL11B;CAMK4;ATP2B1
mmu-miR-466n-3p	2/127	0.583008064142045	0.9325455232266796	0	0	1.0265180327868852	0.5538621781520745	SORT1;CD28
hsa-miR-1233-5p	3/197	0.5850321731049807	0.9325455232266796	0	0	0.9918780520889854	0.5317343541449305	RAB32;PFKFB3;IRAK3
hsa-miR-8082	3/197	0.5850321731049807	0.9325455232266796	0	0	0.9918780520889854	0.5317343541449305	SULT1B1;ELP2;IKZF3
hsa-miR-8063	3/197	0.5850321731049807	0.9325455232266796	0	0	0.9918780520889854	0.5317343541449305	TESPA1;TTC39C;ATP6V1C1
hsa-miR-4786-5p	4/266	0.5855737158441804	0.9325455232266796	0	0	0.9790643186456051	0.5239591952292701	SLFN5;PADI4;CD3D;FKBP5
hsa-miR-6883-3p	1/57	0.5864510013097755	0.9325455232266796	0	0	1.1459500466853407	0.611554759370625	ARL4C
mmu-miR-590-3p	1/57	0.5864510013097755	0.9325455232266796	0	0	1.1459500466853407	0.611554759370625	CSGALNACT2
hsa-miR-1302	1/57	0.5864510013097755	0.9325455232266796	0	0	1.1459500466853407	0.611554759370625	CYP1B1
hsa-miR-4771	1/57	0.5864510013097755	0.9325455232266796	0	0	1.1459500466853407	0.611554759370625	RPS28
hsa-miR-2117	1/57	0.5864510013097755	0.9325455232266796	0	0	1.1459500466853407	0.611554759370625	SH3GLB1
hsa-miR-4328	2/128	0.5872832459757841	0.9325455232266796	0	0	1.01831902159771	0.5419983074744595	HMGB2;ETS1
mmu-miR-3082-5p	3/198	0.5884686614716698	0.9325455232266796	0	0	0.9867408906882591	0.523201206420343	NELL2;TNFAIP6;KIF1B
hsa-miR-3153	3/198	0.5884686614716698	0.9325455232266796	0	0	0.9867408906882591	0.523201206420343	KMT2A;GPR183;MPEG1
hsa-miR-6876-5p	3/198	0.5884686614716698	0.9325455232266796	0	0	0.9867408906882591	0.523201206420343	SULT1B1;SCML4;KREMEN1
hsa-miR-4476	3/198	0.5884686614716698	0.9325455232266796	0	0	0.9867408906882591	0.523201206420343	SULT1B1;SCML4;KREMEN1
hsa-miR-6733-5p	3/198	0.5884686614716698	0.9325455232266796	0	0	0.9867408906882591	0.523201206420343	KMT2A;GPR183;MPEG1
hsa-miR-520g-3p	6/404	0.5894339330616206	0.9325455232266796	0	0	0.9663767341691848	0.5108196273361286	OLAH;WSB1;TXK;CAPZA2;CD28;YOD1
hsa-miR-4766-5p	2/129	0.5915259574315783	0.9325455232266796	0	0	1.0102491286949786	0.5304310145236747	ARL4C;LMNB1
hsa-miR-506-3p	2/129	0.5915259574315783	0.9325455232266796	0	0	1.0102491286949786	0.5304310145236747	ETS1;LMNB1
hsa-miR-577	2/129	0.5915259574315783	0.9325455232266796	0	0	1.0102491286949786	0.5304310145236747	LDHA;CLEC2D
hsa-miR-331-3p	6/405	0.5918455521845839	0.9325455232266796	0	0	0.9639047785576899	0.5055772806488321	NELL2;OLAH;LDHA;ATP8B2;KREMEN1;GOLGA8A
hsa-miR-126-3p	1/58	0.5928171025015043	0.9325455232266796	0	0	1.125788327026717	0.5886402164671343	ADAM9
hsa-miR-943	1/58	0.5928171025015043	0.9325455232266796	0	0	1.125788327026717	0.5886402164671343	SULF2
hsa-miR-1261	1/58	0.5928171025015043	0.9325455232266796	0	0	1.125788327026717	0.5886402164671343	KLRD1
hsa-miR-1202	1/58	0.5928171025015043	0.9325455232266796	0	0	1.125788327026717	0.5886402164671343	ETS1
hsa-miR-758-3p	1/58	0.5928171025015043	0.9325455232266796	0	0	1.125788327026717	0.5886402164671343	RORA
hsa-miR-4454	1/58	0.5928171025015043	0.9325455232266796	0	0	1.125788327026717	0.5886402164671343	MAPK14
hsa-miR-4536-5p	1/58	0.5928171025015043	0.9325455232266796	0	0	1.125788327026717	0.5886402164671343	RORA
hsa-miR-7154-5p	1/58	0.5928171025015043	0.9325455232266796	0	0	1.125788327026717	0.5886402164671343	SULT1B1
hsa-miR-93-3p	4/269	0.5944308584879289	0.9325455232266796	0	0	0.967831122734915	0.5034182020227511	ACSL1;PDCD4;FYN;FKBP5
hsa-miR-4726-3p	3/200	0.5952868706141385	0.9325455232266796	0	0	0.9766230296553566	0.5065859425088708	SLC38A1;RAB27A;FCAR
hsa-miR-96-5p	3/200	0.5952868706141385	0.9325455232266796	0	0	0.9766230296553566	0.5065859425088708	PFKFB3;ANKRD36;PROK2
hsa-miR-520h	6/407	0.5966466487020419	0.9325455232266796	0	0	0.958997854201705	0.49525547190392255	OLAH;WSB1;TXK;CAPZA2;CD28;YOD1
hsa-miR-3937	1/59	0.5990855190057282	0.9325455232266796	0	0	1.1063218390804597	0.5668250136528988	IRAK3
hsa-miR-3074-3p	1/59	0.5990855190057282	0.9325455232266796	0	0	1.1063218390804597	0.5668250136528988	ITK
hsa-miR-508-3p	1/59	0.5990855190057282	0.9325455232266796	0	0	1.1063218390804597	0.5668250136528988	SOCS3
hsa-miR-488-5p	1/59	0.5990855190057282	0.9325455232266796	0	0	1.1063218390804597	0.5668250136528988	RASGRP1
mmu-miR-703	1/59	0.5990855190057282	0.9325455232266796	0	0	1.1063218390804597	0.5668250136528988	IL1R1
hsa-miR-454-5p	1/59	0.5990855190057282	0.9325455232266796	0	0	1.1063218390804597	0.5668250136528988	ARL4C
hsa-miR-4417	1/59	0.5990855190057282	0.9325455232266796	0	0	1.1063218390804597	0.5668250136528988	WSB1
hsa-miR-6828-3p	1/59	0.5990855190057282	0.9325455232266796	0	0	1.1063218390804597	0.5668250136528988	TESPA1
hsa-miR-1236-5p	1/59	0.5990855190057282	0.9325455232266796	0	0	1.1063218390804597	0.5668250136528988	RAB32
hsa-miR-6507-5p	2/131	0.5999139227634758	0.9325455232266796	0	0	0.9944846867454569	0.5081509414900457	NELL2;ACSL4
hsa-miR-130a-5p	2/131	0.5999139227634758	0.9325455232266796	0	0	0.9944846867454569	0.5081509414900457	HMGB2;LMNB1
hsa-miR-204-3p	2/131	0.5999139227634758	0.9325455232266796	0	0	0.9944846867454569	0.5081509414900457	FGD4;CYP1B1
hsa-miR-1233-3p	2/131	0.5999139227634758	0.9325455232266796	0	0	0.9944846867454569	0.5081509414900457	IKZF3;LILRA5
hsa-miR-6086	8/545	0.6007181413308437	0.9325455232266796	0	0	0.9544415587650953	0.48641151449515463	CIITA;ATP8B2;TIFA;CD3G;TTC39C;FAM105A;LILRA5;FKBP5
mmu-miR-149-5p	6/409	0.6014178729203805	0.9325455232266796	0	0	0.9541396338095512	0.48514688561755576	NELL2;UGCG;FAM102A;TTC3;KIF1B;SLC37A3
hsa-miR-640	3/202	0.6020315411986705	0.9325455232266796	0	0	0.9667085427135679	0.4905518428029275	CD96;PLSCR1;ANKRD36
hsa-miR-340-3p	2/132	0.6040591731702639	0.9325455232266796	0	0	0.9867843631778058	0.4974213376182644	STOM;FAM117B
hsa-miR-23c	2/132	0.6040591731702639	0.9325455232266796	0	0	0.9867843631778058	0.4974213376182644	HMGB2;LMNB1
hsa-miR-7976	1/60	0.6052577447866007	0.9325455232266796	0	0	1.0875152320815331	0.5460423629078438	CPEB4
mmu-miR-302b-3p	1/60	0.6052577447866007	0.9325455232266796	0	0	1.0875152320815331	0.5460423629078438	CAMK4
hsa-miR-6722-5p	1/60	0.6052577447866007	0.9325455232266796	0	0	1.0875152320815331	0.5460423629078438	FAM102A
hsa-miR-5003-5p	1/60	0.6052577447866007	0.9325455232266796	0	0	1.0875152320815331	0.5460423629078438	ETS1
hsa-miR-423-5p	5/343	0.6081445941182491	0.9325455232266796	0	0	0.9480681061170109	0.4715146625778878	PFKFB3;KMT2A;ASPH;DDX24;TLR5
hsa-miR-7843-5p	2/133	0.6081719458226142	0.9325455232266796	0	0	0.9792016018020273	0.48695463720853066	SH3GLB1;KMT2A
hsa-miR-4646-5p	2/133	0.6081719458226142	0.9325455232266796	0	0	0.9792016018020273	0.48695463720853066	FGD4;CYP1B1
hsa-miR-3925-3p	2/133	0.6081719458226142	0.9325455232266796	0	0	0.9792016018020273	0.48695463720853066	WSB1;ELP2
hsa-miR-4632-5p	2/133	0.6081719458226142	0.9325455232266796	0	0	0.9792016018020273	0.48695463720853066	SH3GLB1;KMT2A
hsa-miR-548e-5p	3/204	0.6087021110592531	0.9325455232266796	0	0	0.9569913589945012	0.4750756558822931	CYP1B1;MAPK14;ATP6V1C1
hsa-miR-6892-3p	3/204	0.6087021110592531	0.9325455232266796	0	0	0.9569913589945012	0.4750756558822931	PFKFB3;ATP2B1;MAPK14
hsa-miR-6739-5p	3/204	0.6087021110592531	0.9325455232266796	0	0	0.9569913589945012	0.4750756558822931	KMT2A;GPR183;MPEG1
hsa-miR-6509-5p	1/61	0.6113352512767825	0.9325455232266796	0	0	1.0693355119825707	0.5262304609031234	SULT1B1
mmu-miR-295-3p	1/61	0.6113352512767825	0.9325455232266796	0	0	1.0693355119825707	0.5262304609031234	CAMK4
mmu-miR-294-3p	1/61	0.6113352512767825	0.9325455232266796	0	0	1.0693355119825707	0.5262304609031234	CAMK4
hsa-miR-938	1/61	0.6113352512767825	0.9325455232266796	0	0	1.0693355119825707	0.5262304609031234	PDCD4
hsa-miR-4484	1/61	0.6113352512767825	0.9325455232266796	0	0	1.0693355119825707	0.5262304609031234	CYP1B1
hsa-miR-3681-5p	1/61	0.6113352512767825	0.9325455232266796	0	0	1.0693355119825707	0.5262304609031234	TBC1D8
hsa-miR-4298	1/61	0.6113352512767825	0.9325455232266796	0	0	1.0693355119825707	0.5262304609031234	CYP1B1
hsa-miR-6849-5p	1/61	0.6113352512767825	0.9325455232266796	0	0	1.0693355119825707	0.5262304609031234	TBC1D8
mmu-miR-302d-3p	1/61	0.6113352512767825	0.9325455232266796	0	0	1.0693355119825707	0.5262304609031234	CAMK4
hsa-miR-6741-5p	1/61	0.6113352512767825	0.9325455232266796	0	0	1.0693355119825707	0.5262304609031234	YOD1
hsa-miR-4534	3/205	0.6120094494776356	0.9325455232266796	0	0	0.9522049244398124	0.46753981301371733	SULT1B1;ELP2;IKZF3
hsa-miR-219b-3p	3/205	0.6120094494776356	0.9325455232266796	0	0	0.9522049244398124	0.46753981301371733	UGCG;WSB1;TIFA
hsa-miR-1238-3p	2/134	0.6122522577847601	0.9325455232266796	0	0	0.9717337307501241	0.4767431558039397	PPP4R2;ELP2
hsa-miR-6738-5p	2/134	0.6122522577847601	0.9325455232266796	0	0	0.9717337307501241	0.4767431558039397	ASPH;TLR5
hsa-miR-505-5p	2/134	0.6122522577847601	0.9325455232266796	0	0	0.9717337307501241	0.4767431558039397	LDHA;DDX24
hsa-miR-202-3p	3/206	0.6152980800101143	0.9325455232266796	0	0	0.9474656468758103	0.4601352187150238	PDCD4;YOD1;IKZF3
hsa-miR-6735-5p	2/135	0.6163001332770905	0.9325455232266796	0	0	0.9643781585110317	0.4667794781270948	SH3GLB1;KMT2A
hsa-miR-5194	2/135	0.6163001332770905	0.9325455232266796	0	0	0.9643781585110317	0.4667794781270948	ASPH;TLR5
hsa-miR-3147	1/62	0.6173194873995932	0.9325455232266796	0	0	1.0517518482802957	0.5073320469493613	SULF2
mmu-miR-291a-3p	1/62	0.6173194873995932	0.9325455232266796	0	0	1.0517518482802957	0.5073320469493613	CAMK4
hsa-miR-4752	1/62	0.6173194873995932	0.9325455232266796	0	0	1.0517518482802957	0.5073320469493613	SULT1B1
hsa-miR-4502	1/62	0.6173194873995932	0.9325455232266796	0	0	1.0517518482802957	0.5073320469493613	TRIQK
hsa-miR-5681a	2/136	0.6203156033074498	0.9325455232266796	0	0	0.9571323709322241	0.45705644715275556	CD40LG;KMT2A
hsa-miR-512-5p	2/136	0.6203156033074498	0.9325455232266796	0	0	0.9571323709322241	0.45705644715275556	WSB1;FKBP5
hsa-miR-219a-2-3p	1/63	0.6232118798671861	0.9325455232266796	0	0	1.0347353995361586	0.4892940059032678	UGCG
hsa-miR-4312	1/63	0.6232118798671861	0.9325455232266796	0	0	1.0347353995361586	0.4892940059032678	YOD1
hsa-miR-8065	1/63	0.6232118798671861	0.9325455232266796	0	0	1.0347353995361586	0.4892940059032678	SCML4
hsa-miR-3134	1/63	0.6232118798671861	0.9325455232266796	0	0	1.0347353995361586	0.4892940059032678	SULT1B1
hsa-miR-6894-3p	1/63	0.6232118798671861	0.9325455232266796	0	0	1.0347353995361586	0.4892940059032678	HMGB2
hsa-miR-6776-3p	1/63	0.6232118798671861	0.9325455232266796	0	0	1.0347353995361586	0.4892940059032678	ARL4C
hsa-miR-6866-5p	1/63	0.6232118798671861	0.9325455232266796	0	0	1.0347353995361586	0.4892940059032678	YOD1
hsa-miR-3690	1/63	0.6232118798671861	0.9325455232266796	0	0	1.0347353995361586	0.4892940059032678	PRKCH
hsa-miR-4760-5p	1/63	0.6232118798671861	0.9325455232266796	0	0	1.0347353995361586	0.4892940059032678	YOD1
hsa-miR-8061	1/63	0.6232118798671861	0.9325455232266796	0	0	1.0347353995361586	0.4892940059032678	YOD1
hsa-miR-4639-5p	1/63	0.6232118798671861	0.9325455232266796	0	0	1.0347353995361586	0.4892940059032678	SLC38A1
hsa-miR-4474-3p	1/63	0.6232118798671861	0.9325455232266796	0	0	1.0347353995361586	0.4892940059032678	IL7R
hsa-miR-606	1/63	0.6232118798671861	0.9325455232266796	0	0	1.0347353995361586	0.4892940059032678	SLC2A3
mmu-miR-302a-3p	1/63	0.6232118798671861	0.9325455232266796	0	0	1.0347353995361586	0.4892940059032678	CAMK4
hsa-miR-7641	2/137	0.6242987056649041	0.9325455232266796	0	0	0.9499939283545841	0.44756715315402806	PLSCR1;P2RY10
hsa-miR-4436b-3p	2/137	0.6242987056649041	0.9325455232266796	0	0	0.9499939283545841	0.44756715315402806	SH3GLB1;KMT2A
hsa-miR-6165	2/137	0.6242987056649041	0.9325455232266796	0	0	0.9499939283545841	0.44756715315402806	ASPH;KREMEN1
hsa-miR-383-3p	6/419	0.6248122483345699	0.9325455232266796	0	0	0.9305543265788775	0.4376434936975764	GOLGA8B;ELP2;IRAK3;IKZF3;CD3D;MS4A1
hsa-miR-18a-3p	5/350	0.6259295549640327	0.9325455232266796	0	0	0.9284960168922162	0.43501658266031923	ST6GAL1;PLSCR1;ATP8B2;FAM105A;AGFG1
hsa-miR-6879-5p	2/138	0.628249484444816	0.9325455232266796	0	0	0.9429604628736741	0.4383049239936391	SH3GLB1;KMT2A
hsa-miR-525-5p	2/138	0.628249484444816	0.9325455232266796	0	0	0.9429604628736741	0.4383049239936391	ELP2;RASGRP1
hsa-miR-4262	2/138	0.628249484444816	0.9325455232266796	0	0	0.9429604628736741	0.4383049239936391	WDFY3;ETS1
hsa-miR-4756-3p	2/138	0.628249484444816	0.9325455232266796	0	0	0.9429604628736741	0.4383049239936391	RAB32;PARP15
hsa-miR-6769b-3p	3/210	0.6282645131886626	0.9325455232266796	0	0	0.9289664378337147	0.43177802822365763	ITK;PLSCR1;ATP2B1
hsa-miR-4423-5p	3/210	0.6282645131886626	0.9325455232266796	0	0	0.9289664378337147	0.43177802822365763	RPS6KA5;ELP2;MAPK14
hsa-miR-6836-3p	3/210	0.6282645131886626	0.9325455232266796	0	0	0.9289664378337147	0.43177802822365763	FGD4;WSB1;MAPK14
hsa-miR-514b-3p	1/64	0.6290138336952008	0.9325455232266796	0	0	1.0182591555140574	0.4720670109182727	NFATC2
hsa-miR-569	1/64	0.6290138336952008	0.9325455232266796	0	0	1.0182591555140574	0.4720670109182727	OLAH
hsa-miR-5682	1/64	0.6290138336952008	0.9325455232266796	0	0	1.0182591555140574	0.4720670109182727	SH3GLB1
hsa-miR-3127-5p	1/64	0.6290138336952008	0.9325455232266796	0	0	1.0182591555140574	0.4720670109182727	KMT2A
hsa-miR-885-5p	1/64	0.6290138336952008	0.9325455232266796	0	0	1.0182591555140574	0.4720670109182727	SULT1B1
hsa-miR-532-5p	1/64	0.6290138336952008	0.9325455232266796	0	0	1.0182591555140574	0.4720670109182727	KLRD1
hsa-miR-888-3p	1/64	0.6290138336952008	0.9325455232266796	0	0	1.0182591555140574	0.4720670109182727	CD40LG
hsa-miR-6501-5p	3/211	0.6314588782468679	0.9325455232266796	0	0	0.9244528087044535	0.42499171650016115	RPS6KA5;ELP2;MAPK14
hsa-miR-3183	3/211	0.6314588782468679	0.9325455232266796	0	0	0.9244528087044535	0.42499171650016115	ITK;PLSCR1;ATP2B1
hsa-miR-4723-3p	3/211	0.6314588782468679	0.9325455232266796	0	0	0.9244528087044535	0.42499171650016115	ITK;PLSCR1;ATP2B1
hsa-miR-6790-3p	4/282	0.6314895563747549	0.9325455232266796	0	0	0.9219555049030083	0.42379885964130876	CD96;PLSCR1;ANKRD36;KIF1B
hsa-miR-3612	6/423	0.633947879697954	0.9325455232266796	0	0	0.9214369368292741	0.419980393008938	CIITA;FAM102A;TIFA;CD3G;TTC39C;FKBP5
hsa-miR-3622a-5p	1/65	0.6347267325241056	0.9325455232266796	0	0	1.002297794117647	0.45560520213255756	GOLGA8A
hsa-miR-6757-5p	1/65	0.6347267325241056	0.9325455232266796	0	0	1.002297794117647	0.45560520213255756	SULT1B1
hsa-miR-6071	1/65	0.6347267325241056	0.9325455232266796	0	0	1.002297794117647	0.45560520213255756	TESPA1
hsa-miR-514a-3p	1/65	0.6347267325241056	0.9325455232266796	0	0	1.002297794117647	0.45560520213255756	NFATC2
hsa-miR-4296	1/65	0.6347267325241056	0.9325455232266796	0	0	1.002297794117647	0.45560520213255756	WSB1
hsa-miR-301b-5p	1/65	0.6347267325241056	0.9325455232266796	0	0	1.002297794117647	0.45560520213255756	SLFN5
hsa-miR-8064	2/140	0.6360542793907812	0.9325455232266796	0	0	0.9291993347588501	0.4204361000245147	WDFY3;ETS1
hsa-miR-619-5p	6/425	0.6384668123544759	0.9325455232266796	0	0	0.9169435215946844	0.411419337995235	WSB1;TXK;CAPZA2;CD28;PDCD4;CYP1B1
hsa-miR-1914-3p	2/141	0.639908414331406	0.9325455232266796	0	0	0.9224672720839722	0.4118172630457775	ASPH;TLR5
hsa-miR-520a-5p	2/141	0.639908414331406	0.9325455232266796	0	0	0.9224672720839722	0.4118172630457775	ELP2;RASGRP1
hsa-miR-590-5p	1/66	0.6403519389793213	0.9325455232266796	0	0	0.9868275515334339	0.439865896854542	PDCD4
hsa-miR-5088-5p	1/66	0.6403519389793213	0.9325455232266796	0	0	0.9868275515334339	0.439865896854542	RPS6KA5
hsa-miR-4704-3p	1/66	0.6403519389793213	0.9325455232266796	0	0	0.9868275515334339	0.439865896854542	ZFP36L2
hsa-miR-4652-5p	1/66	0.6403519389793213	0.9325455232266796	0	0	0.9868275515334339	0.439865896854542	ESYT1
hsa-miR-4265	1/66	0.6403519389793213	0.9325455232266796	0	0	0.9868275515334339	0.439865896854542	WSB1
hsa-miR-3614-3p	1/66	0.6403519389793213	0.9325455232266796	0	0	0.9868275515334339	0.439865896854542	YOD1
hsa-miR-5187-5p	1/66	0.6403519389793213	0.9325455232266796	0	0	0.9868275515334339	0.439865896854542	SLC2A3
hsa-miR-4322	1/66	0.6403519389793213	0.9325455232266796	0	0	0.9868275515334339	0.439865896854542	WSB1
hsa-miR-650	6/426	0.64071393103151	0.9325455232266796	0	0	0.9147128618889416	0.4072047436069774	CIITA;FAM102A;TIFA;CD3G;TTC39C;FKBP5
mmu-miR-466f-3p	6/426	0.64071393103151	0.9325455232266796	0	0	0.9147128618889416	0.4072047436069774	ARL4C;NELL2;SLFN5;NFATC2;ADAM9;AZI2
hsa-miR-8085	5/356	0.6407842227546011	0.9325455232266796	0	0	0.9123412765796872	0.4060488936962688	KMT2A;ASPH;PARP15;MYBL1;B4GALT5
hsa-miR-6731-5p	5/356	0.6407842227546011	0.9325455232266796	0	0	0.9123412765796872	0.4060488936962688	KMT2A;ASPH;PARP15;MYBL1;B4GALT5
hsa-miR-32-5p	8/565	0.6410373815163415	0.9325455232266796	0	0	0.9192100538599641	0.4087428423824073	GOLGA8B;BCL11B;PPP1R3D;TBC1D8;KIF1B;SLC37A3;GOLGA8A;CPEB4
hsa-miR-4796-3p	4/286	0.6424469785201029	0.9325455232266796	0	0	0.9086908690869087	0.4020693478328891	SH3GLB1;UGCG;RPS6KA5;HMGB2
hsa-miR-6821-3p	4/286	0.6424469785201029	0.9325455232266796	0	0	0.9086908690869087	0.4020693478328891	CD96;PLSCR1;ANKRD36;KIF1B
hsa-miR-338-3p	2/142	0.6437304631390252	0.9325455232266796	0	0	0.915831381733021	0.4034009890429213	ARL4C;MMP9
hsa-miR-4302	2/142	0.6437304631390252	0.9325455232266796	0	0	0.915831381733021	0.4034009890429213	GOLGA8B;SULT1B1
hsa-miR-193b-5p	3/215	0.644046296253745	0.9325455232266796	0	0	0.9068241062562066	0.3989887022998003	TRAT1;KREMEN1;RAB27A
hsa-miR-10a-3p	1/67	0.6458907947043503	0.9325455232266796	0	0	0.9718261041790454	0.4248093282903768	NFATC2
hsa-miR-4699-5p	1/67	0.6458907947043503	0.9325455232266796	0	0	0.9718261041790454	0.4248093282903768	ASPH
hsa-miR-584-5p	1/67	0.6458907947043503	0.9325455232266796	0	0	0.9718261041790454	0.4248093282903768	FYN
hsa-miR-619-3p	1/67	0.6458907947043503	0.9325455232266796	0	0	0.9718261041790454	0.4248093282903768	SRPK1
hsa-miR-1180-3p	1/67	0.6458907947043503	0.9325455232266796	0	0	0.9718261041790454	0.4248093282903768	KMT2A
hsa-miR-101-5p	1/67	0.6458907947043503	0.9325455232266796	0	0	0.9718261041790454	0.4248093282903768	TXK
hsa-miR-4698	3/216	0.6471455030779591	0.9325455232266796	0	0	0.902520385470719	0.3927625405700348	RPS4X;RORA;TTC39C
hsa-miR-3941	6/429	0.6474054884299582	0.9325455232266796	0	0	0.9080841638981174	0.39481906655491333	CLEC4D;TRAF5;HMGB2;NFATC2;ADAM9;B4GALT5
hsa-miR-483-5p	2/143	0.6475204992167977	0.9325455232266796	0	0	0.9092896174863389	0.3951816567982506	TRAT1;KREMEN1
hsa-miR-5571-5p	3/217	0.6502256071242882	0.9325455232266796	0	0	0.8982568863748155	0.3866420009251084	TXK;PDCD4;NFATC2
hsa-miR-4666b	1/68	0.6513446209120647	0.9325455232266796	0	0	0.9572724612232952	0.41039840841144415	ETS1
hsa-miR-5706	1/68	0.6513446209120647	0.9325455232266796	0	0	0.9572724612232952	0.41039840841144415	YOD1
hsa-miR-4782-5p	1/68	0.6513446209120647	0.9325455232266796	0	0	0.9572724612232952	0.41039840841144415	YOD1
hsa-miR-3139	1/68	0.6513446209120647	0.9325455232266796	0	0	0.9572724612232952	0.41039840841144415	FKBP5
hsa-miR-155-3p	1/68	0.6513446209120647	0.9325455232266796	0	0	0.9572724612232952	0.41039840841144415	IRAK3
hsa-miR-6813-3p	1/68	0.6513446209120647	0.9325455232266796	0	0	0.9572724612232952	0.41039840841144415	TXK
hsa-miR-301a-5p	1/68	0.6513446209120647	0.9325455232266796	0	0	0.9572724612232952	0.41039840841144415	SLFN5
hsa-miR-6733-3p	1/68	0.6513446209120647	0.9325455232266796	0	0	0.9572724612232952	0.41039840841144415	YOD1
mmu-miR-741-3p	1/68	0.6513446209120647	0.9325455232266796	0	0	0.9572724612232952	0.41039840841144415	RASGRP1
hsa-miR-92b-3p	10/709	0.6520588824479205	0.9325455232266796	0	0	0.9149193412426603	0.39123818439577757	RPS4X;GOLGA8B;RPS28;BCL11B;PPP1R3D;TBC1D8;KIF1B;SLC37A3;GOLGA8A;CPEB4
hsa-miR-548am-3p	4/290	0.6531898496691148	0.9325455232266796	0	0	0.8957972720348958	0.3815088225315544	UGCG;P2RY10;PDCD4;KIF1B
hsa-miR-548ah-3p	4/290	0.6531898496691148	0.9325455232266796	0	0	0.8957972720348958	0.3815088225315544	UGCG;P2RY10;PDCD4;KIF1B
hsa-miR-7111-3p	3/218	0.6532865917800967	0.9325455232266796	0	0	0.8940330477356181	0.38062505861565266	ITK;PLSCR1;ELP2
hsa-miR-4684-5p	4/291	0.6558417885039897	0.9325455232266796	0	0	0.892630029553478	0.3765432090611825	HMGB2;STOM;CD3D;FKBP5
hsa-miR-548h-3p	4/291	0.6558417885039897	0.9325455232266796	0	0	0.892630029553478	0.3765432090611825	UGCG;P2RY10;KIF1B;MYBL1
hsa-miR-548j-3p	4/291	0.6558417885039897	0.9325455232266796	0	0	0.892630029553478	0.3765432090611825	UGCG;P2RY10;PDCD4;KIF1B
hsa-miR-548bb-3p	4/291	0.6558417885039897	0.9325455232266796	0	0	0.892630029553478	0.3765432090611825	UGCG;P2RY10;KIF1B;MYBL1
hsa-miR-548z	4/291	0.6558417885039897	0.9325455232266796	0	0	0.892630029553478	0.3765432090611825	UGCG;P2RY10;KIF1B;MYBL1
mmu-miR-298-5p	3/219	0.6563284436445525	0.9325455232266796	0	0	0.8898483187134503	0.3747097336815507	HMGB2;AZI2;MMP8
hsa-miR-501-3p	1/69	0.6567147187866844	0.9325455232266796	0	0	0.9431468665897732	0.3965985133492464	WSB1
hsa-miR-3606-5p	1/69	0.6567147187866844	0.9325455232266796	0	0	0.9431468665897732	0.3965985133492464	YOD1
mmu-miR-105	1/69	0.6567147187866844	0.9325455232266796	0	0	0.9431468665897732	0.3965985133492464	CAMK4
hsa-miR-6774-5p	1/69	0.6567147187866844	0.9325455232266796	0	0	0.9431468665897732	0.3965985133492464	KREMEN1
hsa-miR-566	1/69	0.6567147187866844	0.9325455232266796	0	0	0.9431468665897732	0.3965985133492464	MGAM
hsa-miR-675-5p	1/69	0.6567147187866844	0.9325455232266796	0	0	0.9431468665897732	0.3965985133492464	LDHA
hsa-miR-3128	1/69	0.6567147187866844	0.9325455232266796	0	0	0.9431468665897732	0.3965985133492464	CAMK4
hsa-miR-548x-3p	4/292	0.658480156876219	0.9325455232266796	0	0	0.8894847818115145	0.37164532502616965	UGCG;P2RY10;PDCD4;KIF1B
hsa-miR-548ac	4/292	0.658480156876219	0.9325455232266796	0	0	0.8894847818115145	0.37164532502616965	UGCG;P2RY10;KIF1B;MYBL1
hsa-miR-548ae-3p	4/292	0.658480156876219	0.9325455232266796	0	0	0.8894847818115145	0.37164532502616965	UGCG;P2RY10;PDCD4;KIF1B
hsa-miR-548aq-3p	4/292	0.658480156876219	0.9325455232266796	0	0	0.8894847818115145	0.37164532502616965	UGCG;P2RY10;PDCD4;KIF1B
hsa-miR-548aj-3p	4/292	0.658480156876219	0.9325455232266796	0	0	0.8894847818115145	0.37164532502616965	UGCG;P2RY10;PDCD4;KIF1B
hsa-miR-33a-3p	2/146	0.6586993446170576	0.9325455232266796	0	0	0.8902094717668488	0.37165184165259657	PLSCR1;ZFP36L2
mmu-miR-124-3p	6/435	0.6605616884392789	0.9325455232266796	0	0	0.8951048951048951	0.37116845901309126	SLC7A6;ASPH;B3GNT5;STOM;UPP1;MAPK14
hsa-miR-7151-5p	1/70	0.6620023696751841	0.9325455232266796	0	0	0.9294307094818604	0.38337728898769885	CAPZA2
hsa-miR-31-3p	1/70	0.6620023696751841	0.9325455232266796	0	0	0.9294307094818604	0.38337728898769885	SLC38A1
hsa-miR-6126	1/70	0.6620023696751841	0.9325455232266796	0	0	0.9294307094818604	0.38337728898769885	IRAK3
hsa-miR-3144-5p	1/70	0.6620023696751841	0.9325455232266796	0	0	0.9294307094818604	0.38337728898769885	ESYT1
hsa-miR-1185-5p	1/70	0.6620023696751841	0.9325455232266796	0	0	0.9294307094818604	0.38337728898769885	SORT1
mmu-miR-369-3p	1/70	0.6620023696751841	0.9325455232266796	0	0	0.9294307094818604	0.38337728898769885	CEACAM1
hsa-miR-3668	1/70	0.6620023696751841	0.9325455232266796	0	0	0.9294307094818604	0.38337728898769885	SULT1B1
hsa-miR-98-5p	11/785	0.6638879402393209	0.9325455232266796	0	0	0.9083603952789999	0.3721024858805652	SLC7A6;NFIL3;IFNGR1;KREMEN1;YOD1;SLC2A3;PDSS1;BAZ1A;IKZF3;FAM105A;S100A8
hsa-miR-603	7/508	0.6660566141346992	0.9325455232266796	0	0	0.8938389886892881	0.3632388297526094	CLEC4D;TRAF5;HMGB2;NFATC2;ADAM9;RORA;B4GALT5
hsa-miR-548d-3p	4/295	0.6663135855492587	0.9325455232266796	0	0	0.8801787395234368	0.3573480530029669	UGCG;P2RY10;KIF1B;MYBL1
hsa-miR-6823-3p	1/71	0.6672088352400253	0.9325455232266796	0	0	0.9161064425770308	0.37070447437674603	IKZF3
hsa-miR-892b	1/71	0.6672088352400253	0.9325455232266796	0	0	0.9161064425770308	0.37070447437674603	MMP9
hsa-miR-218-2-3p	1/71	0.6672088352400253	0.9325455232266796	0	0	0.9161064425770308	0.37070447437674603	YOD1
hsa-miR-634	1/71	0.6672088352400253	0.9325455232266796	0	0	0.9161064425770308	0.37070447437674603	F5
hsa-miR-589-5p	1/71	0.6672088352400253	0.9325455232266796	0	0	0.9161064425770308	0.37070447437674603	HLA-DRB5
hsa-miR-6783-3p	3/223	0.6683043535360603	0.9325455232266796	0	0	0.8734898325358852	0.35202652638349097	PRKCH;IKZF3;FKBP5
hsa-miR-1343-3p	3/223	0.6683043535360603	0.9325455232266796	0	0	0.8734898325358852	0.35202652638349097	PRKCH;IKZF3;FKBP5
hsa-miR-642a-5p	3/224	0.6712504389050259	0.9325455232266796	0	0	0.8694927363658014	0.34659109011990824	BCL11B;ATP2B1;MAPK14
hsa-miR-3692-5p	1/72	0.6723353579298149	0.9325455232266796	0	0	0.9031575071343091	0.3585517406371074	YOD1
hsa-miR-4453	1/72	0.6723353579298149	0.9325455232266796	0	0	0.9031575071343091	0.3585517406371074	RORA
hsa-miR-6800-3p	1/72	0.6723353579298149	0.9325455232266796	0	0	0.9031575071343091	0.3585517406371074	MBOAT2
hsa-miR-4727-5p	1/72	0.6723353579298149	0.9325455232266796	0	0	0.9031575071343091	0.3585517406371074	CASS4
hsa-miR-3191-3p	1/72	0.6723353579298149	0.9325455232266796	0	0	0.9031575071343091	0.3585517406371074	ESYT1
mmu-miR-1971	1/72	0.6723353579298149	0.9325455232266796	0	0	0.9031575071343091	0.3585517406371074	CAMK4
mmu-miR-1981-5p	1/72	0.6723353579298149	0.9325455232266796	0	0	0.9031575071343091	0.3585517406371074	CAMK4
hsa-miR-6822-5p	1/72	0.6723353579298149	0.9325455232266796	0	0	0.9031575071343091	0.3585517406371074	RPS6KA5
hsa-miR-4538	1/72	0.6723353579298149	0.9325455232266796	0	0	0.9031575071343091	0.3585517406371074	RORA
hsa-miR-3607-5p	1/72	0.6723353579298149	0.9325455232266796	0	0	0.9031575071343091	0.3585517406371074	MS4A1
hsa-miR-876-5p	1/72	0.6723353579298149	0.9325455232266796	0	0	0.9031575071343091	0.3585517406371074	RORA
mmu-miR-1264-3p	1/72	0.6723353579298149	0.9325455232266796	0	0	0.9031575071343091	0.3585517406371074	ATP2B1
hsa-miR-6750-5p	1/72	0.6723353579298149	0.9325455232266796	0	0	0.9031575071343091	0.3585517406371074	RPS6KA5
hsa-miR-3619-5p	2/150	0.6731616379057814	0.9325455232266796	0	0	0.8659725299069562	0.3427257775478254	CLEC2D;CPEB4
hsa-miR-6881-3p	3/225	0.6741773698309519	0.9325455232266796	0	0	0.8655316500711238	0.341246276381806	PLSCR1;ELP2;ATP6V1C1
hsa-miR-4433a-3p	5/371	0.676291146337035	0.9325455232266796	0	0	0.8742717041218833	0.34195529554895776	TRAF5;PGD;IKZF3;MYBL1;MS4A4A
hsa-miR-544a	2/151	0.6766988171975857	0.9325455232266796	0	0	0.8601166244911431	0.33590047117718463	BCL11B;BCL6
hsa-miR-548p	2/151	0.6766988171975857	0.9325455232266796	0	0	0.8601166244911431	0.33590047117718463	RAB32;HMGB2
hsa-miR-4725-5p	1/73	0.6773831613696418	0.9325455232266796	0	0	0.8905682643427741	0.346892544314651	RORA
hsa-miR-6884-3p	1/73	0.6773831613696418	0.9325455232266796	0	0	0.8905682643427741	0.346892544314651	CAPZA2
hsa-miR-3167	1/73	0.6773831613696418	0.9325455232266796	0	0	0.8905682643427741	0.346892544314651	RORA
hsa-miR-568	1/73	0.6773831613696418	0.9325455232266796	0	0	0.8905682643427741	0.346892544314651	JAK2
hsa-miR-7109-3p	1/73	0.6773831613696418	0.9325455232266796	0	0	0.8905682643427741	0.346892544314651	RORA
hsa-miR-411-3p	1/73	0.6773831613696418	0.9325455232266796	0	0	0.8905682643427741	0.346892544314651	CAPZA2
hsa-miR-8070	1/73	0.6773831613696418	0.9325455232266796	0	0	0.8905682643427741	0.346892544314651	BCL11B
hsa-miR-4539	1/73	0.6773831613696418	0.9325455232266796	0	0	0.8905682643427741	0.346892544314651	ARL4C
hsa-miR-5089-5p	5/372	0.6785737693525944	0.9325455232266796	0	0	0.8718443798834292	0.33806819143751704	WSB1;TXK;CAPZA2;CD28;PDCD4
hsa-miR-6130	4/300	0.6790957804550468	0.9325455232266796	0	0	0.865087860137365	0.33478303304247975	RPS6KA5;CD3E;MYBL1;FKBP5
hsa-miR-4419a	4/300	0.6790957804550468	0.9325455232266796	0	0	0.865087860137365	0.33478303304247975	RPS6KA5;CD3E;MYBL1;FKBP5
hsa-miR-107	4/300	0.6790957804550468	0.9325455232266796	0	0	0.865087860137365	0.33478303304247975	GOLGA8B;TRIQK;CAPZA2;SLC2A3
hsa-miR-5690	3/227	0.679973794067664	0.9325455232266796	0	0	0.8577155780075187	0.33082177304182875	MGAM;WSB1;FKBP5
hsa-miR-2113	2/152	0.6802048629587616	0.9325455232266796	0	0	0.8543387978142076	0.3292290731383879	SLC38A1;RORA
hsa-miR-7854-3p	2/152	0.6802048629587616	0.9325455232266796	0	0	0.8543387978142076	0.3292290731383879	FAM102A;ASPH
hsa-miR-761	2/152	0.6802048629587616	0.9325455232266796	0	0	0.8543387978142076	0.3292290731383879	CLEC2D;CPEB4
hsa-miR-6129	4/301	0.6816110395153223	0.9325455232266796	0	0	0.8621306575101955	0.33045132485779366	RPS6KA5;CD3E;MYBL1;FKBP5
hsa-let-7c-5p	7/516	0.6818055312448176	0.9325455232266796	0	0	0.8794237066142764	0.3368287832156979	LDHA;KREMEN1;YOD1;KIF1B;OLFM4;IKZF3;FAM105A
hsa-miR-4461	1/74	0.6823534503503274	0.9325455232266796	0	0	0.878323932312651	0.3357019941319979	HMGB2
hsa-miR-296-5p	1/74	0.6823534503503274	0.9325455232266796	0	0	0.878323932312651	0.3357019941319979	ARL4C
hsa-miR-4763-5p	1/74	0.6823534503503274	0.9325455232266796	0	0	0.878323932312651	0.3357019941319979	PDCD4
hsa-miR-6813-5p	1/74	0.6823534503503274	0.9325455232266796	0	0	0.878323932312651	0.3357019941319979	KMT2A
hsa-miR-6796-5p	1/74	0.6823534503503274	0.9325455232266796	0	0	0.878323932312651	0.3357019941319979	B4GALT5
hsa-miR-499b-5p	1/74	0.6823534503503274	0.9325455232266796	0	0	0.878323932312651	0.3357019941319979	ARL4C
hsa-miR-203a-5p	1/74	0.6823534503503274	0.9325455232266796	0	0	0.878323932312651	0.3357019941319979	MMP9
hsa-miR-6870-3p	1/74	0.6823534503503274	0.9325455232266796	0	0	0.878323932312651	0.3357019941319979	RORA
hsa-miR-4525	2/153	0.683679893981165	0.9325455232266796	0	0	0.8486374986429269	0.32270753062544966	CD40LG;CD3E
hsa-miR-4719	2/153	0.683679893981165	0.9325455232266796	0	0	0.8486374986429269	0.32270753062544966	MBOAT2;MAPK14
hsa-miR-4510	4/302	0.6841125419981195	0.9325455232266796	0	0	0.8591933018805237	0.32617799313779955	RPS6KA5;CD3E;MYBL1;FKBP5
hsa-miR-769-5p	3/229	0.685693703082794	0.9325455232266796	0	0	0.8500378435025617	0.3207398900112686	NELL2;SLFN5;DDX24
hsa-miR-5010-5p	2/154	0.6871240329737968	0.9325455232266796	0	0	0.8430112165660052	0.3163319168188043	CD40LG;CD3E
hsa-miR-6830-5p	1/75	0.6872474114127245	0.9325455232266796	0	0	0.866410528175234	0.3249567285226779	B4GALT5
hsa-miR-1290	1/75	0.6872474114127245	0.9325455232266796	0	0	0.866410528175234	0.3249567285226779	RORA
hsa-miR-3918	1/75	0.6872474114127245	0.9325455232266796	0	0	0.866410528175234	0.3249567285226779	KMT2A
hsa-miR-323a-3p	1/75	0.6872474114127245	0.9325455232266796	0	0	0.866410528175234	0.3249567285226779	F5
hsa-miR-2114-3p	1/75	0.6872474114127245	0.9325455232266796	0	0	0.866410528175234	0.3249567285226779	IKZF3
hsa-miR-6508-5p	1/75	0.6872474114127245	0.9325455232266796	0	0	0.866410528175234	0.3249567285226779	PPP1R3D
hsa-miR-7844-5p	1/75	0.6872474114127245	0.9325455232266796	0	0	0.866410528175234	0.3249567285226779	B4GALT5
hsa-miR-452-5p	1/75	0.6872474114127245	0.9325455232266796	0	0	0.866410528175234	0.3249567285226779	LEF1
hsa-miR-5007-3p	1/75	0.6872474114127245	0.9325455232266796	0	0	0.866410528175234	0.3249567285226779	MPEG1
hsa-miR-2054	1/75	0.6872474114127245	0.9325455232266796	0	0	0.866410528175234	0.3249567285226779	RORA
hsa-miR-3150b-3p	3/230	0.6885249991267952	0.9325455232266796	0	0	0.84624971017853	0.31582348227508067	PLSCR1;PFKFB3;CBLB
hsa-miR-6127	4/304	0.6890742402730633	0.9325455232266796	0	0	0.8533773377337733	0.3178030652862806	RPS6KA5;CD3E;MYBL1;FKBP5
hsa-miR-6133	4/304	0.6890742402730633	0.9325455232266796	0	0	0.8533773377337733	0.3178030652862806	RPS6KA5;CD3E;MYBL1;FKBP5
hsa-miR-891a-3p	2/155	0.690537406026547	0.9325455232266796	0	0	0.8374584806600236	0.31009842675461846	SULT1B1;ANKRD36
hsa-miR-7977	9/662	0.6908748969190672	0.9325455232266796	0	0	0.880602690730444	0.3256438088018781	MGAM;WSB1;CAPZA2;ELP2;MBOAT2;IRAK3;IKZF3;CD3D;FKBP5
hsa-miR-4784	3/231	0.6913372127748376	0.9325455232266796	0	0	0.8424948060941828	0.3109880582710354	PLSCR1;PFKFB3;CBLB
hsa-miR-4254	1/76	0.6920662129313324	0.9325455232266796	0	0	0.8548148148148148	0.31463480427434953	PRKCH
hsa-miR-5006-5p	1/76	0.6920662129313324	0.9325455232266796	0	0	0.8548148148148148	0.31463480427434953	ETS1
hsa-miR-6817-5p	1/76	0.6920662129313324	0.9325455232266796	0	0	0.8548148148148148	0.31463480427434953	CASS4
hsa-miR-4648	1/76	0.6920662129313324	0.9325455232266796	0	0	0.8548148148148148	0.31463480427434953	RAB32
hsa-miR-8067	1/76	0.6920662129313324	0.9325455232266796	0	0	0.8548148148148148	0.31463480427434953	PPP1R3D
hsa-miR-8077	1/76	0.6920662129313324	0.9325455232266796	0	0	0.8548148148148148	0.31463480427434953	RPS6KA5
hsa-miR-6852-3p	1/76	0.6920662129313324	0.9325455232266796	0	0	0.8548148148148148	0.31463480427434953	FNBP4
hsa-miR-3190-3p	2/156	0.6939201425369528	0.9325455232266796	0	0	0.8319778582073664	0.3040033728055318	SULT1B1;MS4A1
hsa-miR-583	2/156	0.6939201425369528	0.9325455232266796	0	0	0.8319778582073664	0.3040033728055318	RAB32;YOD1
hsa-miR-6840-3p	6/451	0.6941278860097703	0.9325455232266796	0	0	0.862204636231289	0.31479010364898646	CD4;ATP8B2;RAB27A;CD3G;TTC39C;IKZF3
hsa-miR-4662a-3p	1/77	0.6968110053415835	0.9325455232266796	0	0	0.8435242518059856	0.30471559439444845	TRIQK
hsa-miR-4493	1/77	0.6968110053415835	0.9325455232266796	0	0	0.8435242518059856	0.30471559439444845	IRAK3
hsa-miR-8060	1/77	0.6968110053415835	0.9325455232266796	0	0	0.8435242518059856	0.30471559439444845	SULT1B1
mmu-miR-3470a	1/77	0.6968110053415835	0.9325455232266796	0	0	0.8435242518059856	0.30471559439444845	CX3CR1
hsa-miR-380-3p	1/77	0.6968110053415835	0.9325455232266796	0	0	0.8435242518059856	0.30471559439444845	CAPZA2
hsa-miR-6856-3p	1/77	0.6968110053415835	0.9325455232266796	0	0	0.8435242518059856	0.30471559439444845	PPP1R3D
hsa-miR-671-5p	2/157	0.6972723754385226	0.9325455232266796	0	0	0.8265679534637758	0.2980431800006072	KMT2A;ZFP36L2
hsa-miR-501-5p	2/158	0.7005942405949903	0.9325455232266796	0	0	0.8212274064733082	0.2922143825338495	KLRD1;ST6GALNAC3
hsa-miR-152-3p	2/158	0.7005942405949903	0.9325455232266796	0	0	0.8212274064733082	0.2922143825338495	XIST;B4GALT5
hsa-miR-4448	1/78	0.7014829218198295	0.9325455232266796	0	0	0.832526950174009	0.2951796939550785	FAM117B
hsa-miR-4283	1/78	0.7014829218198295	0.9325455232266796	0	0	0.832526950174009	0.2951796939550785	TESPA1
hsa-miR-4717-3p	1/78	0.7014829218198295	0.9325455232266796	0	0	0.832526950174009	0.2951796939550785	ZFP36L2
hsa-miR-6085	1/78	0.7014829218198295	0.9325455232266796	0	0	0.832526950174009	0.2951796939550785	KMT2A
hsa-miR-191-5p	1/78	0.7014829218198295	0.9325455232266796	0	0	0.832526950174009	0.2951796939550785	ACSL1
mmu-miR-122-5p	1/78	0.7014829218198295	0.9325455232266796	0	0	0.832526950174009	0.2951796939550785	ALPL
hsa-miR-6505-5p	1/78	0.7014829218198295	0.9325455232266796	0	0	0.832526950174009	0.2951796939550785	PARP15
hsa-miR-877-5p	3/235	0.7023956839104923	0.9325455232266796	0	0	0.827798888384755	0.2924268954806042	CD4;GRB10;YOD1
hsa-miR-4268	1/79	0.7060830780319912	0.9325455232266796	0	0	0.82181163063516	0.28600883479419076	FAM117B
hsa-miR-3688-5p	1/79	0.7060830780319912	0.9325455232266796	0	0	0.82181163063516	0.28600883479419076	SULT1B1
hsa-miR-2053	1/79	0.7060830780319912	0.9325455232266796	0	0	0.82181163063516	0.28600883479419076	OLAH
hsa-miR-7156-5p	1/79	0.7060830780319912	0.9325455232266796	0	0	0.82181163063516	0.28600883479419076	SH3GLB1
hsa-miR-3129-5p	1/79	0.7060830780319912	0.9325455232266796	0	0	0.82181163063516	0.28600883479419076	KMT2A
hsa-miR-8057	2/160	0.7071474265047547	0.9325455232266796	0	0	0.8107491180742893	0.280937631206685	UGCG;LDHA
hsa-miR-361-5p	2/160	0.7071474265047547	0.9325455232266796	0	0	0.8107491180742893	0.280937631206685	SLPI;YOD1
hsa-miR-4458	4/312	0.7083695744300071	0.9325455232266796	0	0	0.8308688011658308	0.2864746920368737	KREMEN1;YOD1;IKZF3;FAM105A
hsa-miR-4500	4/312	0.7083695744300071	0.9325455232266796	0	0	0.8308688011658308	0.2864746920368737	KREMEN1;YOD1;IKZF3;FAM105A
hsa-miR-1273e	6/459	0.7100651570628056	0.9325455232266796	0	0	0.8466260368308728	0.2898835211774203	WSB1;ATP8B2;TIFA;CASS4;ELP2;CD3G
hsa-miR-652-3p	2/161	0.7103790337962762	0.9325455232266796	0	0	0.8056088256521291	0.27548325573701404	ATP11B;SRPK1
hsa-miR-1260a	2/161	0.7103790337962762	0.9325455232266796	0	0	0.8056088256521291	0.27548325573701404	TXK;PPP1R3D
hsa-miR-593-5p	1/80	0.7106125726077028	0.9325455232266796	0	0	0.811367585008687	0.2771858063084788	ANKRD36
hsa-miR-151a-3p	1/80	0.7106125726077028	0.9325455232266796	0	0	0.811367585008687	0.2771858063084788	KLRD1
hsa-miR-6504-5p	1/80	0.7106125726077028	0.9325455232266796	0	0	0.811367585008687	0.2771858063084788	PPP1R3D
hsa-miR-4273	1/80	0.7106125726077028	0.9325455232266796	0	0	0.811367585008687	0.2771858063084788	SH3GLB1
hsa-miR-6757-3p	1/80	0.7106125726077028	0.9325455232266796	0	0	0.811367585008687	0.2771858063084788	MAPK14
mmu-miR-694	1/80	0.7106125726077028	0.9325455232266796	0	0	0.811367585008687	0.2771858063084788	ATP2B1
hsa-miR-4537	4/313	0.7107194444042578	0.9325455232266796	0	0	0.8281371826503039	0.2827902313618523	TIFA;CD3G;FAM105A;FKBP5
hsa-miR-6818-5p	2/162	0.7135808461082482	0.9325455232266796	0	0	0.8005327868852459	0.27014742545090753	CASS4;YOD1
hsa-miR-1226-5p	1/81	0.7150724873975685	0.9325455232266796	0	0	0.8011846405228759	0.2686943828647729	MAP2K6
hsa-miR-337-3p	1/81	0.7150724873975685	0.9325455232266796	0	0	0.8011846405228759	0.2686943828647729	GAS7
hsa-miR-4717-5p	1/81	0.7150724873975685	0.9325455232266796	0	0	0.8011846405228759	0.2686943828647729	PLSCR1
hsa-miR-3909	1/81	0.7150724873975685	0.9325455232266796	0	0	0.8011846405228759	0.2686943828647729	FNBP4
hsa-miR-3064-5p	1/81	0.7150724873975685	0.9325455232266796	0	0	0.8011846405228759	0.2686943828647729	PPP1R3D
hsa-miR-1307-3p	3/240	0.7157925041099636	0.9325455232266796	0	0	0.810126582278481	0.2708779364053539	RPS28;CAPZA2;RAB27A
hsa-miR-1252-5p	2/163	0.7167530132132486	0.9325455232266796	0	0	0.79551980450056	0.2649271636935405	SULT1B1;LDHA
hsa-miR-186-5p	10/749	0.7175087286015311	0.9325455232266796	0	0	0.8635748554557756	0.28668108822621174	RPS4X;LDHA;PPP4R2;BCL11B;ACSL4;RORA;KLRD1;FAM117B;ZFP36L2;SRPK1
hsa-miR-4753-3p	4/316	0.7176864296780023	0.9325455232266796	0	0	0.8200473893543201	0.2720281970086178	SH3GLB1;PLSCR1;WSB1;KMT2A
hsa-miR-590-3p	5/390	0.7178196984622252	0.9325455232266796	0	0	0.8303087640835985	0.2752779586620089	GPR141;PPP1R3D;KREMEN1;MAPK14;MAP2K6
hsa-miR-504-3p	5/390	0.7178196984622252	0.9325455232266796	0	0	0.8303087640835985	0.2752779586620089	RPS6KA5;WSB1;ANKRD36;GRB10;SLC2A3
hsa-miR-362-3p	7/536	0.7190876559504785	0.9325455232266796	0	0	0.8452930056710775	0.2787539777385529	ARL4C;CLEC4D;TRAF5;HMGB2;ADAM9;ETS1;B4GALT5
hsa-miR-323a-5p	1/82	0.7194638880076042	0.9325455232266796	0	0	0.7912531267651093	0.2605192566723526	CAPZA2
hsa-miR-936	1/82	0.7194638880076042	0.9325455232266796	0	0	0.7912531267651093	0.2605192566723526	GOLGA8B
hsa-miR-199b-3p	1/82	0.7194638880076042	0.9325455232266796	0	0	0.7912531267651093	0.2605192566723526	KMT2A
hsa-miR-6739-3p	1/82	0.7194638880076042	0.9325455232266796	0	0	0.7912531267651093	0.2605192566723526	EXOC6
hsa-miR-378g	1/82	0.7194638880076042	0.9325455232266796	0	0	0.7912531267651093	0.2605192566723526	BCL11B
hsa-miR-4769-3p	1/82	0.7194638880076042	0.9325455232266796	0	0	0.7912531267651093	0.2605192566723526	CASS4
hsa-miR-3127-3p	2/164	0.7198956874648578	0.9325455232266796	0	0	0.7905687107872901	0.2598195814377917	PDCD4;UBE2J1
hsa-miR-329-3p	7/538	0.7226488537660528	0.9325455232266796	0	0	0.8420213433772756	0.2735153542807576	ARL4C;CLEC4D;TRAF5;HMGB2;ADAM9;ETS1;B4GALT5
hsa-miR-122-5p	8/610	0.722818447950442	0.9325455232266796	0	0	0.8484983166479627	0.27542017583038325	PFKFB2;RPS6KA5;WSB1;FAM102A;ANKRD36;SLC2A3;CEACAM8;FAM117B
hsa-miR-548f-3p	2/165	0.7230090234003416	0.9325455232266796	0	0	0.7856783666901338	0.2548218745709651	ESYT1;PARP15
hsa-miR-5195-3p	1/83	0.7237878234208172	0.9325455232266796	0	0	0.7815638450502153	0.25264597691974533	WSB1
hsa-miR-6895-5p	1/83	0.7237878234208172	0.9325455232266796	0	0	0.7815638450502153	0.25264597691974533	KMT2A
hsa-miR-4437	1/83	0.7237878234208172	0.9325455232266796	0	0	0.7815638450502153	0.25264597691974533	RPS6KA5
hsa-miR-6889-3p	1/83	0.7237878234208172	0.9325455232266796	0	0	0.7815638450502153	0.25264597691974533	LMNB1
hsa-miR-7153-5p	1/83	0.7237878234208172	0.9325455232266796	0	0	0.7815638450502153	0.25264597691974533	ELP2
hsa-miR-6728-5p	1/83	0.7237878234208172	0.9325455232266796	0	0	0.7815638450502153	0.25264597691974533	SLC2A3
hsa-let-7d-5p	5/394	0.7260644589929721	0.9325455232266796	0	0	0.8216006401198522	0.26300790620116954	KMT2A;KREMEN1;YOD1;IKZF3;FAM105A
hsa-miR-548ar-3p	2/166	0.7260931778062906	0.9325455232266796	0	0	0.7808476609356257	0.24993132078793318	ESYT1;PARP15
hsa-miR-548az-3p	2/166	0.7260931778062906	0.9325455232266796	0	0	0.7808476609356257	0.24993132078793318	ESYT1;PARP15
hsa-miR-548e-3p	2/166	0.7260931778062906	0.9325455232266796	0	0	0.7808476609356257	0.24993132078793318	ESYT1;PARP15
hsa-miR-5088-3p	2/166	0.7260931778062906	0.9325455232266796	0	0	0.7808476609356257	0.24993132078793318	ELP2;UBE2J1
hsa-let-7e-5p	8/612	0.72614668397446	0.9325455232266796	0	0	0.845600124033755	0.2705947798779035	PSMA6;KREMEN1;YOD1;WDFY3;PGD;IKZF3;MMP9;FAM105A
hsa-miR-3148	3/244	0.7261716727882426	0.9325455232266796	0	0	0.7965167067045207	0.25486051729781317	SLC38A1;CYP1B1;HLA-DRB1
hsa-miR-516b-5p	1/84	0.7280453268256105	0.9325455232266796	0	0	0.7721080400031498	0.24506089233313977	YOD1
hsa-miR-1207-3p	1/84	0.7280453268256105	0.9325455232266796	0	0	0.7721080400031498	0.24506089233313977	KREMEN1
hsa-miR-1295b-3p	1/84	0.7280453268256105	0.9325455232266796	0	0	0.7721080400031498	0.24506089233313977	PLSCR1
hsa-miR-6738-3p	1/84	0.7280453268256105	0.9325455232266796	0	0	0.7721080400031498	0.24506089233313977	BCL11B
hsa-miR-1199-5p	1/84	0.7280453268256105	0.9325455232266796	0	0	0.7721080400031498	0.24506089233313977	KREMEN1
hsa-miR-3686	1/84	0.7280453268256105	0.9325455232266796	0	0	0.7721080400031498	0.24506089233313977	P2RY10
hsa-miR-133b	1/84	0.7280453268256105	0.9325455232266796	0	0	0.7721080400031498	0.24506089233313977	MMP9
hsa-miR-379-3p	1/84	0.7280453268256105	0.9325455232266796	0	0	0.7721080400031498	0.24506089233313977	CAPZA2
hsa-miR-4261	1/84	0.7280453268256105	0.9325455232266796	0	0	0.7721080400031498	0.24506089233313977	RAB32
hsa-miR-6817-3p	4/321	0.7290232472894705	0.9325455232266796	0	0	0.80690466522993	0.25502194364264774	PLSCR1;CBLB;ATP2B1;LTF
mmu-miR-466e-3p	2/167	0.7291483095736763	0.9325455232266796	0	0	0.7760755091902632	0.24514527683896076	SORT1;CD28
hsa-miR-552-3p	2/167	0.7291483095736763	0.9325455232266796	0	0	0.7760755091902632	0.24514527683896076	RAB32;PFKFB2
mmu-miR-5101	2/167	0.7291483095736763	0.9325455232266796	0	0	0.7760755091902632	0.24514527683896076	CD28;METTL9
hsa-miR-3672	4/322	0.7312495033984212	0.9325455232266796	0	0	0.804325715590427	0.2517543990399132	SLFN5;RAB27A;MAPK14;TTC39C
hsa-miR-23b-3p	4/322	0.7312495033984212	0.9325455232266796	0	0	0.804325715590427	0.2517543990399132	HMGB2;KLHL2;ETS1;LMNB1
hsa-miR-6864-3p	4/322	0.7312495033984212	0.9325455232266796	0	0	0.804325715590427	0.2517543990399132	SLFN5;RAB27A;MAPK14;TTC39C
hsa-let-7f-5p	5/397	0.7321341202462924	0.9325455232266796	0	0	0.8151861738072712	0.2541681667220284	SOCS3;KREMEN1;YOD1;IKZF3;FAM105A
hsa-miR-4430	5/397	0.7321341202462924	0.9325455232266796	0	0	0.8151861738072712	0.2541681667220284	SNX3;RPS6KA5;ANKRD36;CD3E;IL7R
hsa-miR-3652	5/397	0.7321341202462924	0.9325455232266796	0	0	0.8151861738072712	0.2541681667220284	SNX3;RPS6KA5;ANKRD36;CD3E;IL7R
hsa-miR-466	2/168	0.7321745795086704	0.9325455232266796	0	0	0.7713608532490618	0.24046117593468905	NFATC2;RORA
hsa-miR-4463	1/85	0.732237415612357	0.9325455232266796	0	0	0.7628773731714908	0.23775109902566866	KLRD1
hsa-miR-6753-5p	1/85	0.732237415612357	0.9325455232266796	0	0	0.7628773731714908	0.23775109902566866	CIITA
hsa-miR-6842-3p	1/85	0.732237415612357	0.9325455232266796	0	0	0.7628773731714908	0.23775109902566866	IL7R
hsa-miR-589-3p	1/85	0.732237415612357	0.9325455232266796	0	0	0.7628773731714908	0.23775109902566866	TESPA1
hsa-miR-92a-2-5p	3/247	0.7337604960595399	0.9331602952531799	0	0	0.7866021354616048	0.24351047080577656	ARL4C;TESPA1;KMT2A
hsa-miR-4459	9/689	0.7346450377206399	0.9331602952531799	0	0	0.8444384129490723	0.2603976479785615	ATP8B2;ASPH;TRAF5;KREMEN1;NFATC2;CD3G;PGD;TTC39C;MYBL1
mmu-miR-466d-3p	2/169	0.7351721505572569	0.9331602952531799	0	0	0.766702660253264	0.23587652482227273	SORT1;CD28
hsa-miR-548a-3p	2/169	0.7351721505572569	0.9331602952531799	0	0	0.766702660253264	0.23587652482227273	ESYT1;PARP15
mmu-miR-297b-3p	2/169	0.7351721505572569	0.9331602952531799	0	0	0.766702660253264	0.23587652482227273	SORT1;CD28
hsa-miR-3921	1/86	0.7363650915647317	0.9331602952531799	0	0	0.7538638985005767	0.23070439209413507	SLFN5
hsa-miR-6751-3p	1/86	0.7363650915647317	0.9331602952531799	0	0	0.7538638985005767	0.23070439209413507	KREMEN1
hsa-miR-4714-3p	1/86	0.7363650915647317	0.9331602952531799	0	0	0.7538638985005767	0.23070439209413507	PARP15
mmu-miR-466a-3p	2/170	0.7381411872750282	0.9331602952531799	0	0	0.7620999219359875	0.23138890176482962	SORT1;CD28
mmu-miR-129-5p	4/326	0.7400180590347735	0.9331602952531799	0	0	0.7941701002398377	0.23910928094804348	BCL11B;ASPH;FYN;CNIH4
hsa-miR-7151-3p	5/401	0.7400753393581169	0.9331602952531799	0	0	0.8067847347648672	0.24284485789082846	SNX3;TXK;CAPZA2;KREMEN1;MS4A4A
hsa-miR-4668-5p	5/401	0.7400753393581169	0.9331602952531799	0	0	0.8067847347648672	0.24284485789082846	KMT2A;GPR183;RORA;FAM117B;MPEG1
hsa-miR-202-5p	1/87	0.7404293412060954	0.9331602952531799	0	0	0.7450600395196838	0.2239092206876863	GAS7
mmu-miR-5127	1/87	0.7404293412060954	0.9331602952531799	0	0	0.7450600395196838	0.2239092206876863	CAMK4
hsa-miR-4653-5p	1/87	0.7404293412060954	0.9331602952531799	0	0	0.7450600395196838	0.2239092206876863	SLFN5
hsa-miR-22-5p	1/87	0.7404293412060954	0.9331602952531799	0	0	0.7450600395196838	0.2239092206876863	HLA-DRB1
hsa-miR-6835-5p	1/87	0.7404293412060954	0.9331602952531799	0	0	0.7450600395196838	0.2239092206876863	ARL4C
hsa-miR-4736	2/171	0.7410818560313768	0.9331602952531799	0	0	0.7575516538946552	0.22699595384175172	ARL4C;SIRPG
hsa-miR-6878-5p	3/250	0.7411831652989457	0.9331602952531799	0	0	0.7769284040059663	0.23269588209304584	KMT2A;PARP15;FKBP5
hsa-miR-503-5p	3/251	0.7436207129460576	0.9338934154244009	0	0	0.7737558361629882	0.22920517924027528	CAPZA2;SLC2A3;B4GALT5
mmu-miR-467g	2/172	0.7439943247462172	0.9338934154244009	0	0	0.7530568948891032	0.22269539483530945	SORT1;CD28
hsa-miR-5697	2/172	0.7439943247462172	0.9338934154244009	0	0	0.7530568948891032	0.22269539483530945	PDCD4;ATP2B1
mmu-miR-3110-5p	2/172	0.7439943247462172	0.9338934154244009	0	0	0.7530568948891032	0.22269539483530945	CAMK4;RAB27A
hsa-miR-203b-3p	2/172	0.7439943247462172	0.9338934154244009	0	0	0.7530568948891032	0.22269539483530945	PLSCR1;ANKRD36
hsa-miR-580-5p	1/89	0.7483714327131668	0.9371417522618556	0	0	0.7280525846702317	0.21103030547626783	ACSL4
hsa-miR-2467-5p	1/89	0.7483714327131668	0.9371417522618556	0	0	0.7280525846702317	0.21103030547626783	CD28
hsa-miR-5585-3p	1/89	0.7483714327131668	0.9371417522618556	0	0	0.7280525846702317	0.21103030547626783	SULF2
hsa-miR-1299	1/89	0.7483714327131668	0.9371417522618556	0	0	0.7280525846702317	0.21103030547626783	YOD1
hsa-miR-7162-3p	2/174	0.7497353416570762	0.9377177416536263	0	0	0.7442241707967976	0.21436261835192502	KIF1B;IKZF3
hsa-miR-4772-3p	4/331	0.7506732584647351	0.9377177416536263	0	0	0.7818249714879745	0.22421551587116134	LDHA;BCL11B;CAPZA2;ETS1
hsa-miR-4477b	1/90	0.7522511732249886	0.9377177416536263	0	0	0.7198354997429683	0.20492637201718888	PTGDR
hsa-miR-5700	1/90	0.7522511732249886	0.9377177416536263	0	0	0.7198354997429683	0.20492637201718888	KLRD1
hsa-miR-4425	1/90	0.7522511732249886	0.9377177416536263	0	0	0.7198354997429683	0.20492637201718888	SULF2
hsa-miR-4802-5p	1/90	0.7522511732249886	0.9377177416536263	0	0	0.7198354997429683	0.20492637201718888	TTC39C
hsa-miR-7855-5p	1/90	0.7522511732249886	0.9377177416536263	0	0	0.7198354997429683	0.20492637201718888	PLSCR1
mmu-miR-1195	4/333	0.7548409079323272	0.9377177416536263	0	0	0.776991984912777	0.21852765148886108	TNFAIP6;CASS4;HMGB2;CNIH4
hsa-miR-3664-3p	2/176	0.755365611011609	0.9377177416536263	0	0	0.7355944978330506	0.20637353293818972	PGD;FKBP5
hsa-miR-1271-3p	1/91	0.7560712853061026	0.9377177416536263	0	0	0.7118010167029775	0.1990335259018321	YOD1
hsa-miR-920	1/91	0.7560712853061026	0.9377177416536263	0	0	0.7118010167029775	0.1990335259018321	MBOAT2
hsa-miR-5591-5p	1/91	0.7560712853061026	0.9377177416536263	0	0	0.7118010167029775	0.1990335259018321	MBOAT2
hsa-miR-6726-5p	1/91	0.7560712853061026	0.9377177416536263	0	0	0.7118010167029775	0.1990335259018321	MBOAT2
hsa-miR-550a-3-5p	1/91	0.7560712853061026	0.9377177416536263	0	0	0.7118010167029775	0.1990335259018321	YOD1
hsa-let-7i-5p	4/334	0.7569046049027179	0.9377177416536263	0	0	0.7745974597459746	0.21573937463308573	KREMEN1;YOD1;IKZF3;FAM105A
mmu-miR-3473c	2/177	0.75813965008557	0.9377177416536263	0	0	0.7313536299765808	0.20250280647583682	ITGAM;NAIP
mmu-miR-34b-5p	4/335	0.7589549218076896	0.9377177416536263	0	0	0.7722174030091831	0.21298751742228247	SLC38A1;BCL6;ST6GALNAC3;RASGRP1
hsa-miR-20a-3p	1/92	0.7598326824479655	0.9377177416536263	0	0	0.7039431157078216	0.19334292165717662	HMGB2
hsa-miR-4330	1/92	0.7598326824479655	0.9377177416536263	0	0	0.7039431157078216	0.19334292165717662	GPR183
hsa-miR-2115-5p	1/92	0.7598326824479655	0.9377177416536263	0	0	0.7039431157078216	0.19334292165717662	CBLB
hsa-miR-495-5p	1/92	0.7598326824479655	0.9377177416536263	0	0	0.7039431157078216	0.19334292165717662	PTGDR
hsa-miR-4300	1/92	0.7598326824479655	0.9377177416536263	0	0	0.7039431157078216	0.19334292165717662	MBOAT2
hsa-miR-296-3p	3/258	0.760176052087532	0.9377177416536263	0	0	0.7522445820433437	0.20626939490755128	CX3CR1;FAM102A;ESYT1
hsa-miR-6514-3p	2/178	0.7608865264427568	0.9377177416536263	0	0	0.7271609538002981	0.1987120325298046	HMGB2;KLRD1
hsa-miR-4768-5p	4/336	0.760991888778441	0.9377177416536263	0	0	0.7698516839635771	0.21027157651410824	KMT2A;HMGB2;CBLB;LTF
hsa-miR-6833-3p	4/336	0.760991888778441	0.9377177416536263	0	0	0.7698516839635771	0.21027157651410824	KMT2A;HMGB2;CBLB;LTF
hsa-miR-3934-3p	1/93	0.7635362640734554	0.9377177416536263	0	0	0.696256038647343	0.18784616003766832	ANKRD36
hsa-miR-6830-3p	1/93	0.7635362640734554	0.9377177416536263	0	0	0.696256038647343	0.18784616003766832	CYP1B1
mmu-miR-3064-5p	2/179	0.7636064169337078	0.9377177416536263	0	0	0.7230156524960637	0.19499933409218617	PPP4R2;CAMK4
hsa-miR-4447	2/179	0.7636064169337078	0.9377177416536263	0	0	0.7230156524960637	0.19499933409218617	ARL4C;B4GALT5
mmu-miR-5125	2/179	0.7636064169337078	0.9377177416536263	0	0	0.7230156524960637	0.19499933409218617	CAMK4;RAB27A
mmu-miR-3085-3p	2/179	0.7636064169337078	0.9377177416536263	0	0	0.7230156524960637	0.19499933409218617	PPP4R2;CAMK4
hsa-miR-4472	2/179	0.7636064169337078	0.9377177416536263	0	0	0.7230156524960637	0.19499933409218617	ARL4C;B4GALT5
hsa-miR-6875-3p	3/261	0.7670027690668221	0.9377177416536263	0	0	0.7433828029375765	0.1971933406224983	SH3GLB1;YOD1;HLA-DRB1
hsa-miR-8081	1/94	0.7671829160832055	0.9377177416536263	0	0	0.688734275072036	0.18253526113506038	ST6GAL1
hsa-miR-4290	1/94	0.7671829160832055	0.9377177416536263	0	0	0.688734275072036	0.18253526113506038	HPR
hsa-miR-3191-5p	1/94	0.7671829160832055	0.9377177416536263	0	0	0.688734275072036	0.18253526113506038	LTF
hsa-miR-5189-3p	1/94	0.7671829160832055	0.9377177416536263	0	0	0.688734275072036	0.18253526113506038	KMT2A
hsa-miR-432-5p	1/94	0.7671829160832055	0.9377177416536263	0	0	0.688734275072036	0.18253526113506038	PRKCH
hsa-miR-212-3p	1/94	0.7671829160832055	0.9377177416536263	0	0	0.688734275072036	0.18253526113506038	ACSL4
hsa-miR-4799-5p	1/94	0.7671829160832055	0.9377177416536263	0	0	0.688734275072036	0.18253526113506038	ADAM9
hsa-miR-195-5p	8/639	0.7684473589591453	0.9387155784369734	0	0	0.8082726892070239	0.21288546091571775	ANKRD36;CAPZA2;PDCD4;SLC2A3;JAK2;PGD;CLEC2D;SRPK1
hsa-miR-3911	1/95	0.7707735107440381	0.9392879033772625	0	0	0.6813725490196079	0.17740263992774755	MS4A1
hsa-miR-4773	1/95	0.7707735107440381	0.9392879033772625	0	0	0.6813725490196079	0.17740263992774755	KREMEN1
hsa-let-7g-5p	4/341	0.7709775842683014	0.9392879033772625	0	0	0.7582336868701707	0.19721353341832926	KREMEN1;YOD1;IKZF3;FAM105A
hsa-miR-4284	8/641	0.7713856716677058	0.9392879033772625	0	0	0.8056343683790624	0.20911594128034158	UGCG;LDHA;CAPZA2;RAB27A;ELP2;IRAK3;IKZF3;CD3D
hsa-miR-6845-3p	3/263	0.771465766848675	0.9392879033772625	0	0	0.7375885627530364	0.19137692677292495	KREMEN1;ATP2B1;LTF
hsa-miR-6811-3p	2/182	0.7716059578578849	0.9392879033772625	0	0	0.710856102003643	0.18431167756882652	CASS4;KLRD1
hsa-miR-15a-5p	9/716	0.7740769814376516	0.9398477173181806	0	0	0.8110363289444956	0.20769338761502915	ANKRD36;CAPZA2;PDCD4;SLC2A3;PGD;GCLM;MYBL1;CLEC2D;SRPK1
hsa-miR-6893-3p	1/96	0.7743089069647635	0.9398477173181806	0	0	0.6741658066735466	0.172441083152139	CD3D
hsa-miR-6871-3p	1/96	0.7743089069647635	0.9398477173181806	0	0	0.6741658066735466	0.172441083152139	SH3GLB1
hsa-miR-6728-3p	1/96	0.7743089069647635	0.9398477173181806	0	0	0.6741658066735466	0.172441083152139	LTF
hsa-miR-548av-3p	1/96	0.7743089069647635	0.9398477173181806	0	0	0.6741658066735466	0.172441083152139	PGD
mmu-miR-467f	3/265	0.7758589029150701	0.9411837878442803	0	0	0.7318827842507031	0.18574058072503988	NFATC2;ADAM9;AZI2
hsa-miR-374b-3p	1/97	0.7777899506811571	0.9421803158695556	0	0	0.6671092047930284	0.16764372764190164	CAPZA2
hsa-miR-6765-5p	1/98	0.7812174747528913	0.9421803158695556	0	0	0.6601980998585001	0.16300404052958797	SOCS3
hsa-miR-4264	1/98	0.7812174747528913	0.9421803158695556	0	0	0.6601980998585001	0.16300404052958797	RPS28
hsa-miR-29a-5p	1/98	0.7812174747528913	0.9421803158695556	0	0	0.6601980998585001	0.16300404052958797	SH3GLB1
hsa-miR-1193	1/98	0.7812174747528913	0.9421803158695556	0	0	0.6601980998585001	0.16300404052958797	YOD1
hsa-miR-548au-3p	1/98	0.7812174747528913	0.9421803158695556	0	0	0.6601980998585001	0.16300404052958797	LDHA
hsa-miR-6128	1/98	0.7812174747528913	0.9421803158695556	0	0	0.6601980998585001	0.16300404052958797	YOD1
hsa-miR-6742-5p	1/98	0.7812174747528913	0.9421803158695556	0	0	0.6601980998585001	0.16300404052958797	B4GALT5
hsa-miR-4432	1/98	0.7812174747528913	0.9421803158695556	0	0	0.6601980998585001	0.16300404052958797	RAB32
hsa-miR-4485-5p	2/186	0.7819051046676064	0.9421803158695556	0	0	0.6952601568068425	0.17104922152518512	RAB27A;FKBP5
hsa-miR-6868-3p	2/186	0.7819051046676064	0.9421803158695556	0	0	0.6952601568068425	0.17104922152518512	SLC38A1;MBOAT2
hsa-miR-4685-3p	3/268	0.7823188883825735	0.9421803158695556	0	0	0.7234856007944389	0.17761053187425496	CD28;TBC1D8;MAPK14
hsa-miR-7110-3p	4/347	0.782526849457292	0.9421803158695556	0	0	0.7447391969517652	0.182630192378715	PLSCR1;CBLB;ATP2B1;LTF
hsa-miR-4287	3/269	0.7844379233188844	0.9430412319203422	0	0	0.720728630787495	0.17498414671320922	CD28;TBC1D8;MAPK14
hsa-let-7f-2-3p	1/99	0.7845922993972106	0.9430412319203422	0	0	0.6534280378818194	0.158515800304948	RORA
hsa-miR-1825	1/99	0.7845922993972106	0.9430412319203422	0	0	0.6534280378818194	0.158515800304948	ETS1
mmu-miR-3089-5p	4/349	0.7862727805150047	0.9438995894255152	0	0	0.7403453388817143	0.1780171455931709	TNFAIP6;CASS4;HMGB2;CNIH4
hsa-miR-6745	2/188	0.7869007067884077	0.9438995894255152	0	0	0.6877137317116164	0.16481280009787286	SLC38A1;KMT2A
hsa-miR-7850-5p	1/100	0.787915232174244	0.9438995894255152	0	0	0.6467947448339605	0.1541730794858835	P2RY10
hsa-miR-4303	1/100	0.787915232174244	0.9438995894255152	0	0	0.6467947448339605	0.1541730794858835	KIF1B
hsa-miR-16-1-3p	1/100	0.787915232174244	0.9438995894255152	0	0	0.6467947448339605	0.1541730794858835	ACSL4
hsa-miR-4524b-5p	2/189	0.7893606565126374	0.9438995894255152	0	0	0.6840010519856229	0.16178810723231246	CAPZA2;SLC2A3
hsa-miR-4524a-5p	2/189	0.7893606565126374	0.9438995894255152	0	0	0.6840010519856229	0.16178810723231246	CAPZA2;SLC2A3
hsa-miR-134-5p	1/101	0.7911870684669332	0.9438995894255152	0	0	0.6402941176470588	0.1499702280094873	RAB27A
hsa-let-7c-3p	1/101	0.7911870684669332	0.9438995894255152	0	0	0.6402941176470588	0.1499702280094873	GPR141
hsa-miR-2682-3p	1/101	0.7911870684669332	0.9438995894255152	0	0	0.6402941176470588	0.1499702280094873	MAPK14
hsa-miR-6781-3p	1/101	0.7911870684669332	0.9438995894255152	0	0	0.6402941176470588	0.1499702280094873	MAPK14
hsa-miR-548u	1/101	0.7911870684669332	0.9438995894255152	0	0	0.6402941176470588	0.1499702280094873	ATP6V1C1
hsa-miR-6776-5p	2/190	0.7917956174154293	0.9438995894255152	0	0	0.680327868852459	0.15882388754942767	YOD1;FKBP5
mmu-miR-1896	2/190	0.7917956174154293	0.9438995894255152	0	0	0.680327868852459	0.15882388754942767	CD163;AZI2
hsa-miR-1249-5p	3/273	0.7927446375174746	0.9438995894255152	0	0	0.709904970760234	0.16487836136101472	CD40LG;CD3E;FKBP5
hsa-miR-363-5p	2/191	0.7942057739513713	0.9438995894255152	0	0	0.67669355538208	0.15591878251197494	SLC38A1;KMT2A
hsa-miR-8068	1/102	0.7944085915591881	0.9438995894255152	0	0	0.6339222157509868	0.14590185801529373	UGCG
hsa-miR-2276-5p	2/192	0.7965913109415963	0.9438995894255152	0	0	0.6730974978429681	0.15307146857826245	ATP2B1;MAPK14
hsa-miR-4651	2/192	0.7965913109415963	0.9438995894255152	0	0	0.6730974978429681	0.15307146857826245	ARL4C;TESPA1
hsa-miR-6778-5p	2/192	0.7965913109415963	0.9438995894255152	0	0	0.6730974978429681	0.15307146857826245	RAB32;PFKFB3
hsa-miR-6780a-5p	8/659	0.7966289775437658	0.9438995894255152	0	0	0.7826189705572595	0.17794112671395215	WSB1;PFKFB3;SLPI;MBOAT2;IRAK3;IKZF3;CD3D;FAM105A
mmu-miR-150-5p	1/103	0.7975805725420217	0.9438995894255152	0	0	0.627675253107779	0.1419628297303496	CAMK4
hsa-miR-7161-5p	1/103	0.7975805725420217	0.9438995894255152	0	0	0.627675253107779	0.1419628297303496	ATP6V1C1
hsa-miR-6797-5p	3/276	0.7987989795494522	0.9438995894255152	0	0	0.7019953730480046	0.1577004209282797	CD40LG;CD3E;FKBP5
hsa-miR-1343-5p	2/193	0.7989524131163016	0.9438995894255152	0	0	0.6695390953566217	0.15028065649641298	ASPH;B4GALT5
hsa-miR-665	9/735	0.7992121219836434	0.9438995894255152	0	0	0.789020467025348	0.1768422768187761	MGAM;CD4;WSB1;SLPI;ATP8B2;KREMEN1;CD3G;TTC39C;IKZF3
hsa-miR-4707-3p	1/104	0.8007037708028973	0.9438995894255152	0	0	0.6215495907100704	0.13814823778718574	KREMEN1
hsa-miR-3074-5p	1/104	0.8007037708028973	0.9438995894255152	0	0	0.6215495907100704	0.13814823778718574	MBOAT2
hsa-miR-6768-3p	1/104	0.8007037708028973	0.9438995894255152	0	0	0.6215495907100704	0.13814823778718574	CYP1B1
hsa-miR-708-5p	1/104	0.8007037708028973	0.9438995894255152	0	0	0.6215495907100704	0.13814823778718574	FKBP5
hsa-miR-6827-5p	1/104	0.8007037708028973	0.9438995894255152	0	0	0.6215495907100704	0.13814823778718574	MBOAT2
hsa-miR-4314	1/104	0.8007037708028973	0.9438995894255152	0	0	0.6215495907100704	0.13814823778718574	CYP1B1
mmu-miR-5135	2/194	0.8012892657255074	0.9438995894255152	0	0	0.6660177595628415	0.1475450897312806	SULT1B1;AZI2
hsa-miR-608	2/195	0.8036020536998811	0.9438995894255152	0	0	0.6625329142954217	0.14486354414988892	ARL4C;TESPA1
hsa-miR-139-3p	1/105	0.8037789343843051	0.9438995894255152	0	0	0.6155417295123178	0.13445339850096932	B4GALT5
hsa-miR-28-5p	1/105	0.8037789343843051	0.9438995894255152	0	0	0.6155417295123178	0.13445339850096932	FKBP5
hsa-miR-3691-3p	1/105	0.8037789343843051	0.9438995894255152	0	0	0.6155417295123178	0.13445339850096932	YOD1
hsa-miR-338-5p	1/105	0.8037789343843051	0.9438995894255152	0	0	0.6155417295123178	0.13445339850096932	RPS4X
hsa-miR-6885-5p	1/105	0.8037789343843051	0.9438995894255152	0	0	0.6155417295123178	0.13445339850096932	ARL4C
hsa-miR-6751-5p	1/105	0.8037789343843051	0.9438995894255152	0	0	0.6155417295123178	0.13445339850096932	ARL4C
hsa-miR-890	1/105	0.8037789343843051	0.9438995894255152	0	0	0.6155417295123178	0.13445339850096932	IKZF3
hsa-miR-6865-3p	1/106	0.8068067994739824	0.9448072917261001	0	0	0.6096483037659508	0.13087383859251395	PFKFB3
hsa-miR-6507-3p	1/106	0.8068067994739824	0.9448072917261001	0	0	0.6096483037659508	0.13087383859251395	YOD1
hsa-miR-637	1/106	0.8068067994739824	0.9448072917261001	0	0	0.6096483037659508	0.13087383859251395	CD40LG
hsa-miR-6810-5p	1/106	0.8068067994739824	0.9448072917261001	0	0	0.6096483037659508	0.13087383859251395	ESYT1
mmu-miR-1b-5p	1/106	0.8068067994739824	0.9448072917261001	0	0	0.6096483037659508	0.13087383859251395	CD28
hsa-miR-629-3p	2/197	0.80815617684607	0.9458587656382774	0	0	0.6556704497688104	0.13965777364862195	CAMK4;MAPK14
hsa-miR-4316	1/107	0.809788091188973	0.9470994257665529	0	0	0.6038660747317796	0.12740528362871922	YOD1
hsa-miR-7851-3p	2/199	0.8126162638450851	0.9470994257665529	0	0	0.6489473246234501	0.13465415645802867	FAM105A;SRPK1
hsa-miR-939-5p	2/199	0.8126162638450851	0.9470994257665529	0	0	0.6489473246234501	0.13465415645802867	ASPH;B4GALT5
hsa-miR-4443	1/108	0.8127235237536207	0.9470994257665529	0	0	0.5981919247449758	0.1240436476196262	FKBP5
hsa-miR-6761-5p	1/108	0.8127235237536207	0.9470994257665529	0	0	0.5981919247449758	0.1240436476196262	KREMEN1
mmu-miR-335-3p	1/108	0.8127235237536207	0.9470994257665529	0	0	0.5981919247449758	0.1240436476196262	CSGALNACT2
hsa-miR-4683	1/108	0.8127235237536207	0.9470994257665529	0	0	0.5981919247449758	0.1240436476196262	GPR183
hsa-miR-6788-5p	6/520	0.8128328245958292	0.9470994257665529	0	0	0.7437853070827463	0.1541344941019799	KMT2A;MBOAT2;IRAK3;IKZF3;PARP15;CD3D
hsa-miR-4776-3p	1/109	0.815613800255257	0.9490033890201486	0	0	0.5926228516097797	0.12078502354881442	ETS1
hsa-miR-4756-5p	3/286	0.8179225489917373	0.9490033890201486	0	0	0.676841175376604	0.13603670389208344	ARL4C;CIITA;FKBP5
hsa-miR-676-5p	1/110	0.8184596130445679	0.9490033890201486	0	0	0.5871559633027523	0.11762567400158308	YOD1
hsa-miR-4457	1/110	0.8184596130445679	0.9490033890201486	0	0	0.5871559633027523	0.11762567400158308	SLC38A1
hsa-miR-2682-5p	1/110	0.8184596130445679	0.9490033890201486	0	0	0.5871559633027523	0.11762567400158308	TESPA1
hsa-miR-1264	1/110	0.8184596130445679	0.9490033890201486	0	0	0.5871559633027523	0.11762567400158308	KLF12
hsa-miR-6875-5p	1/110	0.8184596130445679	0.9490033890201486	0	0	0.5871559633027523	0.11762567400158308	RPS6KA5
hsa-miR-3126-5p	1/110	0.8184596130445679	0.9490033890201486	0	0	0.5871559633027523	0.11762567400158308	RPS6KA5
hsa-miR-34b-3p	2/202	0.8191333132572867	0.9490033890201486	0	0	0.6391147540983606	0.12750878292201182	LDHA;MAPK14
hsa-miR-1321	3/287	0.8197475773725211	0.9490033890201486	0	0	0.6744231838398814	0.1340475552473707	ARL4C;CIITA;FKBP5
hsa-miR-544b	2/203	0.821260246633824	0.9490033890201486	0	0	0.6359024549384227	0.125218879688946	HMGB2;IKZF3
hsa-miR-409-3p	1/111	0.8212616440541907	0.9490033890201486	0	0	0.5817884729649435	0.1145620224084417	CPEB4
hsa-miR-564	1/111	0.8212616440541907	0.9490033890201486	0	0	0.5817884729649435	0.1145620224084417	ANKRD36
hsa-miR-199b-5p	1/111	0.8212616440541907	0.9490033890201486	0	0	0.5817884729649435	0.1145620224084417	GRB10
hsa-miR-6803-5p	1/111	0.8212616440541907	0.9490033890201486	0	0	0.5817884729649435	0.1145620224084417	ARL4C
mmu-miR-1935	2/204	0.8233647787381527	0.9500900109869861	0	0	0.6327219607206622	0.12297327520437523	HMGB2;AZI2
hsa-miR-7113-3p	2/204	0.8233647787381527	0.9500900109869861	0	0	0.6327219607206622	0.12297327520437523	MAPK14;ZFP36L2
hsa-miR-125b-2-3p	1/112	0.8240205645956489	0.9500900109869861	0	0	0.576517694164753	0.11159064516893737	SLC38A1
hsa-miR-6778-3p	8/681	0.8245953667657737	0.9500900109869861	0	0	0.7561609525560685	0.14583507469181142	OLAH;CD96;TXK;CAPZA2;KREMEN1;PDCD4;RAB27A;FCAR
hsa-miR-4739	3/290	0.8251298034789991	0.9500900109869861	0	0	0.6672703099211443	0.1282590740093399	ARL4C;CIITA;FKBP5
hsa-miR-16-5p	20/1555	0.8253212870848259	0.9500900109869861	0	0	0.8243425756733137	0.1582593729086936	OXNAD1;SLC38A1;BCL11B;KMT2A;ANKRD36;HGF;SLC2A3;IRAK3;SIPA1L2;PGD;SRPK1;SOCS3;ASPH;CAPZA2;PDCD4;KIF1B;CHPT1;PGLYRP1;JAK2;CLEC2D
hsa-miR-3124-3p	2/205	0.825447093283156	0.9500900109869861	0	0	0.6295728014213035	0.12077101860815018	PPP4R2;GAS7
hsa-miR-30c-1-3p	6/530	0.826605701934607	0.9500900109869861	0	0	0.7292105196419061	0.1388617208212268	KMT2A;MBOAT2;IRAK3;IKZF3;PARP15;CD3D
hsa-miR-449c-5p	1/113	0.8267370358134967	0.9500900109869861	0	0	0.5713410364145658	0.10870826377536037	TESPA1
hsa-miR-1294	1/113	0.8267370358134967	0.9500900109869861	0	0	0.5713410364145658	0.10870826377536037	YOD1
hsa-miR-15b-5p	9/759	0.8279361022916886	0.9501905183212526	0	0	0.7628053691275167	0.1440323748585291	SOCS3;ANKRD36;CAPZA2;PDCD4;SLC2A3;PGD;MMP9;CLEC2D;SRPK1
mmu-miR-541-5p	3/292	0.8286414465032564	0.9501905183212526	0	0	0.6625842287379348	0.1245444538554262	STOM;IL7R;ETS1
hsa-miR-4307	1/114	0.8294117087853811	0.9501905183212526	0	0	0.5662560009254439	0.10591173763549264	NELL2
mmu-miR-669f-3p	2/207	0.8295458033458573	0.9501905183212526	0	0	0.6233666533386646	0.11649286068933443	NFATC2;ADAM9
hsa-miR-1229-3p	2/207	0.8295458033458573	0.9501905183212526	0	0	0.6233666533386646	0.11649286068933443	CRISP3;MYBL1
hsa-miR-513a-5p	2/207	0.8295458033458573	0.9501905183212526	0	0	0.6233666533386646	0.11649286068933443	UGCG;CYP1B1
hsa-miR-3978	1/115	0.8320452245535431	0.9523785725231189	0	0	0.561260176585254	0.10319805735133716	HLA-DRB1
hsa-miR-6867-3p	2/209	0.8335578392649369	0.9523785725231189	0	0	0.6172804308228399	0.1123772517813887	CAMK4;MAPK14
hsa-miR-25-5p	2/209	0.8335578392649369	0.9523785725231189	0	0	0.6172804308228399	0.1123772517813887	RPS28;LILRA5
hsa-miR-4755-3p	3/295	0.8337959125342723	0.9523785725231189	0	0	0.6556754686373468	0.11917991097177724	KIF1B;IRAK3;CD3D
hsa-miR-6747-5p	1/116	0.8346382143925757	0.9523785725231189	0	0	0.5563512361466325	0.10056433822022229	FAM117B
hsa-miR-146a-3p	1/116	0.8346382143925757	0.9523785725231189	0	0	0.5563512361466325	0.10056433822022229	SLFN5
hsa-miR-1257	1/116	0.8346382143925757	0.9523785725231189	0	0	0.5563512361466325	0.10056433822022229	ELP2
hsa-miR-3944-5p	1/117	0.8371912999078057	0.9545867006878583	0	0	0.5515269326121253	0.09800781421399633	SULT1B1
hsa-miR-5590-3p	2/211	0.8374846567371281	0.9545867006878583	0	0	0.6113106910345909	0.10841737893286339	SLC38A1;RPS6KA5
hsa-miR-328-5p	1/118	0.8397050932813674	0.9565971562938905	0	0	0.5467850958047037	0.0955258321972981	ARL4C
hsa-let-7b-5p	15/1214	0.8407184924250698	0.9572311095818049	0	0	0.7923555017308944	0.1374724154433302	SH3GLB1;IDI1;OXNAD1;SLC38A1;ACSL1;KREMEN1;YOD1;BAZ1A;IKZF3;FAM105A;SYNE2;RPS4X;CYSTM1;GYG1;CPEB4
hsa-miR-148a-3p	2/213	0.8413277033000155	0.9574044206483067	0	0	0.605454121668868	0.1046067520986786	RPS6KA5;SLC2A3
mmu-miR-804	2/214	0.8432182626225019	0.9586025729797255	0	0	0.6025672749768017	0.10275546160411826	TNFAIP6;RAB27A
hsa-miR-30c-2-3p	6/543	0.843295724105792	0.9586025729797255	0	0	0.711074815790939	0.12119387282542832	KMT2A;MBOAT2;IRAK3;IKZF3;PARP15;CD3D
hsa-miR-6798-5p	1/120	0.8446172052894254	0.9595840808467171	0	0	0.5375405063986379	0.09077541448170406	FAM117B
hsa-miR-378a-5p	4/385	0.8452685455072672	0.9598035787738346	0	0	0.6691440797623069	0.11248371988329747	CD96;PLSCR1;ANKRD36;TRAT1
hsa-miR-3116	1/122	0.8493792627211523	0.9630299215187994	0	0	0.5286015232539296	0.08629392138432702	YOD1
hsa-miR-944	1/122	0.8493792627211523	0.9630299215187994	0	0	0.5286015232539296	0.08629392138432702	BCL11B
hsa-miR-143-5p	4/389	0.8508934943346118	0.9630299215187994	0	0	0.662054776906262	0.10690086713589672	SULT1B1;RPS6KA5;WSB1;ANKRD36
hsa-miR-330-5p	1/123	0.8517054543745357	0.9630299215187994	0	0	0.5242419372120433	0.08414844435848731	BCL11B
hsa-miR-34b-5p	1/123	0.8517054543745357	0.9630299215187994	0	0	0.5242419372120433	0.08414844435848731	TESPA1
hsa-miR-424-5p	5/471	0.8521624217574713	0.9630299215187994	0	0	0.6831068982178893	0.10928216721089003	ANKRD36;CAPZA2;SLC2A3;CLEC2D;CNIH4
hsa-miR-6873-3p	4/390	0.8522724947665749	0.9630299215187994	0	0	0.6603054087792198	0.10554914195437265	PLSCR1;CBLB;ATP2B1;LTF
hsa-miR-7109-5p	1/124	0.853995834957332	0.9630299215187994	0	0	0.5199532387480738	0.08206368011852605	ARL4C
hsa-miR-655-5p	1/124	0.853995834957332	0.9630299215187994	0	0	0.5199532387480738	0.08206368011852605	PDCD4
hsa-miR-548at-5p	1/124	0.853995834957332	0.9630299215187994	0	0	0.5199532387480738	0.08206368011852605	PPP4R2
mmu-miR-665-3p	2/220	0.8541393557541844	0.9630299215187994	0	0	0.5858023762971876	0.09235814068655247	TNFAIP6;AZI2
hsa-miR-450a-1-3p	4/392	0.8549982040613552	0.9630299215187994	0	0	0.6568337246095743	0.10289688521563493	KMT2A;IRAK3;CD3D;MPEG1
hsa-miR-6734-3p	2/221	0.8558908097377886	0.9630299215187994	0	0	0.5830975372408115	0.09073724784266983	ELP2;RORA
hsa-miR-5196-3p	1/125	0.8562509539993024	0.9630299215187994	0	0	0.5157337128399747	0.08003763045013189	ITK
hsa-miR-138-5p	1/125	0.8562509539993024	0.9630299215187994	0	0	0.5157337128399747	0.08003763045013189	LCN2
hsa-miR-6752-3p	1/126	0.858471352602026	0.9630299215187994	0	0	0.5115816993464052	0.0780683742824898	ZFP36L2
hsa-miR-4709-3p	1/126	0.858471352602026	0.9630299215187994	0	0	0.5115816993464052	0.0780683742824898	LMNB1
hsa-miR-485-5p	6/556	0.858665775516482	0.9630299215187994	0	0	0.6937964361220175	0.10571759151876123	MGAM;CD4;WSB1;SLPI;IKZF3;SYNE2
hsa-miR-3714	2/223	0.8593363817330314	0.9630299215187994	0	0	0.5777612936725762	0.08758562899861744	IFNGR1;CLEC2D
hsa-miR-19b-3p	8/713	0.8598617164624571	0.9630299215187994	0	0	0.7206243032329989	0.10880252179214063	SOCS3;FAM102A;GRB10;ACSL4;RORA;ESYT1;MAPK14;ATP6V1C1
hsa-miR-4481	1/127	0.8606575636452137	0.9630299215187994	0	0	0.5074955908289241	0.07615406416827923	PFKFB2
hsa-miR-3667-3p	2/224	0.8610308457697519	0.9630299215187994	0	0	0.575129227588244	0.08605368173714215	MBOAT2;RORA
hsa-miR-7847-3p	3/313	0.8620046881354857	0.9630299215187994	0	0	0.6170309847198642	0.09162575054346467	RAB32;SULT1B1;ATP8B2
hsa-miR-588	2/225	0.8627066577673869	0.9630299215187994	0	0	0.5725207674777623	0.08455018501551811	KIF1B;S100A9
hsa-miR-142-5p	2/225	0.8627066577673869	0.9630299215187994	0	0	0.5725207674777623	0.08455018501551811	SLC38A1;RPS6KA5
hsa-miR-6079	1/128	0.8628101118198318	0.9630299215187994	0	0	0.5034738304770727	0.07429292304658183	ANKRD36
hsa-miR-4451	1/128	0.8628101118198318	0.9630299215187994	0	0	0.5034738304770727	0.07429292304658183	FAM105A
hsa-miR-4745-5p	1/128	0.8628101118198318	0.9630299215187994	0	0	0.5034738304770727	0.07429292304658183	PFKFB2
hsa-miR-3065-5p	1/128	0.8628101118198318	0.9630299215187994	0	0	0.5034738304770727	0.07429292304658183	MYBL1
hsa-miR-95-5p	1/128	0.8628101118198318	0.9630299215187994	0	0	0.5034738304770727	0.07429292304658183	SRPK1
hsa-let-7a-5p	7/639	0.8634783765649381	0.9630299215187994	0	0	0.7037289029535865	0.10329784865465941	RPS4X;KREMEN1;YOD1;CCR7;ATP2B1;IKZF3;FAM105A
hsa-miR-6872-3p	1/129	0.8649295136702031	0.9630299215187994	0	0	0.49951491013071897	0.07248324116551358	MAP2K6
hsa-miR-6760-5p	2/227	0.8660030086605444	0.9630299215187994	0	0	0.5673734061930783	0.08162625094783137	MYBL1;FKBP5
hsa-miR-4676-5p	1/130	0.8670162780747661	0.9630299215187994	0	0	0.4956173683943862	0.07072337290978094	KREMEN1
hsa-miR-1913	1/130	0.8670162780747661	0.9630299215187994	0	0	0.4956173683943862	0.07072337290978094	KREMEN1
hsa-miR-575	1/130	0.8670162780747661	0.9630299215187994	0	0	0.4956173683943862	0.07072337290978094	KREMEN1
hsa-miR-6732-3p	1/130	0.8670162780747661	0.9630299215187994	0	0	0.4956173683943862	0.07072337290978094	CD3D
hsa-miR-1324	1/130	0.8670162780747661	0.9630299215187994	0	0	0.4956173683943862	0.07072337290978094	MAP2K6
hsa-miR-6852-5p	2/228	0.8676238870283384	0.9630299215187994	0	0	0.5648338894530683	0.08020469978406188	IKZF3;FKBP5
hsa-miR-5095	4/402	0.867995645373947	0.9630299215187994	0	0	0.6399986732341576	0.0906037041298263	TXK;CAPZA2;KREMEN1;MS4A4A
mmu-miR-546	1/131	0.8690709060169153	0.9630299215187994	0	0	0.49177978883861234	0.06901173419185921	CNIH4
hsa-miR-488-3p	1/131	0.8690709060169153	0.9630299215187994	0	0	0.49177978883861234	0.06901173419185921	TBC1D8
hsa-miR-4672	1/131	0.8690709060169153	0.9630299215187994	0	0	0.49177978883861234	0.06901173419185921	NFATC2
hsa-miR-6764-5p	2/229	0.8692267921568518	0.9630299215187994	0	0	0.5623167473098866	0.07880937093528809	RAB27A;FCAR
hsa-miR-148b-3p	4/403	0.8692388965418418	0.9630299215187994	0	0	0.6383615805189542	0.0894582566886668	GADD45A;PDSS1;FCAR;SYNE2
hsa-miR-4659a-3p	2/230	0.8708118916392026	0.9630299215187994	0	0	0.5598216853609433	0.07743973834591139	SH3GLB1;YOD1
hsa-miR-4659b-3p	2/230	0.8708118916392026	0.9630299215187994	0	0	0.5598216853609433	0.07743973834591139	SH3GLB1;YOD1
hsa-miR-500a-3p	1/132	0.8710938908248806	0.9630299215187994	0	0	0.4880007982836901	0.06734679970879853	FYN
hsa-miR-1254	1/132	0.8710938908248806	0.9630299215187994	0	0	0.4880007982836901	0.06734679970879853	YOD1
hsa-miR-194-3p	1/132	0.8710938908248806	0.9630299215187994	0	0	0.4880007982836901	0.06734679970879853	ESYT1
hsa-miR-4691-5p	2/231	0.8723793521281363	0.96354058971143	0	0	0.557348414346052	0.07609528777505112	CAMK4;ZFP36L2
hsa-miR-1915-3p	2/232	0.8739293394054634	0.96354058971143	0	0	0.5548966500356379	0.07477551644381912	RAB27A;FCAR
hsa-miR-6792-3p	2/232	0.8739293394054634	0.96354058971143	0	0	0.5548966500356379	0.07477551644381912	CAMK4;ZFP36L2
hsa-miR-6780b-5p	2/232	0.8739293394054634	0.96354058971143	0	0	0.5548966500356379	0.07477551644381912	PFKFB2;TLR5
hsa-miR-4725-3p	2/232	0.8739293394054634	0.96354058971143	0	0	0.5548966500356379	0.07477551644381912	PFKFB2;TLR5
hsa-miR-130b-3p	6/571	0.8748421287501844	0.96354058971143	0	0	0.6748478522917708	0.09023514345321802	RPS6KA5;KREMEN1;GRB10;ACSL4;KLRD1;ATP6V1C1
hsa-miR-605-3p	1/134	0.8750468665008857	0.96354058971143	0	0	0.48061329795075924	0.06415122120597715	IRAK3
hsa-miR-7856-5p	1/135	0.8769778067676902	0.96354058971143	0	0	0.47700224368354305	0.06261779829354404	PTGDR
hsa-miR-6887-5p	1/135	0.8769778067676902	0.96354058971143	0	0	0.47700224368354305	0.06261779829354404	ARL4C
hsa-miR-2110	1/135	0.8769778067676902	0.96354058971143	0	0	0.47700224368354305	0.06261779829354404	PFKFB2
hsa-miR-6765-3p	1/136	0.8788790027096661	0.96354058971143	0	0	0.47344468651658195	0.061125517473808864	RORA
hsa-miR-6795-5p	1/136	0.8788790027096661	0.96354058971143	0	0	0.47344468651658195	0.061125517473808864	ARL4C
hsa-miR-4438	3/326	0.8796854646084022	0.96354058971143	0	0	0.5917997392862963	0.07586331870063297	TXK;CAPZA2;KREMEN1
mmu-miR-340-5p	6/576	0.879879745769863	0.96354058971143	0	0	0.6687532785452002	0.08558037937971087	UGCG;ACSL1;SORT1;CSGALNACT2;SLC2A3;FAM117B
hsa-miR-4271	2/236	0.8799578388469393	0.96354058971143	0	0	0.5452991452991452	0.06973355435173813	PFKFB2;TLR5
hsa-miR-3689b-3p	7/656	0.8802136031427538	0.96354058971143	0	0	0.6846841294298921	0.08735930689463366	WSB1;PFKFB3;MBOAT2;IRAK3;IKZF3;CD3D;FAM105A
hsa-miR-3689a-3p	7/656	0.8802136031427538	0.96354058971143	0	0	0.6846841294298921	0.08735930689463366	WSB1;PFKFB3;MBOAT2;IRAK3;IKZF3;CD3D;FAM105A
hsa-miR-3689c	7/656	0.8802136031427538	0.96354058971143	0	0	0.6846841294298921	0.08735930689463366	WSB1;PFKFB3;MBOAT2;IRAK3;IKZF3;CD3D;FAM105A
hsa-miR-6715b-5p	1/137	0.8807509111584748	0.96354058971143	0	0	0.46993944636678203	0.05967311167454605	CAPZA2
hsa-miR-6741-3p	2/237	0.8814229139188203	0.96354058971143	0	0	0.5429508196721311	0.06853001981254704	CAPZA2;RAB27A
hsa-miR-1273h-5p	7/658	0.8820660281575693	0.96354058971143	0	0	0.6825089605734767	0.08564693282358325	WSB1;PFKFB3;MBOAT2;IRAK3;IKZF3;CD3D;FAM105A
hsa-miR-4269	1/138	0.8825939816974864	0.96354058971143	0	0	0.46648537760603026	0.058259359277341695	CAPZA2
hsa-miR-8073	1/138	0.8825939816974864	0.96354058971143	0	0	0.46648537760603026	0.058259359277341695	YOD1
hsa-miR-326	1/138	0.8825939816974864	0.96354058971143	0	0	0.46648537760603026	0.058259359277341695	BCL11B
hsa-miR-6879-3p	1/139	0.8844086572378286	0.9650188213089848	0	0	0.4630813678128256	0.056883081985160566	ARL4C
hsa-miR-2392	1/140	0.8861953739083547	0.965962179156089	0	0	0.4597263365777966	0.05554314314856835	YOD1
hsa-miR-449b-5p	1/140	0.8861953739083547	0.965962179156089	0	0	0.4597263365777966	0.05554314314856835	LDHA
hsa-miR-4793-3p	4/418	0.8867147626489476	0.9660257034579018	0	0	0.614754229046093	0.07391308359571337	ANKRD36;CASS4;HMGB2;IKZF3
hsa-miR-4793-5p	1/141	0.8879545609125996	0.9667497475961853	0	0	0.4564192343604108	0.05423844618642793	CAPZA2
hsa-miR-6779-5p	7/666	0.8892395172696589	0.9667497475961853	0	0	0.6739403136064744	0.07911294797929333	WSB1;PFKFB3;MBOAT2;IRAK3;IKZF3;CD3D;FAM105A
hsa-miR-30b-3p	7/666	0.8892395172696589	0.9667497475961853	0	0	0.6739403136064744	0.07911294797929333	WSB1;PFKFB3;MBOAT2;IRAK3;IKZF3;CD3D;FAM105A
hsa-miR-5584-5p	1/142	0.8896866412245562	0.9667497475961853	0	0	0.4531590413943355	0.052967932651858396	RPS6KA5
hsa-miR-6858-3p	1/142	0.8896866412245562	0.9667497475961853	0	0	0.4531590413943355	0.052967932651858396	KREMEN1
hsa-miR-361-3p	1/143	0.8913920310565449	0.9669168161102187	0	0	0.44994476663905	0.051730581009794656	KCNE1
hsa-miR-4701-5p	2/245	0.8925628215086728	0.9669168161102187	0	0	0.5248600148417999	0.059654738783001954	KIF1B;S100A9
hsa-miR-4638-5p	2/245	0.8925628215086728	0.9669168161102187	0	0	0.5248600148417999	0.059654738783001954	CAPZA2;RAB27A
hsa-miR-1237-3p	1/144	0.8930711404168368	0.9669168161102187	0	0	0.4467754467754468	0.050525404923028955	YOD1
hsa-miR-221-5p	1/144	0.8930711404168368	0.9669168161102187	0	0	0.4467754467754468	0.050525404923028955	YOD1
hsa-miR-3170	1/144	0.8930711404168368	0.9669168161102187	0	0	0.4467754467754468	0.050525404923028955	RAB27A
hsa-miR-6855-5p	1/144	0.8930711404168368	0.9669168161102187	0	0	0.4467754467754468	0.050525404923028955	RAB27A
hsa-miR-4435	2/246	0.8938850585390455	0.9672981392764982	0	0	0.5226820747110992	0.05863347260617792	KREMEN1;KIF1B
mmu-miR-190a-5p	1/145	0.8947243730163984	0.9675940528811534	0	0	0.4436501452432825	0.04935145194089927	CAMK4
hsa-miR-6851-5p	3/339	0.8953295111530093	0.9675940528811534	0	0	0.5685209116541353	0.06285763883535848	ATP8B2;ASPH;TTC39C
hsa-miR-548s	4/427	0.8961963320190454	0.9675940528811534	0	0	0.6013934726806014	0.06591018038282664	KIF1B;PADI4;CD3D;FKBP5
mmu-miR-709	2/248	0.896484377618622	0.9675940528811534	0	0	0.5183793149406903	0.05664559486315851	HMGB2;AZI2
hsa-miR-2681-5p	1/147	0.8979547917401194	0.9675940528811534	0	0	0.43752797922822095	0.047093566968956856	CLEC2D
hsa-miR-7113-5p	1/147	0.8979547917401194	0.9675940528811534	0	0	0.43752797922822095	0.047093566968956856	CIITA
hsa-miR-3154	1/147	0.8979547917401194	0.9675940528811534	0	0	0.43752797922822095	0.047093566968956856	ANKRD36
hsa-miR-130b-5p	3/342	0.8986706751832464	0.9675940528811534	0	0	0.5634024219841639	0.06019314578387344	PLSCR1;KMT2A;TTC3
hsa-miR-100-5p	2/250	0.899024485501182	0.9675940528811534	0	0	0.5141459545214172	0.054728270502541164	LDHB;FKBP5
hsa-miR-6838-5p	4/431	0.9001825199524982	0.9675940528811534	0	0	0.595636144410694	0.06263574858785316	ANKRD36;CAPZA2;SLC2A3;CLEC2D
hsa-miR-6787-3p	2/251	0.9002727046064835	0.9675940528811534	0	0	0.5120547764829811	0.053795223578833234	SULT1B1;MS4A1
hsa-miR-147a	1/149	0.9010863948310884	0.9675940528811534	0	0	0.43157127715951243	0.04494993446853541	MS4A1
hsa-miR-6842-5p	1/149	0.9010863948310884	0.9675940528811534	0	0	0.43157127715951243	0.04494993446853541	ARL4C
hsa-miR-7110-5p	1/149	0.9010863948310884	0.9675940528811534	0	0	0.43157127715951243	0.04494993446853541	ARL4C
hsa-miR-6752-5p	1/149	0.9010863948310884	0.9675940528811534	0	0	0.43157127715951243	0.04494993446853541	ARL4C
hsa-miR-196b-5p	1/150	0.9026160857472012	0.9678666302320217	0	0	0.4286528929245076	0.043918905320882336	YOD1
hsa-miR-4789-5p	2/253	0.9027262030899144	0.9678666302320217	0	0	0.5079224087257527	0.05197873727671394	HMGB2;PARP15
hsa-miR-6856-5p	2/253	0.9027262030899144	0.9678666302320217	0	0	0.5079224087257527	0.05197873727671394	PFKFB3;SLPI
hsa-miR-29c-3p	2/254	0.9039317711823925	0.968372187807107	0	0	0.5058808222742649	0.051094669155144275	SH3GLB1;TESPA1
hsa-miR-6793-3p	1/151	0.9041221953941295	0.968372187807107	0	0	0.42577342047930283	0.04291402486187861	ZFP36L2
hsa-miR-6884-5p	5/521	0.9049530631462332	0.9687668202817368	0	0	0.6153100775193798	0.06145237146491585	MGAM;CD4;WSB1;SLPI;IKZF3
hsa-miR-7515	1/153	0.9070651147817421	0.9700920651277638	0	0	0.4201281389748882	0.04097973563567414	ANKRD36
hsa-miR-765	3/350	0.907117114837847	0.9700920651277638	0	0	0.550185803124526	0.053634155422237303	PFKFB3;CBLB;FKBP5
hsa-miR-4325	1/154	0.9085026327646174	0.9710780692050376	0	0	0.41736084411978297	0.04004890037216293	HMGB2
hsa-miR-6758-5p	2/259	0.9097534817036925	0.9715994804553609	0	0	0.49591120750143525	0.04690408309934767	PFKFB3;SLPI
hsa-miR-3671	1/155	0.909917985992085	0.9715994804553609	0	0	0.41462948815889994	0.039141359041243794	SLC38A1
hsa-miR-3120-5p	1/156	0.9113115149554771	0.9725917594659829	0	0	0.41193337550073794	0.03825645517724122	TRAT1
hsa-miR-3689d	3/355	0.9120681940337689	0.9729036998476303	0	0	0.5422304874401914	0.04990717469181582	ATP8B2;ASPH;TTC39C
hsa-miR-6501-3p	1/157	0.9126835553077615	0.9730646556589111	0	0	0.40927182838947546	0.037393553304709795	UGCG
mmu-miR-362-5p	2/263	0.9141718258488758	0.9739615593523426	0	0	0.4882105395389737	0.043810418310253306	CNIH4;CPEB4
hsa-miR-654-5p	1/159	0.9153644859341876	0.9739615593523426	0	0	0.40404980557623893	0.03573131534159568	KMT2A
hsa-miR-212-5p	1/159	0.9153644859341876	0.9739615593523426	0	0	0.40404980557623893	0.03573131534159568	TXK
hsa-miR-873-5p	2/265	0.9163043085515036	0.9739615593523426	0	0	0.48444804587670637	0.04234403160926638	RAB32;RORA
hsa-miR-1276	1/160	0.9166740217305903	0.9739615593523426	0	0	0.4014880585357833	0.03493080740883163	SNX3
hsa-miR-1200	1/160	0.9166740217305903	0.9739615593523426	0	0	0.4014880585357833	0.03493080740883163	IKZF3
hsa-miR-6134	3/360	0.916779090712563	0.9739615593523426	0	0	0.5344980097302079	0.046441858649349944	LDHA;KMT2A;ATP8B2
hsa-miR-1275	1/161	0.917963360001687	0.9740984642562106	0	0	0.39895833333333336	0.03414995642705725	CD40LG
hsa-miR-6769a-5p	1/162	0.9192328112144392	0.9740984642562106	0	0	0.3964600332886778	0.03338822173990353	KMT2A
hsa-miR-4665-5p	1/162	0.9192328112144392	0.9740984642562106	0	0	0.3964600332886778	0.03338822173990353	CD40LG
hsa-miR-5010-3p	1/163	0.9204826810575378	0.9740984642562106	0	0	0.39399257645445007	0.032645079626636174	RORA
hsa-miR-4701-3p	1/163	0.9204826810575378	0.9740984642562106	0	0	0.39399257645445007	0.032645079626636174	ATP6V1C1
hsa-miR-1248	1/163	0.9204826810575378	0.9740984642562106	0	0	0.39399257645445007	0.032645079626636174	LMNB1
hsa-miR-6736-5p	1/163	0.9204826810575378	0.9740984642562106	0	0	0.39399257645445007	0.032645079626636174	ATP6V1C1
hsa-miR-5197-5p	1/165	0.922924876613254	0.9740984642562106	0	0	0.389147935597003	0.03121255901185758	CD4
hsa-miR-545-3p	1/165	0.922924876613254	0.9740984642562106	0	0	0.389147935597003	0.03121255901185758	RAB32
hsa-miR-6513-3p	1/165	0.922924876613254	0.9740984642562106	0	0	0.389147935597003	0.03121255901185758	ANKRD36
hsa-miR-1262	1/165	0.922924876613254	0.9740984642562106	0	0	0.389147935597003	0.03121255901185758	ATP6V1C1
hsa-miR-26a-5p	4/457	0.922957486964343	0.9740984642562106	0	0	0.5606918307724812	0.04495184442296507	ARL4C;HGF;ATP2B1;CPEB4
hsa-miR-593-3p	1/166	0.9241177906513566	0.9740984642562106	0	0	0.38676965735789265	0.03052221232962677	CD3D
hsa-miR-541-3p	1/166	0.9241177906513566	0.9740984642562106	0	0	0.38676965735789265	0.03052221232962677	KMT2A
mmu-miR-1199-5p	2/273	0.9243473732416928	0.9740984642562106	0	0	0.46995342084568387	0.03696998221612336	TNFAIP6;AZI2
hsa-miR-1260b	2/273	0.9243473732416928	0.9740984642562106	0	0	0.46995342084568387	0.03696998221612336	TXK;PPP1R3D
hsa-miR-497-5p	4/460	0.9252615705439661	0.9741224412278462	0	0	0.5569162179375833	0.04326058488980026	ANKRD36;CAPZA2;SLC2A3;CLEC2D
hsa-miR-3175	2/274	0.9253000754383838	0.9741224412278462	0	0	0.46820154291224686	0.03634985130194739	ASPH;B4GALT5
hsa-miR-6769b-5p	1/168	0.9264486883871049	0.9743524107284061	0	0	0.38209854800203513	0.029191036426184386	KMT2A
hsa-miR-658	1/168	0.9264486883871049	0.9743524107284061	0	0	0.38209854800203513	0.029191036426184386	LILRA5
hsa-miR-6499-3p	9/880	0.9273987363947448	0.9746117423093628	0	0	0.6526402576688062	0.049190585836197655	CIITA;RPS6KA5;ATP8B2;ANKRD36;CD3G;TTC39C;FAM105A;LILRA5;FKBP5
hsa-miR-3934-5p	2/277	0.9280908954210877	0.9746117423093628	0	0	0.4630223546944858	0.03455332257919666	PLSCR1;WSB1
hsa-miR-3192-5p	2/277	0.9280908954210877	0.9746117423093628	0	0	0.4630223546944858	0.03455332257919666	CYP1B1;FAM105A
hsa-miR-4324	1/172	0.9308985372290267	0.9770703584643342	0	0	0.37308412643809963	0.026714685221956823	IKZF3
hsa-miR-887-5p	4/470	0.9325021074303306	0.9779377145959609	0	0	0.5446819360047592	0.038064480238762265	MBOAT2;IRAK3;IKZF3;CD3D
hsa-miR-34c-5p	1/174	0.9330217793561585	0.9779377145959609	0	0	0.36873323510521744	0.02556307129274772	LDHA
hsa-miR-6849-3p	7/729	0.9339047958180204	0.9779377145959609	0	0	0.6130978762696214	0.041924109537122056	ANKRD36;CASS4;PADI4;IKZF3;CD3D;FAM117B;FKBP5
[truncated: 96 more rows]
