# Supplementary material for: Peripheral Blood Genes Crosstalk between COVID-19 and Sepsis
Source: Int J Mol Sci. 2023 Jan 30;24(3):2591. doi: 10.3390/ijms24032591 (PMC9916586; doi:10.3390/ijms24032591)
Supplement: Supplementary file 1 [file ijms-24-02591-s001.zip › Supplementary Table S9- predicted potential drugs for the treatment of COVID-19 and Sepsis.xls]

Term	Overlap	P-value	Adjusted P-value	Old P-value	Old Adjusted P-value	Odds Ratio	Combined Score	Genes
Tamibarotene CTD 00002527	36/560	3.9338821625946326E-13	1.0267432444371991E-9	0	0	4.8596095884622965	138.80978838579338	CIITA;ITGAM;BCL2A1;HPGD;LMNB1;CD79A;UGCG;HK3;HLA-DMA;HLA-DMB;ITGB7;FYN;FCGR1A;HLA-DPA1;CD74;HLA-DRB5;SERPINB1;FCER1G;GCA;ITGA4;GADD45A;ATP2B1;PGD;MAPK14;ARL4C;PLSCR1;LCK;TTC3;TRAF5;HLA-DRA;BPI;S100A9;GOLGA8A;S100A8;HLA-DQB1;FKBP5
Phorbol 12-myristate 13-acetate CTD 00006852	30/484	9.895619315013192E-11	1.2913783206092216E-7	0	0	4.5895290955644965	105.72597038784627	ITGAM;BCL2A1;HPGD;RASGRP1;GNLY;MKNK1;CYP1B1;KLF12;PRKCH;MME;IL1R1;GADD45A;ANXA3;IL1R2;HGF;NFATC2;IRAK3;MMP8;MAPK14;MMP9;ARL4C;CD4;CD40LG;CD28;PDCD4;PRKCQ;S100A9;IL18R1;S100A8;FKBP5
etynodiol HL60 UP	12/63	1.8314677477388102E-10	1.4680992022342697E-7	0	0	15.666600199401795	351.25666379542434	OLAH;CD163;VNN1;PSTPIP2;GNLY;IL1R1;ACSL1;IL1R2;IRAK3;SAMSN1;ZFP36L2;FKBP5
fludroxycortide HL60 UP	9/28	2.2499604631942828E-10	1.4680992022342697E-7	0	0	31.272695160720595	694.7209930257994	OLAH;CD163;PSTPIP2;IL1R1;ACSL1;IL1R2;UPP1;SAMSN1;FKBP5
tretinoin HL60 UP	20/241	1.0709116711381445E-9	5.590158923341114E-7	0	0	6.139971936241664	126.8196192558861	OLAH;SERPINB1;PRKCH;ITGAM;TNFAIP6;BCL2A1;ACSL1;ARG1;SLC2A3;PGD;LILRA5;BCL6;PSTPIP2;CYP1B1;ITGB7;UPP1;GCLM;S100A9;GAS7;B4GALT5
isoflupredone HL60 UP	9/38	4.640973516278353E-9	2.0188234795810834E-6	0	0	20.47859291830595	392.95023810705004	OLAH;CD163;PSTPIP2;ACSL1;IL1R2;IRAK3;UPP1;SAMSN1;FKBP5
budesonide HL60 UP	8/30	1.22783788893225E-8	4.239324899757463E-6	0	0	23.923380966859227	435.77457412168366	OLAH;IFNGR1;ACSL1;IL1R2;IRAK3;SAMSN1;ZFP36L2;FKBP5
(+)-chelidonine HL60 UP	12/90	1.2994099309601419E-8	4.239324899757463E-6	0	0	10.229465449804433	185.7545152543969	ARL4C;PLSCR1;GNLY;ACSL1;IFNGR1;IL1R2;GPR183;CBLB;IRAK3;SAMSN1;ZFP36L2;FKBP5
benzo[a]pyrene CTD 00005488	109/4425	4.9490206806550015E-8	1.4352159973899505E-5	0	0	1.9613336797071736	32.992556898534716	DGKA;HP;CBLB;RORA;DOCK10;PPP4R2;GRB10;CYP1B1;ST6GAL1;SLC38A1;ACSL1;IL1R1;IL1R2;CSGALNACT2;ACSL4;YOD1;MPEG1;IFI27;PRKCQ;WDFY3;NAIP;GOLGA8A;S100A8;IDI1;KMT2A;TCF7;HPR;TXN;RASGRP1;ZFP36L2;UGCG;SOCS3;ICOS;MAP2K6;CD163;MGAM;GADD45A;ERLIN1;TDRD9;SRPK1;SULT1B1;VNN1;BCL6;GPR183;LCN2;HLA-DRA;CYSTM1;KLRD1;GCLM;GPR18;HLA-DRB1;CPEB4;ITK;TNFAIP6;HMGB2;SLC2A3;SIPA1L2;CD3D;FCAR;SYNE2;MS4A4A;LMNB1;SCML4;PSTPIP2;…
flunisolide HL60 UP	7/26	9.603823737806129E-8	2.2028460627558286E-5	0	0	24.161052631578947	390.4068381250482	OLAH;CD163;ACSL1;IL1R2;UPP1;SAMSN1;FKBP5
Retinoic acid CTD 00006918	105/4259	9.824365935363813E-8	2.2028460627558286E-5	0	0	1.9444398098933628	31.375121292419124	OXNAD1;RORA;GRB10;CYP1B1;GYG1;SH3GLB1;SLC38A1;PRKCH;WSB1;ACSL1;IL1R1;HGF;CSGALNACT2;RNASE2;PGD;RAB32;PPP1R3D;PLBD1;ADAM9;PRKCQ;S100A9;GOLGA8A;S100A8;FKBP5;PFKFB3;KMT2A;TXK;TXN;SAMSN1;RASGRP1;UBE2J1;UGCG;SOCS3;LDHA;MAP2K6;GADD45A;SRPK1;MIR223;LCN2;ALPL;HLA-DRA;CNIH4;CPEB4;CIITA;ITGAM;TNFAIP6;DYSF;HMGB2;CD3G;SLC2A3;SIPA1L2;LMNB1;HK3;SCML4;ITGB7;UPP1;CCR3;SERPINB1;KLF12;ANXA1;FCER1G;MME;ITGA4;ANXA3;…
mebendazole HL60 UP	21/346	1.0128027874739442E-7	2.2028460627558286E-5	0	0	4.375771920387305	70.47344386923571	SH3GLB1;SERPINB1;ANXA1;FCER1G;TNFAIP6;BCL2A1;IL1R1;IL1R2;SLC2A3;SAMSN1;MMP9;ARL4C;PLSCR1;BCL6;GNLY;GPR183;CLEC5A;C3AR1;WDFY3;PADI4;GAS7
halcinonide HL60 UP	7/27	1.2795545063411475E-7	2.56895173965415E-5	0	0	22.951833333333333	364.2819432567823	OLAH;CD163;ACSL1;IL1R2;UPP1;SAMSN1;FKBP5
(-)-isoprenaline HL60 UP	15/182	1.481636220751789E-7	2.762193240115835E-5	0	0	6.006275120990895	94.44836767093572	HLA-DRB5;SERPINB1;ANXA1;IL1R1;CBLB;SAMSN1;ARL4C;PLSCR1;HLA-DMA;VNN1;GPR183;HLA-DRA;IL7R;HLA-DRB1;HLA-DPA1
flumetasone HL60 UP	7/28	1.683756474133029E-7	2.9297362649914707E-5	0	0	21.857777777777777	340.91725413551234	CD163;ACSL1;IL1R2;IRAK3;UPP1;SAMSN1;FKBP5
diflorasone HL60 UP	7/29	2.1904698043794745E-7	3.363015405547311E-5	0	0	20.86318181818182	319.915604549419	OLAH;CD163;ACSL1;IL1R2;UPP1;SAMSN1;FKBP5
ribavirin HL60 UP	7/29	2.1904698043794745E-7	3.363015405547311E-5	0	0	20.86318181818182	319.915604549419	OLAH;CD163;PSTPIP2;ACSL1;IL1R2;SAMSN1;FKBP5
gabexate HL60 UP	7/30	2.8197739926107724E-7	4.08867228928562E-5	0	0	19.955072463768115	300.9512063804625	OLAH;ACSL1;IL1R2;IRAK3;SAMSN1;ZFP36L2;FKBP5
benzene CTD 00005481	28/616	3.344190766919273E-7	4.5142059433361176E-5	0	0	3.260795357569551	48.62129864012288	TNFAIP6;BCL2A1;CBLB;CD3G;TXN;CD3E;CD3D;RASGRP1;DPP4;SOCS3;HLA-DMB;CLEC5A;STAT4;CYP1B1;KIF1B;PRKCH;ACSL1;GADD45A;IFNGR1;IL1R2;ELP2;MMP9;DHRS9;BCL6;CD5;CD247;GCLM;FKBP5
valproic acid HL60 DOWN	15/195	3.632099172168724E-7	4.5142059433361176E-5	0	0	5.5687785388127855	82.57543463766034	SERPINB1;ITGA4;HGF;ERLIN1;IRAK3;BAZ1A;TARP;ZFP36L2;LMNB1;GPR183;CLEC5A;CYP1B1;FCGR1A;FCGR1B;FCGR1C
progesterone CTD 00006624	58/1916	3.632119724523313E-7	4.5142059433361176E-5	0	0	2.2359189178673793	33.15483004298443	ITGAM;TNFAIP6;HP;HMGB2;CTSW;RORA;SIPA1L2;LMNB1;RPS6KA5;GRB10;CYP1B1;UPP1;JAK2;CD96;MME;ITGA4;ACSL1;IL1R1;ANXA3;IFNGR1;HGF;IRAK3;TC2N;MMP9;ARL4C;CEACAM1;ASPH;LCK;B3GNT5;ADAM9;PRKCQ;TLR5;FKBP5;IDI1;KLRB1;RASGRP1;FAM105A;DPP4;UGCG;FGD4;SOCS3;LDHA;NFIL3;MAP2K6;GADD45A;SORT1;ANKRD22;SH2D1B;SULF2;NELL2;VNN1;PDCD4;ALPL;HLA-DRA;CHPT1;CD24;IL7R;HLA-DRB1
piperlongumine HL60 DOWN	21/389	7.017464801953272E-7	8.022083068255637E-5	0	0	3.855892748555792	54.63681894597774	SERPINB1;WSB1;ITGA4;BCL2A1;HGF;TBC1D8;RAB27A;ACSL4;SLC2A3;IRAK3;TARP;SAMSN1;ZFP36L2;DOCK10;RUNX1-IT1;CLEC5A;C3AR1;CYP1B1;FCGR1A;FCGR1B;FCGR1C
alclometasone HL60 UP	7/34	7.069268604209947E-7	8.022083068255637E-5	0	0	16.99530864197531	240.69331605817013	PSTPIP2;ACSL1;IL1R2;IRAK3;UPP1;SAMSN1;FKBP5
Tetradioxin CTD 00006848	93/3769	7.666368365600786E-7	8.337175597590855E-5	0	0	1.8935415882765705	26.66343747616156	TNFAIP6;DGKA;CRISP3;HMGB2;SLC2A3;PYGL;CD3E;SIPA1L2;RPS4X;CA4;CYP1B1;CCR7;ITGB7;UPP1;JAK2;MYBL1;ST6GAL1;PRKCH;WSB1;ANXA1;MME;ACSL1;IL1R1;ARG1;IFNGR1;IL1R2;HGF;CSGALNACT2;TBC1D8;YOD1;TC2N;MMP9;CEACAM1;PLSCR1;IFI27;SLPI;ASPH;LCK;B3GNT5;GPR160;PRKCQ;S100A9;GOLGA8A;S100A8;GAS7;FKBP5;DDX24;HPGD;LEF1;HPR;TXN;TARP;RASGRP1;FAM105A;ZFP36L2;DPP4;CD79A;UGCG;SOCS3;LDHA;HLA-DMA;DRAM1;NFIL3;RUNX1-IT1;S100A12;ME…
(+)-chelidonine HL60 DOWN	8/50	8.627891315432049E-7	9.007518533311059E-5	0	0	12.518553909858257	174.79776400608878	CX3CR1;HGF;FCGR1A;S100A9;FCGR1B;S100A8;FCGR1C;UBE2J1
trichostatin A CTD 00000660	89/3585	1.1486837162533218E-6	1.1531017305466038E-4	0	0	1.8914578653454537	25.869268475773392	ITGAM;CBLB;RORA;SLC2A3;PYGL;SIPA1L2;IKZF3;ETS1;PHTF1;SYNE2;LMNB1;RPS6KA5;PSTPIP2;CA4;CYP1B1;PROK2;KIF1B;JAK2;AZI2;MYBL1;AGFG1;PTGDR;HLA-DPA1;PRKCH;ANXA1;CR1;MME;ITGA4;ACSL1;IL1R1;ANXA3;HGF;KREMEN1;YOD1;IRAK3;BAZ1A;NSUN7;TC2N;F5;GOLGA8B;CEACAM1;PLSCR1;ASPH;RASA3;LCK;B3GNT5;GPR160;PPP1R3D;EXOC6;XIST;TLR5;MCTP2;NAIP;ANKRD36B;GOLGA8A;GAS7;HLA-DQB1;SLFN5;KCNE1;KMT2A;HPGD;LEF1;RASGRP1;FAM105A;ZFP36L2;C…
mometasone HL60 UP	8/53	1.3686290891982056E-6	1.3230081195582654E-4	0	0	11.682199925678187	157.7295702311405	OLAH;ACSL1;IFNGR1;IL1R2;IRAK3;SAMSN1;ZFP36L2;FKBP5
tetryzoline HL60 UP	11/119	2.257050748521714E-6	2.1038937334434546E-4	0	0	6.739082832832833	87.61785911393002	ARL4C;SERPINB1;PLSCR1;ANXA1;TNFAIP6;GPR183;HLA-DRA;SLC2A3;TARP;SAMSN1;GAS7
dexamethasone CTD 00005779	21/422	2.569208741652715E-6	2.3122878674874435E-4	0	0	3.5325323055996374	45.470447055808506	ANXA1;ITGAM;ITGA4;HPGD;HGF;HP;RORA;OLFM4;MAPK14;MMP9;CD4;HLA-DMB;NFIL3;CD28;HLA-DRA;IL7R;S100A9;CCR3;S100A8;HLA-DQB1;FKBP5
estradiol CTD 00005920	101/4337	3.1346881767424516E-6	2.727178713765933E-4	0	0	1.7890538335304418	22.672644979071347	HP;RORA;ETS1;RPS6KA5;GRB10;CYP1B1;UBASH3A;AGFG1;CD96;ST6GAL1;WSB1;ACSL1;IL1R1;IL1R2;HGF;ATP11B;OLFM4;TC2N;RAB32;IFI27;SLPI;PRKCQ;PADI4;S100A9;GOLGA8A;S100A8;FKBP5;PFKFB2;PFKFB3;KLRB1;KMT2A;TXN;TARP;RASGRP1;ZFP36L2;DPP4;UGCG;SOCS3;LDHA;MAP2K6;ATP8B2;GADD45A;ANKRD22;KLRC4;SH2D1B;C9ORF84;VNN1;LCN2;ALPL;HLA-DRA;CD24;GCLM;IL7R;HLA-DRB1;TNFAIP6;CRISP3;HMGB2;CTSW;SLC2A3;SIPA1L2;LMNB1;RPS4X;FAM102A;UPP1;…
clonidine HL60 UP	9/79	3.377433656330825E-6	2.797778847409226E-4	0	0	8.466299137104507	106.66177572345522	ARL4C;SERPINB1;PLSCR1;ANXA1;BCL2A1;GPR183;SLC2A3;RNASE2;SAMSN1
NICKEL SULFATE CTD 00001417	25/577	3.430226939352308E-6	2.797778847409226E-4	0	0	3.0740890636242164	38.68090651101663	PFKFB3;TNFAIP6;BCL2A1;HPGD;SLC2A3;SAMSN1;ZFP36L2;DPP4;SOCS3;HLA-DMA;NFIL3;STAT4;CCR7;FYN;UPP1;ANXA1;IL1R2;PYHIN1;PGD;MMP9;RAB32;ARL4C;EXOC6;GCLM;IL7R
MS-275 PC3 UP	21/431	3.5721577528967618E-6	2.825252040927439E-4	0	0	3.4533771106941837	43.31343239903884	ST6GAL1;SERPINB1;PRKCH;ANXA1;GADD45A;IL1R2;CSGALNACT2;ATP2B1;SAMSN1;NFIL3;DHRS9;BCL6;LCK;STAT4;GRB10;CYP1B1;STOM;FYN;CD24;S100A9;S100A8
nocodazole HL60 UP	19/373	5.567308555178238E-6	4.2737280379456474E-4	0	0	3.6040587727558067	43.60406123165027	ANXA1;TNFAIP6;BCL2A1;IL1R1;CSGALNACT2;KLHL2;CBLB;SLC2A3;ATP2B1;SAMSN1;ARL4C;PLSCR1;BCL6;GPR183;PDCD4;CYP1B1;WDFY3;MCTP2;AGFG1
Arsenenous acid CTD 00000922	41/1284	6.852786081803305E-6	5.11022047814475E-4	0	0	2.2878495514732125	27.204487875765004	KCNE1;TNFAIP6;BCL2A1;HMGB2;SLC2A3;TXN;ETS1;SOCS3;HK3;LDHA;RPS6KA5;CYP1B1;STOM;CCR7;FYN;JAK2;MYBL1;MAP2K6;CD74;SERPINB1;ANXA1;BTN3A1;ITGA4;ACSL1;GADD45A;IFNGR1;IL1R2;HGF;PGD;MAPK14;MMP9;SULF2;SULT1B1;CD4;CD40LG;BCL6;TLR8;CD24;GCLM;S100A9;S100A8
eugenol CTD 00005949	12/162	7.98145284574686E-6	5.549114313396746E-4	0	0	5.2997966101694916	62.21108007250305	ARL4C;IDI1;TNFAIP6;IL1R2;STAT4;CYP1B1;ALPL;SLC2A3;CCR7;PGD;GCLM;IL7R
lithocholic acid HL60 UP	6/32	8.064871081405172E-6	5.549114313396746E-4	0	0	15.078200868898543	176.83703170177904	OLAH;ACSL1;IL1R2;UPP1;SAMSN1;FKBP5
methylergometrine HL60 UP	11/136	8.276661052473613E-6	5.549114313396746E-4	0	0	5.817513513513513	68.07695574477245	ARL4C;SERPINB1;PLSCR1;ANXA1;GNLY;GPR183;CYP1B1;CBLB;MCTP2;SAMSN1;GAS7
vorinostat HL60 DOWN	24/569	8.486756211883157E-6	5.549114313396746E-4	0	0	2.9795571692547087	34.79230009653144	SLC38A1;ITGA4;IL1R2;HGF;ERLIN1;KCNA3;RAB27A;IRAK3;BAZ1A;RNASE2;TARP;ITFG2;ZFP36L2;LMNB1;RUNX1-IT1;GPR183;CLEC5A;C3AR1;GRB10;CYP1B1;FCGR1A;FCGR1B;GPR18;FCGR1C
verteporfin HL60 DOWN	16/283	8.504389752332178E-6	5.549114313396746E-4	0	0	4.000360374274425	46.70391968904668	SLC38A1;ITGAM;ITGA4;IFNGR1;HGF;ERLIN1;ATP11B;SLC2A3;ATP2B1;CECR1;CD4;CYP1B1;ADAM9;STOM;ESYT1;B4GALT5
Isoguanine BOSS	13/192	8.942112684289695E-6	5.692418074633196E-4	0	0	4.820468969710789	56.03669208091998	CX3CR1;HLA-DRB5;HP;MMP9;FCAR;CD79A;LDHA;CD4;CD40LG;CD27;ICOS;TLR5;LTF
diphenylpyraline BOSS	12/168	1.155499634910975E-5	7.180604874089631E-4	0	0	5.094393741851369	57.91506827017766	DPP4;CX3CR1;LDHA;CD4;CD40LG;CD28;RNASE3;TXN;RNASE2;ICOS;MMP9;CCR3
sanguinarine HL60 DOWN	20/431	1.250511620007405E-5	7.590314716789132E-4	0	0	3.2693269581288096	36.90865051301405	SH3GLB1;CX3CR1;IDI1;PFKFB3;GCA;ITGA4;HGF;ERLIN1;ATP11B;SLC2A3;IRAK3;UBE2J1;SLC7A6;PSTPIP2;PPP1R3D;TTC3;CYP1B1;FYN;MYBL1;FKBP5
Sodium dodecyl sulfate CTD 00006753	8/73	1.591428496486971E-5	9.440064490524987E-4	0	0	8.07944430151788	89.2640713671796	TNFAIP6;CCR7;TXN;PGD;MAPK14;GCLM;IL7R;S100A9
fluorometholone HL60 UP	5/22	1.752928026801034E-5	9.945961195544997E-4	0	0	19.162446435527855	209.86017496643237	ACSL1;PSTPIP2;IL1R2;SAMSN1;FKBP5
salbutamol HL60 UP	5/22	1.752928026801034E-5	9.945961195544997E-4	0	0	19.162446435527855	209.86017496643237	ARL4C;PLSCR1;ANXA1;GPR183;GAS7
alprostadil HL60 UP	19/409	2.033899637522054E-5	0.0011294634157303321	0	0	3.265286680911681	35.27479572378173	SERPINB1;TNFAIP6;IFNGR1;CBLB;TARP;SAMSN1;FCAR;ARL4C;PLSCR1;HLA-DMA;GNLY;GPR183;STAT4;PDCD4;HLA-DRA;IL7R;MCTP2;GAS7;MAP2K6
IRON CTD 00006166	12/181	2.4390121254339484E-5	0.0013262128432047094	0	0	4.699388225854979	49.91376430254224	DOCK10;CD74;ITGAM;SLPI;NFIL3;SORT1;ANKRD22;RETN;NLRC4;GCLM;GAS7;SULF2
1-chloro-2,4-dinitrobenzene CTD 00005848	14/243	2.52782708867021E-5	0.001346454837026377	0	0	4.06122479395502	42.990360617845006	IDI1;ANXA1;TNFAIP6;PYHIN1;SLC2A3;TXN;PGD;MAPK14;RAB32;ARL4C;STAT4;CCR7;GCLM;IL7R
Alitretinoin CTD 00003402	13/213	2.6983353866229107E-5	0.0014085310718171594	0	0	4.3096768707483	45.33905223440445	CIITA;ITGAM;ITGA4;IFNGR1;HGF;RAB27A;DHRS9;LCN2;CCR7;PADI4;S100A9;CCR3;S100A8
quinpirole HL60 UP	14/245	2.7674420630992425E-5	0.001416279173468436	0	0	4.025648981280381	42.24919416752927	SERPINB1;TNFAIP6;IFNGR1;CBLB;SAMSN1;ARL4C;PLSCR1;GPR183;STAT4;HLA-DRA;MCTP2;CLEC2D;GAS7;MAP2K6
letrozole HL60 UP	5/25	3.405538615589831E-5	0.0016865671269057937	0	0	16.285596026490065	167.53843317319993	OLAH;ACSL1;IL1R2;UPP1;FKBP5
bromocriptine HL60 UP	8/81	3.424829797931305E-5	0.0016865671269057937	0	0	7.1910935996701335	73.93791607417236	ARL4C;PLSCR1;ANXA1;TNFAIP6;GPR183;HLA-DRA;PADI4;SAMSN1
Prestwick-983 HL60 UP	12/189	3.7357187739091656E-5	0.00180559740738943	0	0	4.485147945992531	45.72601702826544	ARL4C;SERPINB1;PLSCR1;IL1R1;GNLY;GPR183;STAT4;HLA-DRA;CBLB;MCTP2;SAMSN1;MAP2K6
fluticasone HL60 UP	7/61	4.022838977842567E-5	0.0019090199513034727	0	0	8.485987654320988	85.88615150845253	OLAH;VNN1;ACSL1;IL1R2;UPP1;SAMSN1;FKBP5
AGN-PC-0JHFVD BOSS	12/191	4.140796968197662E-5	0.0019299071583921245	0	0	4.434580058706562	44.753946880104436	CD2;CD79A;LDHA;CD4;CR1;CD40LG;BCL6;ITGA4;HP;CD27;CD24;IL18R1
COPPER CTD 00005706	47/1689	4.847289406164878E-5	0.0021824492130012073	0	0	1.9872505387426216	19.742352006336095	SLFN5;TNFAIP6;HPGD;HMGB2;CBLB;NLRC4;ETS1;FAM105A;LMNB1;LDHA;FAM102A;NFIL3;CYP1B1;FYN;PDSS1;UPP1;METTL9;ATP6V1C1;MAP2K6;OLAH;WSB1;ANXA1;ACSL1;GADD45A;ANXA3;YOD1;C9ORF84;BMX;SRPK1;SULF2;NELL2;GOLGA8B;SLPI;DHRS9;ASPH;TCN1;B3GNT5;TRAF5;SIDT1;LCN2;CYSTM1;GCLM;IL7R;MCTP2;S100A8;CPEB4;FKBP5
dihydroergotamine HL60 UP	10/136	4.8498871400026825E-5	0.0021824492130012073	0	0	5.228742450964673	51.9421708045326	ARL4C;SERPINB1;PLSCR1;ANXA1;TNFAIP6;IFNGR1;GPR183;HLA-DRA;SAMSN1;GAS7
alpha-D-Mannose TTD 00001913	5/28	6.0663343720918256E-5	0.0026501433161339703	0	0	14.159228332853441	137.4885274180984	DPP4;CD2;FCER1G;FCER1A;LTF
papaverine HL60 DOWN	7/65	6.0922834853654494E-5	0.0026501433161339703	0	0	7.899137931034483	76.668262568825	CX3CR1;IDI1;HGF;C3AR1;GRB10;SLC2A3;UBE2J1
aspirin CTD 00005447	22/562	6.199825911006103E-5	0.002652712397987857	0	0	2.7379207277452893	26.52608282082849	CD74;SERPINB1;FCER1G;PFKFB3;KLRB1;TNFAIP6;GADD45A;IL1R2;HGF;GZMA;MAPK14;MMP9;CD40LG;SLPI;CD6;GNLY;LCK;CAPZA2;FCER1A;IL7R;HLA-DRB1;CCR3
pyrvinium MCF7 UP	11/170	6.618952785072886E-5	0.002786365607909715	0	0	4.5655702872684	43.934429443974174	RAB32;ANXA1;DRAM1;NFIL3;GADD45A;IFNGR1;GRB10;PDCD4;STOM;ATP2B1;RASGRP1
Ponatinib FDA	8/90	7.326769975343207E-5	0.0030353761326421856	0	0	6.398890610979689	60.92633758183497	ITK;LCK;TXK;FYN;JAK2;BMX;MAPK14;MAP2K6
Vitinoin CTD 00007069	27/781	7.743244938975443E-5	0.0031163654304519023	0	0	2.422096438044714	22.927818288230107	IDI1;TXK;RORA;SAMSN1;CD3D;LMNB1;CECR1;PTGDR;HLA-DPA1;OLAH;ITGA4;SORT1;IL1R2;RAB27A;MBOAT2;PGD;MMP9;CD2;CEACAM1;DHRS9;LCK;LCN2;CD247;GCLM;S100A9;S100A8;HLA-DQB1
Prestwick-983 HL60 DOWN	13/236	7.761063332543052E-5	0.0031163654304519023	0	0	3.860620481376407	36.5361637107464	CX3CR1;HGF;ERLIN1;UBE2J1;SLC7A6;PSTPIP2;GRB10;STOM;PDSS1;FCGR1A;FCGR1B;FCGR1C;FKBP5
podophyllotoxin HL60 UP	15/306	8.3598280143081E-5	0.0033059319874763848	0	0	3.4250105917243325	32.159094516951626	SH3GLB1;SERPINB1;ANXA1;TNFAIP6;BCL2A1;IFNGR1;CBLB;ATP2B1;SAMSN1;PHTF1;ARL4C;PLSCR1;GPR183;PDCD4;KIF1B
methotrexate CTD 00006299	23/620	9.493038393894416E-5	0.003698034359412601	0	0	2.5904640573760824	23.99382811490105	FCER1G;HPGD;IL1R2;GZMA;ACSL4;CST7;MAPK14;CD2;UGCG;PLSCR1;CD4;IL18RAP;LCK;GPR183;CD28;STAT4;HLA-DRA;KLRD1;ESYT1;CD247;S100A9;SKAP1;MAP2K6
ZINC CTD 00007011	45/1643	1.0360329729221158E-4	0.003924248580112657	0	0	1.9448810058374495	17.844169261449885	RGS18;IDI1;CIITA;ITGAM;KLRB1;BCL2A1;SLC2A3;SAMSN1;ETS1;RASGRP1;UBE2J1;UGCG;SOCS3;NFIL3;STAT4;GRB10;KIF1B;ATP6V1C1;PTGDR;KLF12;WSB1;ANXA1;CR1;GCA;GADD45A;ANXA3;SORT1;IL1R2;THEMIS;IRAK3;PGD;MMP8;MMP9;F5;ARL4C;GZMK;CD4;VNN1;GPR183;B3GNT5;KLRD1;GCLM;S100A9;MS4A1;S100A8
pergolide HL60 UP	15/312	1.0374450269263345E-4	0.003924248580112657	0	0	3.3547806835478067	30.775346924327298	SERPINB1;ANXA1;FCER1G;TNFAIP6;SAMSN1;PHTF1;ARL4C;PLSCR1;NFIL3;BCL6;GPR183;CYP1B1;HLA-DRA;PADI4;GAS7
trichostatin A HL60 DOWN	21/543	1.0787694008287161E-4	0.0040222687659470695	0	0	2.696668274254481	24.63276873173852	SLC38A1;ITGA4;IL1R2;HGF;ERLIN1;RAB27A;IRAK3;BAZ1A;TARP;ZFP36L2;LMNB1;RUNX1-IT1;GPR183;CLEC5A;C3AR1;GRB10;CYP1B1;FCGR1A;FCGR1B;GPR18;FCGR1C
gossypol HL60 UP	7/72	1.1764219376098456E-4	0.004324593319946052	0	0	7.045948717948718	63.750777270224575	TNFAIP6;NFIL3;ACSL1;GADD45A;C3AR1;FYN;ATP2B1
cyclophosphamide CTD 00005734	14/281	1.2114870415577062E-4	0.0043916405256466855	0	0	3.476422390101111	31.352086842644002	IDI1;RNASE2;CST7;MAPK14;LMNB1;LDHB;BCL6;PDCD4;CYP1B1;STOM;BPI;FYN;NAIP;GPR18
fucose TTD 00008125	4/18	1.4054723463566908E-4	0.005025044964371182	0	0	18.556341348420556	164.5941342156948	DPP4;FCER1G;FCER1A;LTF
rofecoxib CTD 00003631	8/100	1.5411299822227017E-4	0.005426002961423456	0	0	5.700450777955504	50.03755632835188	SOCS3;KLF12;CEACAM1;ANXA1;HPGD;ANXA3;HGF;CRISP3
LY-294002 HL60 DOWN	6/53	1.5591962532826022E-4	0.005426002961423456	0	0	8.332225913621263	73.04170805183095	HGF;HP;CYP1B1;FCGR1A;FCGR1B;FCGR1C
AZD7762 LINCS	13/254	1.6180095973578228E-4	0.0055220951872817945	0	0	3.5689728173427047	31.154076304668855	ITK;PRKCH;TXK;IRAK3;BMX;SRPK1;RPS6KA5;LCK;MKNK1;PRKCQ;FYN;JAK2;MAP2K6
NICKEL CHLORIDE CTD 00001064	17/400	1.6291238675122537E-4	0.0055220951872817945	0	0	2.9555235437111733	25.778957112762317	ST6GAL1;SERPINB1;SLC38A1;PFKFB3;TNFAIP6;BCL2A1;ACSL1;GADD45A;IFNGR1;RORA;SLC2A3;MAPK14;MMP9;F5;NFIL3;CCR7;IL18R1
colchicine HL60 UP	9/132	2.0503244526607798E-4	0.0068607010531341476	0	0	4.805205434604682	40.80744947703753	ARL4C;SERPINB1;PLSCR1;ANXA1;GPR183;CYP1B1;ATP2B1;MCTP2;SAMSN1
R406 LINCS	11/194	2.133000241564541E-4	0.006967621688235304	0	0	3.96193324472013	33.48947219606072	ITK;RPS6KA5;LCK;TXK;MKNK1;IRAK3;FYN;JAK2;BMX;SRPK1;MAP2K6
PHENCYCLIDINE CTD 00005881	12/227	2.135669482984001E-4	0.006967621688235304	0	0	3.685234528971226	31.145981470072456	LDHA;TNFAIP6;BCL2A1;GADD45A;IFNGR1;PDCD4;CYP1B1;RNASE3;FCGR1A;MAPK14;MMP9;FCAR
ethaverine HL60 UP	4/20	2.1720836519320352E-4	0.006998936211781002	0	0	16.235148514851485	136.93785154351306	ARL4C;PLSCR1;ANXA1;MCTP2
formaldehyde CTD 00006001	73/3193	2.2428259730371188E-4	0.00713875096295961	0	0	1.6571183979837827	13.924109192420904	ITGAM;TNFAIP6;SIRPG;CBLB;SIPA1L2;RPS6KA5;FAM102A;PPP4R2;CYP1B1;CCR7;KIF1B;ITGB7;AZI2;MYBL1;FNBP4;ST6GAL1;KLF12;TRIQK;WSB1;ANXA1;ITGA4;IL1R1;IFNGR1;IL1R2;ACSL4;IRAK3;MMP8;CEACAM1;SLC7A6;ASPH;RASA3;B3GNT5;PPP1R3D;EXOC6;MCTP2;MS4A1;IDI1;KMT2A;TXK;TXN;SAMSN1;FAM117B;UBE2J1;DPP4;CD79A;FGD4;SOCS3;LDHA;DRAM1;TIFA;STOM;METTL9;ATP6V1C1;P2RY10;ATP8B2;GADD45A;PYHIN1;TDRD9;MAPK14;TTC39C;SRPK1;SULF2;CD2;VNN1;…
calcitriol CTD 00005558	50/1959	2.3195515218053426E-4	0.007158096199551852	0	0	1.8124264950174578	15.168136646886737	ITGAM;DGKA;DYSF;HMGB2;CBLB;CD3G;SLC2A3;SIPA1L2;LMNB1;RPS6KA5;KIF1B;JAK2;SH3GLB1;SERPINB1;WSB1;IL1R1;ANXA3;ARG1;KREMEN1;TBC1D8;F5;ASPH;S100A9;S100A8;FKBP5;PFKFB2;BCL2A1;HPGD;FAM105A;FGD4;LDHA;RUNX1-IT1;PDSS1;OLAH;P2RY10;BCL11B;GADD45A;ANKRD22;NFATC2;ATP2B1;MAPK14;TTC39C;SRPK1;SULF2;NELL2;CD40LG;CYSTM1;CD24;IL7R;CLEC2D
indomethacin CTD 00006147	15/336	2.3272420687580253E-4	0.007158096199551852	0	0	3.1001152221226476	25.934498956260132	PRKCH;ITGAM;BCL2A1;HPGD;YOD1;TXN;BAZ1A;MMP9;ARL4C;UGCG;CA1;PPP4R2;UPP1;GCLM;CCR3
Dinoprostone BOSS	11/196	2.3311807546433233E-4	0.007158096199551852	0	0	3.918699780861943	32.77586965877326	LDHA;HLA-DRB5;CEACAM1;CD4;CD40LG;HPGD;IL1R1;CCR7;PGD;MMP8;MMP9
beclometasone HL60 UP	5/37	2.403212530076793E-4	0.007280858530226727	0	0	10.172288907284768	84.77111521734393	OLAH;ACSL1;IL1R2;SAMSN1;FKBP5
retinol BOSS	9/135	2.426952843408909E-4	0.007280858530226727	0	0	4.690076701821669	39.0388096189358	CX3CR1;LDHA;CEACAM1;CD4;DHRS9;HP;RETN;PGD;MMP9
doxorubicin CTD 00005874	25/751	2.5467262822258355E-4	0.007520826349423042	0	0	2.31607662700506	19.166765427105734	KMT2A;BCL2A1;HMGB2;ZFP36L2;LMNB1;DPP4;UGCG;DRAM1;KIF1B;UPP1;MAP2K6;MME;GADD45A;SORT1;HGF;BMX;MAPK14;MMP9;PSMA6;CD40LG;GCLM;NAIP;S100A8;HLA-DQB1;FKBP5
isotretinoin HL60 UP	9/136	2.564572969726631E-4	0.007520826349423042	0	0	4.65290915816731	38.472804532073724	SERPINB1;ITGAM;BCL6;TNFAIP6;BCL2A1;ACSL1;PGD;GCLM;GAS7
dihydroergocristine HL60 UP	7/82	2.6647922663436196E-4	0.007727897572396497	0	0	6.103377777777777	50.23210685889267	ARL4C;PLSCR1;IFNGR1;GPR183;HLA-DRA;CBLB;SAMSN1
alprostadil HL60 DOWN	19/500	2.8533186282468523E-4	0.008183694087609104	0	0	2.63504851004851	21.506890771759615	CX3CR1;ST6GAL1;ITGAM;ITGA4;HGF;ERLIN1;KCNA3;IRAK3;UBE2J1;SLC7A6;PSTPIP2;C3AR1;GRB10;STOM;PDSS1;FCGR1A;FCGR1B;FCGR1C;FKBP5
Disodium selenite CTD 00007229	38/1371	2.978162275161707E-4	0.00844891688931745	0	0	1.9456908836874647	15.797130336730124	CX3CR1;ITK;SLFN5;DGKA;TCF7;FAM105A;ZFP36L2;LILRA5;RPS4X;LDHB;LDHA;DRAM1;PSTPIP2;STAT4;GRB10;S100A12;FCER1A;STOM;UPP1;ICOS;CLEC1B;MYBL1;MAP2K6;CD96;P2RY10;ANXA1;GADD45A;SORT1;HGF;ERLIN1;BAZ1A;ARL4C;CD2;GZMK;TTC3;SKAP1;S100A8;LTF
CEP-701 Kinome Scan	13/272	3.1501155369717266E-4	0.008751765961468589	0	0	3.31786305255693	26.751602125281533	ITK;PRKCH;TXK;IRAK3;BMX;SRPK1;RPS6KA5;LCK;MKNK1;PRKCQ;FYN;JAK2;MAP2K6
R406 Kinome Scan	11/203	3.15197701294271E-4	0.008751765961468589	0	0	3.7744756475225225	30.430994618047514	ITK;RPS6KA5;LCK;TXK;MKNK1;IRAK3;FYN;JAK2;BMX;SRPK1;MAP2K6
cephaeline HL60 UP	25/767	3.4874055588407895E-4	0.009406910922542599	0	0	2.264222630039571	18.025889137072692	CX3CR1;TNFAIP6;BCL2A1;TARP;SAMSN1;FCAR;LRRC37A4P;SOCS3;RRN3P2;IL18RAP;NFIL3;CYP1B1;JAK2;IL1R1;GADD45A;IFNGR1;IRAK3;ARL4C;PLSCR1;BCL6;GPR183;SIDT1;MCTP2;GPR18;GAS7
Ammonium hexachloroplatinate(IV) CTD 00000945	5/40	3.494001513273826E-4	0.009406910922542599	0	0	9.298959318826869	74.01313927647674	SOCS3;LDHA;CCR7;GCLM;SYNE2
glibenclamide HL60 DOWN	37/1333	3.496055017190161E-4	0.009406910922542599	0	0	1.9452703475080018	15.481833185618088	IDI1;SLC2A3;CST7;UBE2J1;SNX3;RPS6KA5;NFIL3;CYP1B1;S100A12;STOM;PDSS1;FCGR1A;GYG1;FCGR1B;FCGR1C;FNBP4;SH3GLB1;SERPINB1;SLC38A1;WSB1;ANXA1;GCA;ITGA4;IFNGR1;HGF;CSGALNACT2;ERLIN1;RAB27A;PGD;MAPK14;RAB32;PSMA6;TTC3;ESYT1;S100A9;S100A8;CNIH4
8-azaguanine HL60 UP	17/428	3.584415553132623E-4	0.009546249585383823	0	0	2.7501803842604247	21.819229699023406	MGAM;TNFAIP6;BCL2A1;IL1R1;ATP2B1;SAMSN1;FCAR;SOCS3;NFIL3;BCL6;GPR183;GRB10;CYP1B1;WDFY3;FYN;UPP1;MCTP2
dimethyl sulfoxide CTD 00005842	11/208	3.876964300871233E-4	0.010150086757391482	0	0	3.677733571134586	28.889656098930097	ITGAM;IL1R1;GADD45A;IFNGR1;PDCD4;CYP1B1;HLA-DRA;CD3G;PADI4;S100A9;S100A8
Staurosporine Kinome Scan	14/315	3.9080636946275504E-4	0.010150086757391482	0	0	3.0783395507579967	24.156648844789657	ITK;PRKCH;TXK;IRAK3;BMX;SRPK1;RPS6KA5;LCK;CAMK4;MKNK1;PRKCQ;FYN;JAK2;MAP2K6
5-azacytidine CTD 00005455	15/353	3.927811350561455E-4	0.010150086757391482	0	0	2.9416085758288077	23.068853414548805	CIITA;HPGD;GADD45A;HGF;ATP2B1;ETS1;MMP9;LDHB;SOCS3;RASA3;C3AR1;CYP1B1;HLA-DRA;FYN;S100A9
raloxifene CTD 00007367	23/687	4.1506256109767706E-4	0.010620718475146443	0	0	2.3209050992703206	18.07307669635438	PFKFB3;ITGA4;HPGD;ACSL1;IL1R1;HGF;KLRC4;SLC2A3;RASGRP1;MMP9;ARL4C;DRAM1;NFIL3;BCL6;TRAF5;GRB10;LCN2;CD24;JAK2;IL7R;GYG1;MYBL1;MAP2K6
TITANIUM DIOXIDE CTD 00000489	9/146	4.332880116627465E-4	0.010979434081939498	0	0	4.3110762749228435	33.38543982573001	CR1;GADD45A;IFNGR1;CYP1B1;ALPL;CEACAM8;NLRC4;MAPK14;MMP9
lomustine PC3 UP	9/149	5.025800860877804E-4	0.012612827160472182	0	0	4.218048897411314	32.03926834559105	DOCK10;ASPH;DHRS9;IL1R1;GADD45A;CSGALNACT2;GCLM;IL7R;ATP6V1C1
VANADIUM PENTOXIDE CTD 00002655	6/66	5.223857125131601E-4	0.01298501628246998	0	0	6.522591362126246	49.291903426085426	CX3CR1;SOCS3;IFNGR1;HGF;SLC2A3;JAK2
ibuprofen CTD 00006137	9/150	5.27603301770489E-4	0.012990986958688455	0	0	4.1879194630872485	31.60692287600689	SOCS3;LDHB;CEACAM1;ANXA1;HPGD;ANXA3;GCLM;MAPK14;MMP9
(+)-isoprenaline HL60 UP	4/25	5.338547312593523E-4	0.013022064005485135	0	0	12.366493792236367	93.18631402065596	ARL4C;PLSCR1;GPR183;HLA-DRA
METHYL METHANESULFONATE CTD 00006307	83/3865	5.783766886495372E-4	0.013977436642363816	0	0	1.5588560946589107	11.621716757561279	CIITA;ITGAM;TNFAIP6;ANKRD36;SIRPG;RORA;SIPA1L2;ETS1;PHTF1;SYNE2;DOCK10;RRN3P2;RPS6KA5;FAM102A;ITGB7;JAK2;AZI2;MYBL1;AGFG1;HLA-DPA1;SH3GLB1;ST6GAL1;SLC38A1;KLF12;TRIQK;WSB1;ANXA1;ITGA4;ACSL1;IFNGR1;IL1R2;CSGALNACT2;ACSL4;ATP11B;IRAK3;MMP8;CEACAM1;SLC7A6;ASPH;RASA3;B3GNT5;GPR160;TRAF5;ADAM9;MS4A1;HLA-DQB1;B4GALT5;IDI1;PFKFB3;BCL2A1;RASGRP1;FAM117B;UBE2J1;DPP4;CD79A;LDHA;HLA-DMA;HLA-DMB;DRAM1;MKNK1;…
TPEN CTD 00001994	12/254	5.893339684751256E-4	0.014111574841468603	0	0	3.269533548115983	24.313943531448523	CX3CR1;UGCG;PLSCR1;ITGAM;IFI27;IFNGR1;TBC1D8;S100A12;S100A9;MMP9;S100A8;LILRA5
dobutamine	4/26	6.233494182017458E-4	0.014657134968527536	0	0	11.803780378037803	87.11666003834482	CA1;LCK;CA4;FYN
KIN001-123/WZ-1-84 LINCS	4/26	6.233494182017458E-4	0.014657134968527536	0	0	11.803780378037803	87.11666003834482	ITK;TXK;JAK2;BMX
phenobarbital CTD 00006510	32/1130	6.378756290534984E-4	0.014864780284193132	0	0	1.9706573936082132	14.498850134039838	CX3CR1;SLFN5;GIMAP7;UGCG;LDHA;PPP4R2;NFIL3;CCR7;UPP1;FNBP4;SH3GLB1;ANXA1;GCA;IL1R1;GADD45A;IL1R2;ATP2B1;SULF2;RAB32;ARL4C;SULT1B1;PLSCR1;DHRS9;B3GNT5;TTC3;PDCD4;CD24;GCLM;SKAP1;S100A8;CPEB4;FKBP5
liothyronine BOSS	10/187	6.493646335903519E-4	0.014998599059033791	0	0	3.712454107934334	27.24761691810988	LDHA;CEACAM1;HP;RORA;PDSS1;TXN;RETN;PGD;MMP9;CD177
D-glucose BOSS	10/188	6.76734803961892E-4	0.015388073694129263	0	0	3.6914084666893654	26.94075201590829	DPP4;SOCS3;LDHA;CEACAM1;CD4;SLC2A3;TXN;RETN;PGD;MMP9
emetine HL60 UP	26/849	6.780185727298335E-4	0.015388073694129263	0	0	2.1214807383801126	15.479036023790798	CX3CR1;ITGAM;TNFAIP6;BCL2A1;CBLB;TARP;SAMSN1;FCAR;RRN3P2;CYP1B1;JAK2;FCGR1A;FCGR1B;FCGR1C;FNBP4;GIMAP1-GIMAP5;GADD45A;ARL4C;PLSCR1;VNN1;BCL6;GPR183;SIDT1;MCTP2;GPR18;GAS7
GLYCOPROTEIN BOSS	10/189	7.050502017153816E-4	0.015709544916910637	0	0	3.67059797227395	26.638416116191557	DPP4;LDHA;CEACAM1;CD4;CD40LG;HP;LCN2;MMP9;CD177;LTF
dioxocerium CTD 00001451	3/12	7.1097950743802E-4	0.015709544916910637	0	0	21.583333333333332	156.4547116869161	CR1;CEACAM8;MMP9
1,1-Bis(4-hydroxyphenyl)-2-phenylbut-1-ene CTD 00002234	3/12	7.1097950743802E-4	0.015709544916910637	0	0	21.583333333333332	156.4547116869161	SOCS3;ANXA1;LCK
tretinoin HL60 DOWN	6/70	7.162589444874965E-4	0.015709544916910637	0	0	6.113683554817276	44.27204872795386	IL1R2;HGF;CLEC5A;ERLIN1;FYN;TARP
zalcitabine PC3 UP	27/902	7.548740200945276E-4	0.016418509937055976	0	0	2.0738204081632654	14.908611304980825	KMT2A;TNFAIP6;SIRPG;CD3G;HPR;TARP;ZFP36L2;FCAR;LILRA5;DOCK10;GNLY;CLEC5A;CA4;FCGR1A;ST6GAL1;CR1;HGF;IRAK3;RNASE2;CEACAM1;RASA3;CD6;LCK;CD28;CASS4;PADI4;S100A8
trimethoprim BOSS	10/191	7.646164102112282E-4	0.016492965542572773	0	0	3.6296668340867235	26.046983832270744	LDHA;HLA-DRB5;CD4;LCN2;RNASE3;TXN;NLRC4;TLR5;MMP9;LTF
methyprylon BOSS	8/127	7.777441809125712E-4	0.016638625509686974	0	0	4.401000533992861	31.507259714147843	DPP4;CD2;CD79A;LDHA;CEACAM1;CD4;BCL6;MMP9
2-Mercaptobenzothiazole CTD 00000240	5/48	8.22714416121128E-4	0.01745759858598491	0	0	7.565840135530571	53.73941664975578	HPGD;GCLM;IL7R;MMP9;SYNE2
ALW-II-38-3 LINCS	4/28	8.333698668072334E-4	0.0175410915513458	0	0	10.81903190319032	76.7072931845452	LCK;TXK;FYN;MAPK14
rosiglitazone BOSS	8/129	8.614987951512325E-4	0.017988094842757735	0	0	4.327814478012106	30.540680907148207	DPP4;LDHA;CEACAM1;HPGD;LCN2;RETN;PGD;MMP9
alexidine HL60 UP	7/100	8.878556644692969E-4	0.018246482553266653	0	0	4.917562724014337	34.554244721017334	TNFAIP6;CSGALNACT2;PDCD4;CYP1B1;WDFY3;FYN;ATP2B1
TITANIUM BOSS	7/100	8.878556644692969E-4	0.018246482553266653	0	0	4.917562724014337	34.554244721017334	CD2;LDHA;CEACAM1;CD40LG;CD6;MMP8;MMP9
simvastatin CTD 00007319	13/305	9.207205838775068E-4	0.018774068155627287	0	0	2.9379018730779984	20.536973966564915	CX3CR1;CIITA;ANXA3;RETN;MMP8;MMP9;SOCS3;CD40LG;CD27;HLA-DRA;CD24;S100A9;S100A8
withaferin A PC3 DOWN	4/29	9.551278856605014E-4	0.019176029089030065	0	0	10.385742574257426	72.21897790666631	TBC1D8;CYP1B1;FAM105A;MAP2K6
D-MONAPTERIN BOSS	4/29	9.551278856605014E-4	0.019176029089030065	0	0	10.385742574257426	72.21897790666631	LDHA;CD4;IL1R1;MMP9
methacholine BOSS	5/50	9.929195881362071E-4	0.019782596374316796	0	0	7.2288447387785135	49.986455662227996	LDHA;CD4;RNASE3;MMP9;CCR3
co-dergocrine mesilate HL60 UP	8/132	0.0010005567796967	0.019783736325821116	0	0	4.222461970007552	29.165383636772425	ARL4C;SERPINB1;PLSCR1;ANXA1;GPR183;HLA-DRA;CBLB;GAS7
Demecolcine CTD 00005762	26/877	0.0010837220976558232	0.021267027630689463	0	0	2.048634430500437	13.986752015353016	ITGAM;TNFAIP6;BCL2A1;SLC2A3;GPR84;SAMSN1;SYNE2;UBE2J1;SOCS3;DRAM1;FNBP4;WSB1;ANXA1;ITGA4;IL1R1;GADD45A;PYHIN1;TDRD9;F5;SULF2;CEACAM1;IFI27;B3GNT5;GCLM;IL7R;CLEC2D
TOSYLPHENYLALANYL CHLOROMETHYL KETONE CTD 00006910	6/76	0.0011062017148815266	0.021546167730155108	0	0	5.587944945420029	38.036152233989185	ITGAM;HPGD;ALPL;PADI4;GCLM;MMP9
puromycin HL60 UP	12/274	0.0011389588395759095	0.022019870898467582	0	0	3.016845646267305	20.447095935820585	ARL4C;PLSCR1;ANXA1;TNFAIP6;BCL2A1;IL1R1;ACSL1;IFNGR1;MAPK14;SAMSN1;GPR18;FCAR
isoetarine HL60 UP	5/52	0.0011879662186652365	0.0226320571585129	0	0	6.920529801324503	46.61331494131811	ARL4C;PLSCR1;ANXA1;HP;HPR
ZINC SULFIDE CTD 00001487	5/52	0.0011879662186652365	0.0226320571585129	0	0	6.920529801324503	46.61331494131811	IFNGR1;IL1R2;NLRC4;MAPK14;CCR3
Vitamin D3 BOSS	10/203	0.00121537057180397	0.02298635646672726	0	0	3.401894593604438	22.8359191048282	CX3CR1;LDHA;HLA-DRB5;CEACAM1;CD4;CD40LG;LCN2;TXN;RETN;MMP9
apigenin HL60 DOWN	15/396	0.001265996647562548	0.023771591727613308	0	0	2.6038183583216483	17.372404256726245	CX3CR1;ST6GAL1;SERPINB1;GADD45A;ARG1;HGF;TBC1D8;IRAK3;FAM105A;PHTF1;LMNB1;SLC7A6;RPS6KA5;PDCD4;CYP1B1
staurosporine CTD 00007273	9/171	0.001338920914133949	0.024961311327782905	0	0	3.6411260253542133	24.089293911046276	PRKCH;ITGAM;CD28;PRKCQ;GCLM;JAK2;MMP9;MAP2K6;SRPK1
withaferin A MCF7 DOWN	4/32	0.0013948020985968027	0.025636855474208835	0	0	9.271570014144272	60.960598233913764	HLA-DRB5;BCL11B;CYP1B1;HLA-DRB1
HMN-176 CTD 00004250	4/32	0.0013948020985968027	0.025636855474208835	0	0	9.271570014144272	60.960598233913764	LDHA;GADD45A;HGF;GRB10
curcumin CTD 00000663	18/529	0.0014527199614717305	0.026514679017071448	0	0	2.3380169150657846	15.277345180632375	PRKCH;ITGAM;MME;BCL2A1;HPGD;GADD45A;HGF;TBC1D8;MAPK14;MMP9;DRAM1;STAT4;CYP1B1;ALPL;JAK2;GCLM;MS4A1;NAIP
scriptaid PC3 UP	21/664	0.001494053281115699	0.027079715720222046	0	0	2.1753907057173	14.153663035652883	IDI1;ANXA1;PFKFB3;GCA;ACSL1;GADD45A;IFNGR1;SORT1;CSGALNACT2;CBLB;ARL4C;UGCG;FAM102A;NFIL3;BCL6;MKNK1;STOM;FYN;MYBL1;ATP6V1C1;AGFG1
tamoxifen CTD 00006827	24/803	0.0015056613694864997	0.027101904650756993	0	0	2.0590682083127323	13.380902170303871	PFKFB3;ACSL1;GADD45A;KLRC4;LEF1;KCNA3;SLC2A3;BAZ1A;MAPK14;RASGRP1;MMP9;ARL4C;PLSCR1;FAM102A;IFI27;NFIL3;BCL6;CD6;TRAF5;GRB10;LCN2;CYP1B1;ADAM9;GYG1
p-Phenylenediamine CTD 00001400	5/55	0.0015318021512594978	0.027383586402652666	0	0	6.5043046357615895	42.15641702094328	ANXA1;TNFAIP6;SLC2A3;PGD;GCLM
1,6-Diisocyanatohexane CTD 00000793	4/33	0.0015682128679557709	0.02784377949227593	0	0	8.951405485376124	57.806552916973644	SOCS3;LDHA;GCLM;SYNE2
ARSENIC CTD 00005442	25/854	0.0016015518538266688	0.028183954607024615	0	0	2.017298462644047	12.984910858931887	PFKFB3;TNFAIP6;FAM117B;SOCS3;HLA-DMA;NFIL3;STAT4;S100A12;CCR3;HLA-DPA1;ANXA1;IL1R1;HGF;SH2D1B;MMP9;CD40LG;TRAF5;CD27;CD247;GCLM;IL7R;HLA-DRB1;IL18R1;CPEB4;HLA-DQB1
MERCURY CTD 00006274	14/365	0.0016212998021562495	0.028183954607024615	0	0	2.633023151794483	16.91592860531144	SERPINB1;KLF12;ACSL1;TXN;MMP9;F5;DOCK10;UGCG;CA1;GNLY;JAK2;GCLM;GAS7;HLA-DQB1
Dasatinib Kinome Scan	6/82	0.001641364406232851	0.028183954607024615	0	0	5.145217695401294	32.99230602952815	LCK;TXK;FYN;JAK2;BMX;MAPK14
Dasatinib FDA	6/82	0.001641364406232851	0.028183954607024615	0	0	5.145217695401294	32.99230602952815	LCK;TXK;FYN;JAK2;BMX;MAPK14
TRICHLOROETHYLENE CTD 00006932	6/82	0.001641364406232851	0.028183954607024615	0	0	5.145217695401294	32.99230602952815	SERPINB1;BCL2A1;BCL6;GADD45A;CYP1B1;CD27
nocodazole HL60 DOWN	10/212	0.001679520741707874	0.02865064794678138	0	0	3.2488248824882486	20.757543981137783	PSTPIP2;HGF;ERLIN1;PDSS1;FCGR1A;S100A9;FCGR1B;S100A8;FCGR1C;UBE2J1
rosiglitazone CTD 00003139	15/412	0.0018636024380021775	0.03158443092977716	0	0	2.4968082536834477	15.693048770531611	CX3CR1;ANXA1;HPGD;IL1R1;NFATC2;SLC2A3;RETN;ATP2B1;MMP9;CA1;DHRS9;PLBD1;ADAM9;CCR7;GOLGA8A
levodopa	4/35	0.0019589805179882624	0.032844897490507625	0	0	8.373043755988503	52.208700007319806	CA1;LCK;CA4;FYN
Idocyklin BOSS	6/85	0.001973266128712878	0.032844897490507625	0	0	4.949072711215779	30.82314740487749	CEACAM1;LDHA;CD4;CD40LG;MMP8;MMP9
parthenolide HL60 DOWN	9/181	0.001979935134929054	0.032844897490507625	0	0	3.4276767597939752	21.336229345821422	CX3CR1;ST6GAL1;WSB1;TBC1D8;CYP1B1;WDFY3;SLC2A3;IRAK3;ZFP36L2
Crizotinib	8/147	0.001988434159021617	0.032844897490507625	0	0	3.7639132840884484	23.413075568713765	ITK;LCK;TXK;IRAK3;FYN;BMX;JAK2;SRPK1
Glycidamide CTD 00002776	7/115	0.0020008960540194303	0.032844897490507625	0	0	4.231327160493827	26.294144714370418	ANXA1;IL1R1;TRAF5;SIDT1;CYP1B1;TXN;GCLM
WH-4-025 LINCS	6/86	0.002094448381030959	0.0340024872251119	0	0	4.886960132890366	30.145042843464505	LCK;TXK;FYN;JAK2;BMX;MAPK14
alpha-Tocopherol CTD 00007387	5/59	0.0020974714341927265	0.0340024872251119	0	0	6.021277900416973	37.13335772786768	LCK;HP;FYN;MAPK14;GCLM
EXEL-2880/GSK-1363089 Kinome Scan	8/149	0.002163913462342535	0.034654842468242054	0	0	3.710144927536232	22.764844182160193	ITK;LCK;TXK;MKNK1;IRAK3;FYN;BMX;MAPK14
9-Anthroic acid BOSS	4/36	0.002177545657008313	0.034654842468242054	0	0	8.110973597359736	49.716674032039386	LDHA;HLA-DRB5;CD4;LTF
oxozinc CTD 00007012	4/36	0.002177545657008313	0.034654842468242054	0	0	8.110973597359736	49.716674032039386	CR1;ATP2B1;CEACAM8;MMP9
Sunitinib	11/258	0.002232594206108334	0.03531558107844092	0	0	2.925730386256702	17.86038752632268	ITK;RPS6KA5;LCK;CAMK4;MKNK1;PRKCQ;IRAK3;FYN;JAK2;SRPK1;MAP2K6
VANADIUM CTD 00006979	8/150	0.0022561002170263474	0.03547241907493233	0	0	3.683828724857506	22.44968518717164	HGF;KCNA3;PRKCQ;ITGB7;CEACAM8;ATP2B1;BMX;MAP2K6
scriptaid MCF7 UP	21/688	0.00228866261014231	0.035768918637553465	0	0	2.094473742149904	12.733955580417867	IDI1;WSB1;ANXA1;GCA;ACSL1;IFNGR1;CSGALNACT2;TBC1D8;MBOAT2;CBLB;ACSL4;ATP11B;ARL4C;RPS6KA5;BCL6;MKNK1;GRB10;FYN;MYBL1;ATP6V1C1;MAP2K6
HG-5-113-01 LINCS	7/118	0.0023161311186522867	0.03598275130763374	0	0	4.116336336336336	24.97734069160509	ITK;LCK;IRAK3;FYN;BMX;JAK2;SRPK1
lactic acid BOSS	9/186	0.0023815405825082566	0.03678000544583757	0	0	3.329996587418951	20.11320501944192	LDHB;LDHA;CD4;PFKFB3;HP;SLC2A3;TXN;MMP9;LTF
Dasatinib RBC	4/37	0.0024123616704364477	0.03703684682258311	0	0	7.864786478647865	47.40224047179109	LCK;TXK;FYN;BMX
albendazole CTD 00007095	5/61	0.002431284207867332	0.03705967938092225	0	0	5.80564096499527	34.94610180947986	ARL4C;IL1R1;GPR183;CCR7;JAK2
Decitabine CTD 00000750	43/1801	0.00244224707031365	0.03705967938092225	0	0	1.6616786465335953	9.994725761640066	IDI1;CIITA;PFKFB3;ITGAM;TCF7;LEF1;HMGB2;RORA;SIPA1L2;CST7;IKZF3;ETS1;RASGRP1;LMNB1;DPP4;DRAM1;NFIL3;MKNK1;CA4;CYP1B1;CCR7;FYN;JAK2;AZI2;ANXA1;FCER1G;GADD45A;IL1R2;NSUN7;MMP9;SULF2;NELL2;CEACAM1;CD4;IFI27;DHRS9;BCL6;TTC3;CYSTM1;CD24;IL7R;S100A9;S100A8
helveticoside HL60 UP	12/301	0.0024996753621877002	0.03771186529080866	0	0	2.7311946513400973	16.36421060740695	DOCK10;DRAM1;DHRS9;TNFAIP6;GPR183;HGF;C3AR1;GRB10;ATP2B1;SAMSN1;GPR18;FCAR
genistein CTD 00007324	32/1232	0.0025623631556716893	0.03843544733507534	0	0	1.793260606060606	10.700072822970483	IDI1;SLFN5;KMT2A;TNFAIP6;HPGD;HMGB2;TXN;RASGRP1;LMNB1;LDHB;SOCS3;FAM102A;CYP1B1;MYBL1;ANXA1;GADD45A;ANXA3;IL1R2;HGF;GZMA;BAZ1A;MMP9;SULF2;NELL2;RASA3;PDCD4;ALPL;HLA-DRA;S100A9;ANKRD36B;S100A8;LTF
Afatinib	4/38	0.002664018330299422	0.03957038551066285	0	0	7.633080955154339	45.24829055039738	LCK;TXK;MKNK1;MAPK14
PP-242 Kinome Scan	7/121	0.002668347835201786	0.03957038551066285	0	0	4.007397660818714	23.749023871788932	PRKCH;LCK;TXK;IRAK3;FYN;BMX;JAK2
HEXACHLOROETHANE BOSS	9/190	0.0027473043158584274	0.040511097538929355	0	0	3.2557380696355076	19.199527236567114	LDHA;CEACAM1;CD4;CD40LG;IL1R1;HP;RETN;MMP9;F5
staurosporine TTD 00011086	7/122	0.0027944488088600537	0.040974783096206405	0	0	3.9723478260869567	23.357883479946597	ITK;PRKCH;LCK;PRKCQ;JAK2;MAP2K6;SRPK1
Insulin BOSS	9/191	0.0028453495736374007	0.04148805802901461	0	0	3.2376834574821154	18.979524948056316	DPP4;CX3CR1;SOCS3;LDHA;HLA-DRB5;CEACAM1;CD4;TXN;RETN
doxycycline CTD 00005875	3/19	0.0028920950693707786	0.04193537850587629	0	0	12.136307565789474	70.94611246199295	CYP1B1;MMP8;MMP9
niclosamide MCF7 UP	7/123	0.002925070713821927	0.04217919648107862	0	0	3.9379022988505747	22.975441389914057	RAB32;ANXA1;NFIL3;GADD45A;GRB10;CYP1B1;RASGRP1
vincristine CTD 00006988	32/1246	0.0030443258158145935	0.043657639446571916	0	0	1.771238580200689	10.263399105457346	ITGAM;TNFAIP6;BCL2A1;RORA;GPR84;SAMSN1;SYNE2;UBE2J1;DPP4;UGCG;SOCS3;DRAM1;ITGB7;FNBP4;OLAH;KLF12;WSB1;ANXA1;ITGA4;IL1R1;GADD45A;PYHIN1;TDRD9;NFATC2;GOLGA8B;CEACAM1;B3GNT5;TTC3;GCLM;CLEC2D;GOLGA8A;S100A8
latamoxef HL60 UP	31/1196	0.0030789107148770796	0.04391233314660753	0	0	1.7863034148161971	10.330513125990196	CX3CR1;KCNE1;CTSW;HPR;FCAR;LRRC37A4P;DOCK10;TESPA1;CA4;STAT4;MYBL1;PTGDR;HLA-DPA1;ST6GAL1;ARG1;TRAT1;IL1R2;GZMK;SULT1B1;CEACAM1;ASPH;RASA3;CD6;CD28;CASS4;PLBD1;HLA-DRA;KLRD1;PADI4;CD24;IL18R1
zardaverine HL60 UP	6/93	0.003106694797864681	0.044067790339276186	0	0	4.492152594798946	25.93856902268077	ARL4C;PLSCR1;TNFAIP6;GPR183;MCTP2;SAMSN1
ETHYL METHANESULFONATE CTD 00005938	52/2316	0.003137859997154335	0.04426926806796116	0	0	1.5698538072472805	9.048973671987534	ITGAM;TNFAIP6;DGKA;SIPA1L2;SYNE2;RPS6KA5;FAM102A;JAK2;AZI2;MYBL1;AGFG1;HLA-DPA1;ST6GAL1;KLF12;TRIQK;ANXA1;ITGA4;ACSL1;IL1R2;CSGALNACT2;ACSL4;MMP8;CEACAM1;SLC7A6;ASPH;RASA3;IDI1;BCL2A1;FAM117B;UBE2J1;DPP4;CD79A;LDHA;HLA-DMB;DRAM1;STOM;OLAH;BCL11B;GCA;GADD45A;PYHIN1;TDRD9;RAB27A;ELP2;TTC39C;SULF2;GPR183;CLEC2D;GPR18;IL18R1;CNIH4;CPEB4
PKC-412 Kinome Scan	7/125	0.0032002984629234117	0.044833013222228546	0	0	3.8707627118644066	22.235639765797252	RPS6KA5;PRKCH;LCK;PRKCQ;IRAK3;JAK2;SRPK1
enoxaparin CTD 00006081	5/65	0.0032121737442746125	0.044833013222228546	0	0	5.417494481236203	31.100792364653554	ITGAM;CR1;CD40LG;HGF;MMP9
valproic acid MCF7 UP	7/126	0.0033451166712827277	0.045944685018844134	0	0	3.8380392156862744	21.877797265687047	RPS6KA5;BCL6;GRB10;FYN;MYBL1;S100A8;ATP6V1C1
0317956-0000 MCF7 DOWN	3/20	0.003364135890973036	0.045944685018844134	0	0	11.421826625386997	65.04255277400655	SIDT1;RASGRP1;ZFP36L2
Rosuvastatin CTD 00003899	3/20	0.003364135890973036	0.045944685018844134	0	0	11.421826625386997	65.04255277400655	GZMK;IL18RAP;GPR183
5-Aminosalicylic acid TTD 00001112	3/20	0.003364135890973036	0.045944685018844134	0	0	11.421826625386997	65.04255277400655	ITGA4;HPGD;PADI4
Nilotinib	5/66	0.0034326488807182396	0.045944685018844134	0	0	5.328411681684942	30.235662052690422	CA1;LCK;CA4;FYN;MAPK14
cefepime HL60 DOWN	5/66	0.0034326488807182396	0.045944685018844134	0	0	5.328411681684942	30.235662052690422	GOLGA8B;KMT2A;DDX24;TTC3;GOLGA8A
corbadrine HL60 UP	5/66	0.0034326488807182396	0.045944685018844134	0	0	5.328411681684942	30.235662052690422	ARL4C;PLSCR1;ANXA1;GPR183;MCTP2
syrosingopine PC3 UP	5/66	0.0034326488807182396	0.045944685018844134	0	0	5.328411681684942	30.235662052690422	WSB1;NFIL3;GRB10;CBLB;ATP2B1
Cornstarch BOSS	6/95	0.003453478794570131	0.045987651295041024	0	0	4.390757400425548	24.88845161897944	LDHA;HLA-DMA;HLA-DRB5;HP;TXN;PGD
Staurosporine, Streptomyces sp. RBC	9/197	0.003493182091092892	0.04606887896714048	0	0	3.1333892617449663	17.725401894375462	ITK;RPS6KA5;PRKCH;LCK;TXK;PRKCQ;FYN;JAK2;BMX
N-NITROSODIMETHYLAMINE CTD 00005845	7/127	0.003494880473369278	0.04606887896714048	0	0	3.805861111111111	21.527686309888416	UGCG;SERPINB1;ACSL1;GADD45A;GRB10;ATP2B1;F5
IVERMECTIN CTD 00006182	4/41	0.0035258211414062875	0.04624318180437392	0	0	7.0131121220230135	39.60754602352829	ARL4C;IL1R1;GPR183;CCR7
5224221 MCF7 UP	6/96	0.003637288652378526	0.04746661691353977	0	0	4.341749723145072	24.385510047006843	RAB32;ANXA1;NFIL3;GADD45A;GRB10;FYN
N-Acetyl-L-cysteine CTD 00005305	12/316	0.003701201332340846	0.04806037550950054	0	0	2.5944246208742197	14.526437258645355	GADD45A;HGF;CYP1B1;FYN;TXN;GCLM;MAPK14;ETS1;MMP9;ZFP36L2;FKBP5;MAP2K6
beta-D-allopyranose BOSS	6/97	0.003828265586260936	0.04940724641197098	0	0	4.293819137672958	23.896578118427108	CD79A;CD4;CR1;DHRS9;JAK2;MMP9
orciprenaline HL60 UP	4/42	0.0038505888250679543	0.04940724641197098	0	0	6.828209136703144	37.96162808467542	ARL4C;PLSCR1;ANXA1;GPR183
GW559768X GSK	3/21	0.0038806457909785633	0.04940724641197098	0	0	10.786732456140351	59.88528180511776	LCK;FYN;BMX
Gallic acid TTD 00008156	3/21	0.0038806457909785633	0.04940724641197098	0	0	10.786732456140351	59.88528180511776	CA1;HPGD;CA4
prednisolone BOSS	6/98	0.004026576566720204	0.051016334170581226	0	0	4.246930521450238	23.421137013383635	LDHA;CEACAM1;CD4;ITGA4;JAK2;MMP9
melphalan CTD 00006262	11/280	0.00416249867519397	0.05248367894809788	0	0	2.683412036571888	14.709498063692322	FGD4;CIITA;KLF12;BCL2A1;B3GNT5;HGF;ZNF438;YOD1;EXOC6;ATP2B1;JAK2
alexidine MCF7 UP	6/99	0.004232388944879117	0.053108342048723535	0	0	4.201050262565642	22.958692141464997	BCL6;NFIL3;GADD45A;GRB10;CYP1B1;ATP2B1
labetalol HL60 UP	3/22	0.004442838989218036	0.05499394156472036	0	0	10.21849030470914	55.34806131504867	ARG1;S100A12;SLC2A3
POTASSIUM PERSULFATE CTD 00000451	3/22	0.004442838989218036	0.05499394156472036	0	0	10.21849030470914	55.34806131504867	LCN2;S100A9;LTF
mefloquine PC3 UP	6/100	0.004445870371707278	0.05499394156472036	0	0	4.156146179401993	22.50877177625585	BCL6;CSGALNACT2;CYP1B1;CBLB;UPP1;GCLM
1-Methyl-3-nitro-1-nitrosoguanidine CTD 00006318	7/133	0.004503398368515098	0.05544278180105852	0	0	3.6235185185185186	19.57759145120539	HMGB2;ALPL;FYN;MAPK14;ETS1;MYBL1;HLA-DRB1
7646-79-9 CTD 00000928	65/3095	0.004571084029456118	0.056011874727138346	0	0	1.4770954368164089	7.958597446363361	DYSF;CBLB;RORA;SLC2A3;SIPA1L2;GIMAP7;PHTF1;LMNB1;GRB10;CYP1B1;KIF1B;UPP1;AZI2;HLA-DPA1;FNBP4;SH3GLB1;SLC38A1;PRKCH;WSB1;MME;ANXA3;IL1R2;CSGALNACT2;ACSL4;PGD;RAB32;PLSCR1;SLC7A6;CLEC4D;SLPI;ASPH;ZNF438;EXOC6;S100A9;FKBP5;B4GALT5;IDI1;PFKFB3;HPGD;ZFP36L2;UBE2J1;SNX3;LDHB;FGD4;LDHA;HLA-DMB;DRAM1;NFIL3;GADD45A;SORT1;RAB27A;KLHL2;BMX;SULF2;BST1;SULT1B1;CAPZA2;TTC3;LCN2;PDCD4;ESYT1;CD24;GCLM;IL18R1;CPE…
myricetin CTD 00001847	6/101	0.004667188718777398	0.05669529867353564	0	0	4.11218744535758	22.070925778458165	ITGA4;HPGD;HGF;CYP1B1;ALPL;MMP9
arachidonic acid CTD 00007139	8/169	0.004670302381153319	0.05669529867353564	0	0	3.2459336504705125	17.41940505130301	IDI1;HPGD;DDX24;CYP1B1;RETN;GCLM;MAPK14;MMP9
quinpirole HL60 DOWN	10/245	0.004738500188880276	0.057041320295594694	0	0	2.787878787878788	14.920823758963007	PSTPIP2;HGF;ERLIN1;KCNA3;GRB10;PDSS1;FCGR1A;FCGR1B;FCGR1C;UBE2J1
3-(1-methylpyrrolidin-2-yl)pyridine CTD 00006393	16/500	0.004746631981491031	0.057041320295594694	0	0	2.1821589844082814	11.675248789732223	IDI1;MME;BCL2A1;ACSL1;NFATC2;OLFM4;MMP9;CD4;IFI27;LCK;CAPZA2;C3AR1;FYN;XIST;UPP1;LTF
Bortezomib CTD 00003736	24/879	0.004764370813961549	0.057041320295594694	0	0	1.8685016427995784	9.990111813155067	BCL2A1;IL1R1;GADD45A;GZMA;TCF7;SLC2A3;CST7;MAPK14;RASGRP1;MMP9;PHTF1;ARL4C;CD79A;SOCS3;HLA-DMB;BCL6;CD5;CD27;HLA-DRA;IL7R;IL18R1;GAS7;FKBP5;MAP2K6
bicalutamide CTD 00002279	8/171	0.005009168161547933	0.05966202079832599	0	0	3.205777951043355	16.979356155947762	MME;ACSL1;GADD45A;ARG1;LCN2;ADAM9;UPP1;LMNB1
5-Aminosalicylic acid	3/23	0.005051841607827603	0.05966202079832599	0	0	9.707072368421052	51.331022246723315	ITGA4;HPGD;PADI4
oseltamivir BOSS	3/23	0.005051841607827603	0.05966202079832599	0	0	9.707072368421052	51.331022246723315	CD4;LDHA;MMP9
CHIR-258/TKI-258 Kinome Scan	6/103	0.005134008296812625	0.06035928673279707	0	0	4.026989074219954	21.22975717432516	ITK;RPS6KA5;LCK;FYN;JAK2;SRPK1
cyclosporin A CTD 00007121	94/4826	0.005331662359301496	0.06240196752366325	0	0	1.395288893122046	7.303070715212222	HP;HMGB2;CBLB;SLC2A3;SIPA1L2;ETS1;PHTF1;LMNB1;RPS6KA5;FAM102A;PSTPIP2;GRB10;CYP1B1;CCR7;UPP1;JAK2;AZI2;GYG1;MYBL1;AGFG1;FNBP4;SH3GLB1;ST6GAL1;SLC38A1;KLF12;WSB1;ANXA1;BTN3A1;MME;ACSL1;ANXA3;ARG1;IL1R2;HGF;CSGALNACT2;PGD;F5;RAB32;ARL4C;PSMA6;CEACAM1;PLSCR1;SLC7A6;SLPI;ASPH;B3GNT5;GPR160;S100A9;S100A8;FKBP5;IDI1;SLFN5;PFKFB3;HPGD;HPR;TXN;RASGRP1;FAM117B;ZFP36L2;UBE2J1;LILRA5;DPP4;LDHB;UGCG;LDHA;HLA…
NVP-TAE684 LINCS	9/212	0.005623831277821744	0.06514860095163184	0	0	2.8996264092306676	15.022216685965907	ITK;LCK;TXK;PRKCQ;IRAK3;FYN;JAK2;BMX;SRPK1
lobeline HL60 DOWN	36/1510	0.005654964005511747	0.06514860095163184	0	0	1.641951263474643	8.497461537345586	KMT2A;BCL2A1;SLC2A3;PYGL;TARP;SAMSN1;ZFP36L2;UBE2J1;NFIL3;PSTPIP2;CYP1B1;STOM;FCGR1A;GYG1;FCGR1B;FCGR1C;SH3GLB1;SERPINB1;SLC38A1;WSB1;ANXA1;ITGA4;ACSL1;IFNGR1;CSGALNACT2;ERLIN1;TBC1D8;RAB27A;IRAK3;BAZ1A;ATP2B1;SRPK1;BCL6;TTC3;ADAM9;GPR18
SU-6656 MRC	3/24	0.005708694679729023	0.06514860095163184	0	0	9.24436090225564	47.75419492340524	LCK;JAK2;SRPK1
dipivefrine HL60 DOWN	3/24	0.005708694679729023	0.06514860095163184	0	0	9.24436090225564	47.75419492340524	HGF;ERLIN1;UBE2J1
tanespimycin ssMCF7 DOWN	3/24	0.005708694679729023	0.06514860095163184	0	0	9.24436090225564	47.75419492340524	PFKFB3;CYP1B1;RASGRP1
menadione HL60 UP	12/334	0.005716103301886473	0.06514860095163184	0	0	2.4471207495525844	12.638076672693943	ARL4C;ANXA1;BCL6;TNFAIP6;IL1R1;GPR183;CYP1B1;UPP1;ATP2B1;PGD;GCLM;ATP6V1C1
PARAQUAT CTD 00006471	9/214	0.0059706248021806725	0.06775361188561546	0	0	2.8710427238500573	14.702333307628837	BCL2A1;GADD45A;CD27;TXN;GCLM;MMP9;NAIP;SRPK1;LMNB1
ciclopirox HL60 UP	8/177	0.006139432302052696	0.0693676117244915	0	0	3.0910134372959175	15.742602529601673	WSB1;PFKFB3;TNFAIP6;NFIL3;GADD45A;SLC2A3;UPP1;ATP2B1
GSK-690693 Kinome Scan	4/48	0.006230813352701878	0.06942683773197775	0	0	5.895289528952896	29.937744620880448	RPS6KA5;PRKCH;CAMK4;PRKCQ
prednisolone CTD 00006605	4/48	0.006230813352701878	0.06942683773197775	0	0	5.895289528952896	29.937744620880448	HPGD;KMT2A;ITGA4;PDCD4
Silica CTD 00006678	24/899	0.006249705413757355	0.06942683773197775	0	0	1.8238546188793539	9.256465171752454	PFKFB3;KMT2A;BCL2A1;CSGALNACT2;HP;TDRD9;NFATC2;ETS1;MMP9;LDHA;IL18RAP;SLPI;CYP1B1;ADAM9;CCR7;KIF1B;KLRD1;UBASH3A;XIST;FOLR3;IL7R;MCTP2;MYBL1;IL18R1
azacyclonol HL60 DOWN	20/703	0.006251075427975008	0.06942683773197775	0	0	1.9395881053560589	9.843413051382642	SH3GLB1;WSB1;KMT2A;ANXA3;HGF;ERLIN1;TBC1D8;CST7;MAPK14;UBE2J1;PSTPIP2;TTC3;S100A12;CHPT1;FCGR1A;FCGR1B;ATP6V1C1;GPR18;FCGR1C;AGFG1
niclosamide HL60 UP	8/178	0.0063452298421119244	0.07017394020301747	0	0	3.07267361794216	15.547888145519488	BCL6;TNFAIP6;BCL2A1;NFIL3;IL1R1;C3AR1;BPI;SAMSN1
BMS-536924,KIN001-126 LINCS	7/142	0.0064093204798412375	0.07058365591723895	0	0	3.380395061728395	17.071001900450458	ITK;LCK;TXK;IRAK3;FYN;JAK2;SRPK1
Panobinostat CTD 00004412	5/77	0.006623703361110283	0.07263809148108336	0	0	4.511819352465047	22.636251784923527	HLA-DMA;HLA-DRB5;HLA-DMB;HLA-DPA1;SULF2
Go 6976 RBC	4/49	0.006704234250166917	0.07290854747056522	0	0	5.763989732306564	28.848860687406468	ITK;TXK;JAK2;BMX
Lenalidomide BOSS	4/49	0.006704234250166917	0.07290854747056522	0	0	5.763989732306564	28.848860687406468	LDHA;CD4;JAK2;IKZF3
lomustine PC3 DOWN	6/109	0.0067400200903169095	0.07299357857148189	0	0	3.7912460084507953	18.955063753767558	ARL4C;TBC1D8;CYP1B1;ATP2B1;FAM105A;MAP2K6
HG-6-64-01 LINCS	7/145	0.007161565430872983	0.07661481070165127	0	0	3.306400966183575	16.330402607622098	LCK;TXK;FYN;BMX;JAK2;MAPK14;SRPK1
fluconazole BOSS	4/50	0.007200871706599775	0.07661481070165127	0	0	5.638398622470943	27.817339509974182	LDHA;CD4;DHRS9;LTF
DICHLOROMETHANE CTD 00006313	4/50	0.007200871706599775	0.07661481070165127	0	0	5.638398622470943	27.817339509974182	BCL2A1;BCL6;GADD45A;CYP1B1
Dasatinib TTD 00007441	4/50	0.007200871706599775	0.07661481070165127	0	0	5.638398622470943	27.817339509974182	LCK;TXK;FYN;BMX
methotrexate BOSS	8/182	0.007221166066132648	0.07661481070165127	0	0	3.001422365740207	14.799229816331778	LDHA;CD4;CR1;CD40LG;BCL6;CD28;ICOS;MMP9
Velcade(Bortezomib) BOSS	8/183	0.007453744832937575	0.07851357190622012	0	0	2.9841184902054465	14.619312000962498	CX3CR1;CD79A;PSMA6;LDHA;CEACAM1;CD4;BCL6;JAK2
oxygen CTD 00006454	16/525	0.0074602934225067394	0.07851357190622012	0	0	2.072279721035114	10.150358742421965	CX3CR1;PFKFB3;MME;HPGD;RORA;SLC2A3;TXN;ETS1;MMP9;GPR141;LDHB;SOCS3;LDHA;CD40LG;CYP1B1;UPP1
Medroxyprogesterone acetate CTD 00006623	13/390	0.00755358519052032	0.07917613392473107	0	0	2.265540699038236	11.068826885358261	CD163;ACSL1;GADD45A;TXN;ATP2B1;MMP9;UGCG;LDHA;CD40LG;LCN2;CYP1B1;STOM;FKBP5
Zoledronic acid BOSS	4/51	0.007721185184749639	0.07996941798490699	0	0	5.518151815181518	26.839117299698913	CEACAM1;LDHA;CD40LG;MMP9
ETHYLBENZENE CTD 00000178	4/51	0.007721185184749639	0.07996941798490699	0	0	5.518151815181518	26.839117299698913	BCL2A1;BCL6;GADD45A;CYP1B1
O-XYLENE CTD 00001228	4/51	0.007721185184749639	0.07996941798490699	0	0	5.518151815181518	26.839117299698913	BCL2A1;BCL6;GADD45A;CYP1B1
dinoprost HL60 UP	5/80	0.007766584845720291	0.0800803967471242	0	0	4.330684326710816	21.038138540606194	ARL4C;PLSCR1;GPR183;PADI4;SAMSN1
Sunitinib Kinome Scan	8/185	0.007935789149621987	0.0800803967471242	0	0	2.9500973111879523	14.267769443842882	ITK;RPS6KA5;LCK;CAMK4;IRAK3;FYN;JAK2;SRPK1
IRON BOSS	8/185	0.007935789149621987	0.0800803967471242	0	0	2.9500973111879523	14.267769443842882	LDHA;CD4;HP;LCN2;TXN;JAK2;MMP9;LTF
LY-317615 Kinome Scan	3/27	0.007975551637920601	0.0800803967471242	0	0	8.087582236842104	39.07413827682096	RPS6KA5;PRKCH;PRKCQ
5-Aminosalicylic acid BOSS	3/27	0.007975551637920601	0.0800803967471242	0	0	8.087582236842104	39.07413827682096	HPGD;ITGA4;PADI4
Tyrphostin 23 CTD 00002512	3/27	0.007975551637920601	0.0800803967471242	0	0	8.087582236842104	39.07413827682096	HPGD;ALPL;JAK2
Tyrphostin 23 TTD 00011605	3/27	0.007975551637920601	0.0800803967471242	0	0	8.087582236842104	39.07413827682096	HPGD;ALPL;JAK2
AST-487 Kinome Scan	7/148	0.007977357530364862	0.0800803967471242	0	0	3.2355555555555555	15.631447941698237	ITK;RPS6KA5;LCK;MKNK1;FYN;JAK2;MAPK14
hesperadin TTD 00008420	5/81	0.00817617939271338	0.08131860200828107	0	0	4.2734837922621125	20.54062935279597	RPS6KA5;LCK;TXK;FYN;SRPK1
CHROMIUM CTD 00005668	7/149	0.008263936344188084	0.08131860200828107	0	0	3.212605633802817	15.407188382379925	UGCG;SERPINB1;ACSL1;CYP1B1;ATP2B1;CD24;F5
resveratrol CTD 00002483	37/1602	0.008264040911871481	0.08131860200828107	0	0	1.587352975979174	7.612693430629579	ITGAM;BCL2A1;TCF7;LEF1;HMGB2;SLC2A3;TXN;RASGRP1;PHTF1;LMNB1;UGCG;FGD4;SOCS3;GRB10;CYP1B1;FYN;PDSS1;WSB1;MME;ATP8B2;GADD45A;ANXA3;HGF;MAPK14;MMP9;SRPK1;NELL2;CEACAM1;BCL6;B3GNT5;PDCD4;ADAM9;CD24;GCLM;IL7R;NAIP;FKBP5
(-)-isoprenaline PC3 UP	4/52	0.008265621556287265	0.08131860200828107	0	0	5.402915291529153	25.910492593250666	BCL2A1;IL1R2;JAK2;CD24
pararosaniline MCF7 UP	4/52	0.008265621556287265	0.08131860200828107	0	0	5.402915291529153	25.910492593250666	NFIL3;GADD45A;GRB10;CYP1B1
tolnaftate PC3 UP	10/266	0.00828764296329608	0.08131860200828107	0	0	2.556423611111111	12.252911968241682	RASA3;CD6;IL1R1;CA4;PADI4;IL18R1;S100A8;FCAR;HLA-DQB1;LILRA5
Sunitinib FDA	8/187	0.00844089618356169	0.08251213123256933	0	0	2.9168363819809047	13.926921814022565	ITK;RPS6KA5;LCK;CAMK4;IRAK3;FYN;JAK2;SRPK1
ebselen BOSS	5/82	0.008600519031179525	0.08344741513523629	0	0	4.217768985980906	20.05942554725862	ITGA4;HPGD;GPR183;PADI4;TXN
ebselen CTD 00001949	5/82	0.008600519031179525	0.08344741513523629	0	0	4.217768985980906	20.05942554725862	ITGA4;HPGD;GPR183;ADAM9;PADI4
trichostatin A MCF7 UP	23/874	0.00866860187217414	0.08379648476435002	0	0	1.7931100114198706	8.513771976045742	IDI1;WSB1;ANXA1;GCA;ACSL1;IFNGR1;CSGALNACT2;TBC1D8;MBOAT2;CBLB;ATP11B;FAM105A;ARL4C;RPS6KA5;NFIL3;BCL6;MKNK1;GRB10;STOM;FYN;TLR5;MYBL1;B4GALT5
Pazopanib hydrochloride	3/28	0.00883261605573284	0.08439388527696054	0	0	7.763684210526316	36.716823095859944	ITK;LCK;FYN
benzoic acid CTD 00007316	3/28	0.00883261605573284	0.08439388527696054	0	0	7.763684210526316	36.716823095859944	TXN;PGD;GCLM
4-OCTYLPHENOL CTD 00002947	3/28	0.00883261605573284	0.08439388527696054	0	0	7.763684210526316	36.716823095859944	FAM102A;KMT2A;LTF
parthenolide HL60 UP	7/151	0.008859741212983597	0.08439388527696054	0	0	3.167662037037037	14.97112381397858	ANXA1;BCL6;TNFAIP6;DHRS9;ERLIN1;PGD;GCLM
TERT-BUTYL HYDROPEROXIDE CTD 00007349	32/1342	0.008919620102861786	0.0846553035217064	0	0	1.6329104788341429	7.706524144393387	RORA;SLC2A3;TXN;PYGL;ETS1;LMNB1;DPP4;CYP1B1;UPP1;ATP6V1C1;HLA-DPA1;MAP2K6;SH3GLB1;SERPINB1;PRKCH;BTN3A1;MME;ITGA4;RAB27A;ATP2B1;MAPK14;BST1;PSMA6;IFI27;ASPH;TTC3;PDCD4;PLBD1;ADAM9;XIST;CD24;GCLM
PD-173955 Kinome Scan	6/116	0.009041317112538316	0.08519074968853793	0	0	3.5487163998791904	16.700083421476243	LCK;TXK;FYN;BMX;JAK2;MAPK14
LITHOCHOLIC ACID CTD 00006221	6/116	0.009041317112538316	0.08519074968853793	0	0	3.5487163998791904	16.700083421476243	ST6GAL1;ITGAM;ALPL;TXN;GCLM;MMP9
cholesterol BOSS	8/190	0.009243236192911097	0.08678002324999266	0	0	2.868315630857437	13.434798079035094	LDHA;CEACAM1;CD4;CD40LG;HP;RETN;PGD;MMP9
fenoterol HL60 UP	5/84	0.009494438833661098	0.08845137426396225	0	0	4.110570877693017	19.143130150404325	ARL4C;PLSCR1;ANXA1;GPR183;GAS7
AFLATOXIN B1 CTD 00007128	63/3082	0.009506211139870975	0.08845137426396225	0	0	1.4260258798103813	6.639305394354093	DGKA;HP;DYSF;HMGB2;CBLB;RORA;CD3D;ETS1;GIMAP7;DOCK10;PSTPIP2;CYP1B1;CCR7;UPP1;MYBL1;ST6GAL1;ANXA1;ACSL1;ANXA3;ARG1;IFNGR1;IL1R2;CSGALNACT2;ACSL4;BAZ1A;F5;CEACAM1;SLC7A6;IFI27;B3GNT5;GPR160;EXOC6;MCTP2;NAIP;SKAP1;GOLGA8A;S100A8;HLA-DQB1;IDI1;SLFN5;BCL2A1;HPGD;HPR;TXN;LDHB;DRAM1;NFIL3;STOM;FYN;MAP2K6;GADD45A;PYHIN1;KLRC4;ERLIN1;TTC39C;SULF2;BST1;SULT1B1;DHRS9;PDCD4;ALPL;IL18R1;CPEB4
actinomycin D CTD 00005748	8/191	0.009522925734932335	0.08845137426396225	0	0	2.8524955681049766	13.275665990648234	BCL2A1;GADD45A;CD28;CYP1B1;ADAM9;STOM;FCAR;LMNB1
Kinome 635 Roche	3/29	0.009741559659385985	0.08859049028222098	0	0	7.464701417004049	34.571675101213934	LCK;FYN;JAK2
hydrocotarnine HL60 DOWN	3/29	0.009741559659385985	0.08859049028222098	0	0	7.464701417004049	34.571675101213934	WSB1;ITGA4;SLC2A3
mefloquine HL60 UP	3/29	0.009741559659385985	0.08859049028222098	0	0	7.464701417004049	34.571675101213934	HGF;ATP2B1;GCLM
SODIUM HYDROXIDE BOSS	3/29	0.009741559659385985	0.08859049028222098	0	0	7.464701417004049	34.571675101213934	LDHA;TXN;MMP9
NSC321521 CTD 00005452	3/29	0.009741559659385985	0.08859049028222098	0	0	7.464701417004049	34.571675101213934	ITGAM;JAK2;HLA-DRB1
Chinomethionate CTD 00000210	3/29	0.009741559659385985	0.08859049028222098	0	0	7.464701417004049	34.571675101213934	GADD45A;LMNB1;FKBP5
dihydroergocristine HL60 DOWN	8/192	0.009808873388828238	0.08889291508625591	0	0	2.836847462556347	13.118909900517709	SLC38A1;PSTPIP2;ANXA3;HGF;GRB10;PDSS1;FYN;UBE2J1
SILVER CTD 00006742	5/85	0.009964513179917886	0.08975533592206034	0	0	4.05898178807947	18.706731569871707	IL1R1;IFNGR1;NLRC4;MAPK14;GCLM
anisomycin HL60 UP	28/1142	0.009972815102451148	0.08975533592206034	0	0	1.6737514719793054	7.712466649640926	IDI1;TNFAIP6;BCL2A1;SAMSN1;FCAR;LRRC37A4P;DOCK10;SOCS3;RRN3P2;NFIL3;C3AR1;CYP1B1;AGFG1;MGAM;ANXA1;IL1R1;GADD45A;YOD1;BAZ1A;ATP2B1;SRPK1;ARL4C;PLSCR1;DHRS9;BCL6;GPR183;WDFY3;MCTP2
cerivastatin BOSS	8/193	0.010101161039575948	0.09059804231372241	0	0	2.821368525716352	12.96448435790058	LDHA;CEACAM1;CD4;CD40LG;RETN;JAK2;PGD;MMP9
curcumin TTD 00007338	5/86	0.010450320715344167	0.09311585492065448	0	0	4.008666503147739	18.28401942577662	CA1;HPGD;CA4;ALPL;MMP9
AZ-628 LINCS	4/56	0.010693080824478127	0.09311585492065448	0	0	4.986290936785986	22.628578092647054	LCK;TXK;FYN;MAPK14
azathioprine CTD 00005457	4/56	0.010693080824478127	0.09311585492065448	0	0	4.986290936785986	22.628578092647054	DPP4;JAK2;GCLM;HLA-DRB1
PP242 MRC	3/30	0.010702971829960287	0.09311585492065448	0	0	7.187865497076023	32.61302653447072	LCK;MKNK1;JAK2
BUTHIONINE SULFOXIMINE BOSS	3/30	0.010702971829960287	0.09311585492065448	0	0	7.187865497076023	32.61302653447072	LDHA;TXN;GCLM
Cladribine CTD 00007175	3/30	0.010702971829960287	0.09311585492065448	0	0	7.187865497076023	32.61302653447072	KMT2A;JAK2;LMNB1
dichlorvos CTD 00004426	3/30	0.010702971829960287	0.09311585492065448	0	0	7.187865497076023	32.61302653447072	GZMK;GNLY;GZMA
ZIRAM CTD 00007014	3/30	0.010702971829960287	0.09311585492065448	0	0	7.187865497076023	32.61302653447072	GZMK;GNLY;GZMA
bisindolylmaleimide iv TTD 00002467	3/30	0.010702971829960287	0.09311585492065448	0	0	7.187865497076023	32.61302653447072	LCK;PRKCQ;MAPK14
quercetin CTD 00006679	64/3159	0.010794851916861057	0.09360320100666897	0	0	1.4124360943244447	6.396479471433687	OXNAD1;DGKA;HP;HMGB2;RORA;SLC2A3;CD3D;PHTF1;LMNB1;RPS6KA5;GRB10;CYP1B1;CCR7;JAK2;MYBL1;ST6GAL1;SERPINB1;SLC38A1;WSB1;ANXA1;FCER1G;IL1R1;ANXA3;ARG1;IL1R2;HGF;CSGALNACT2;TBC1D8;BAZ1A;PGD;MMP9;PLSCR1;ASPH;GPR160;PPP1R3D;ADAM9;PRKCQ;EXOC6;GOLGA8A;IDI1;PFKFB3;KMT2A;HPGD;HPR;FAM117B;DPP4;UGCG;HLA-DMA;DRAM1;NFIL3;TIFA;METTL7B;ATP6V1C1;MAP2K6;CD74;GCA;GADD45A;KLHL2;MAPK14;TTC39C;SULF2;VNN1;CD24;GCLM
VX-680/MK-0457 Kinome Scan	5/87	0.010952099503493152	0.09372124493153156	0	0	3.959578420287514	17.87442435295346	ITK;LCK;FYN;JAK2;SRPK1
apigenin MCF7 DOWN	5/87	0.010952099503493152	0.09372124493153156	0	0	3.959578420287514	17.87442435295346	ARL4C;RPS6KA5;CYP1B1;PHTF1;AGFG1
Pioglitazone BOSS	5/87	0.010952099503493152	0.09372124493153156	0	0	3.959578420287514	17.87442435295346	DPP4;CEACAM1;LDHA;RETN;MMP9
nifedipine CTD 00006395	5/87	0.010952099503493152	0.09372124493153156	0	0	3.959578420287514	17.87442435295346	HPGD;HGF;KCNA3;PDCD4;MMP9
Nintedanib FDA	7/158	0.011194579941881529	0.09517216172088205	0	0	3.0197350993377485	13.565633145744046	ITK;RPS6KA5;LCK;TXK;FYN;JAK2;SRPK1
BIBF-1120 (derivative) Kinome Scan	7/158	0.011194579941881529	0.09517216172088205	0	0	3.0197350993377485	13.565633145744046	ITK;RPS6KA5;LCK;TXK;FYN;JAK2;SRPK1
OTSSP167 LINCS	9/237	0.011252616704559496	0.09535496623019572	0	0	2.57837336630166	11.56955986320435	ITK;RPS6KA5;PRKCH;LCK;TXK;FYN;JAK2;BMX;SRPK1
fulvestrant MCF7 DOWN	8/197	0.011335345050808313	0.09574514751653625	0	0	2.761090761090761	12.369215993647508	UGCG;KMT2A;DDX24;TTC3;BAZ1A;JAK2;RASGRP1;MYBL1
Gefitinib	5/88	0.011470083777066613	0.09584535700020956	0	0	3.911673182797415	17.47740680402203	LCK;TXK;MKNK1;IRAK3;MAPK14
midecamycin HL60 DOWN	9/238	0.011542767585640046	0.09584535700020956	0	0	2.5669822103689808	11.453094827917337	PSMA6;ITGA4;DDX24;IFNGR1;HGF;HMGB2;CHPT1;BAZ1A;SRPK1
cyclophosphamide BOSS	8/198	0.011660556408127036	0.09584535700020956	0	0	2.746417884175321	12.2257983504785	CD2;CD79A;LDHA;CD4;CR1;BCL6;ICOS;MMP9
rapamycin BOSS	8/198	0.011660556408127036	0.09584535700020956	0	0	2.746417884175321	12.2257983504785	LDHA;CD4;CD40LG;MKNK1;CD28;ICOS;JAK2;MMP9
hydrocortisone BOSS	8/198	0.011660556408127036	0.09584535700020956	0	0	2.746417884175321	12.2257983504785	LDHA;CEACAM1;CD4;IL1R1;HP;RETN;MMP9;LTF
CI-1033 Kinome Scan	3/31	0.01171737579410811	0.09584535700020956	0	0	6.930803571428571	30.819082454772555	LCK;TXK;MKNK1
vigabatrin HL60 UP	3/31	0.01171737579410811	0.09584535700020956	0	0	6.930803571428571	30.819082454772555	ARL4C;PLSCR1;GPR183
metronidazole BOSS	3/31	0.01171737579410811	0.09584535700020956	0	0	6.930803571428571	30.819082454772555	TXN;AZI2;LTF
Fingolimod CTD 00003287	2/11	0.011787877240255658	0.09584535700020956	0	0	14.341712204007287	63.687006583537446	IDI1;PDCD4
PTAQUILOSIDE CTD 00001981	2/11	0.011787877240255658	0.09584535700020956	0	0	14.341712204007287	63.687006583537446	GADD45A;MAP2K6
GSK690693 TTD 00008336	2/11	0.011787877240255658	0.09584535700020956	0	0	14.341712204007287	63.687006583537446	PRKCH;PRKCQ
sulfinpyrazone TTD 00011126	2/11	0.011787877240255658	0.09584535700020956	0	0	14.341712204007287	63.687006583537446	ITGA4;HPGD
neostigmine bromide PC3 DOWN	18/650	0.011953552351241719	0.09670294743375786	0	0	1.8784656826245019	8.315454336749644	KMT2A;DDX24;ERLIN1;BAZ1A;ATP2B1;MAPK14;UBE2J1;UGCG;GOLGA8B;RRN3P2;RPS6KA5;ASPH;TTC3;GRB10;CYP1B1;IL7R;GOLGA8A;AGFG1
Bosutinib	8/199	0.01199259604761119	0.09670294743375786	0	0	2.7318986499500952	12.084460289866215	ITK;LCK;TXK;PRKCQ;FYN;JAK2;BMX;MAP2K6
Pingyangmycin CTD 00001211	5/89	0.012004503819363046	0.09670294743375786	0	0	3.864908546199937	17.09245516683698	RPS4X;IDI1;SOCS3;UPP1;PGD
gossypol PC3 UP	4/58	0.012062206973115346	0.09686880061486478	0	0	4.801124556900135	21.209822834377874	PFKFB3;NFIL3;GADD45A;UPP1
vorinostat PC3 UP	13/416	0.012483576617592099	0.0999451993003539	0	0	2.1165240289664253	9.277447334971216	IDI1;ACSL1;GADD45A;CSGALNACT2;CBLB;ARL4C;UGCG;NFIL3;BCL6;GRB10;STOM;FYN;MYBL1
oxiglutatione BOSS	6/125	0.012762668324023929	0.1011195546589454	0	0	3.2788185041458444	14.299684597492984	LDHA;CD4;HP;TXN;GCLM;LTF
etacrynic acid HL60 UP	3/32	0.012785231048832177	0.1011195546589454	0	0	6.691470054446461	29.171226814511712	ANXA1;PGD;GCLM
Indeno[1,2,3-cd]pyrene CTD 00001895	3/32	0.012785231048832177	0.1011195546589454	0	0	6.691470054446461	29.171226814511712	CYP1B1;MAPK14;ETS1
U-0126 TTD 00011614	3/32	0.012785231048832177	0.1011195546589454	0	0	6.691470054446461	29.171226814511712	HPGD;LCK;MAPK14
Chlorophenothane CTD 00005755	5/91	0.01312355196221384	0.10348178435461669	0	0	3.7746419220699217	16.356832506525937	FAM102A;PDCD4;CYP1B1;MAPK14;MAP2K6
citric acid BOSS	6/126	0.013233546766491917	0.10403481042332502	0	0	3.251328903654485	14.06199832645995	LDHA;CEACAM1;CLEC4D;TXN;MMP9;LTF
zardaverine HL60 DOWN	4/60	0.013538848443771121	0.1054817744425153	0	0	4.629184347006129	19.915640158542136	PSTPIP2;HGF;ERLIN1;UBE2J1
sulfasalazine CTD 00006719	4/60	0.013538848443771121	0.1054817744425153	0	0	4.629184347006129	19.915640158542136	ITGAM;HPGD;HGF;MMP9
PONATINIB CTD 00004976	4/60	0.013538848443771121	0.1054817744425153	0	0	4.629184347006129	19.915640158542136	LCK;FYN;JAK2;BMX
Caspan CTD 00000180	21/809	0.013663703162230253	0.10563155699648984	0	0	1.7615854957225516	7.5625083173392325	SERPINB1;KLF12;TRIQK;ANXA1;GCA;KMT2A;GADD45A;ANXA3;ACSL4;SLC2A3;PYGL;PGD;SULF2;DPP4;LDHA;PLSCR1;CYP1B1;PLBD1;CYSTM1;CD24;GCLM
PKR Inhibitor MRC	5/92	0.013708619931637429	0.10563155699648984	0	0	3.7310649311106037	16.005262853061357	RPS6KA5;LCK;MKNK1;JAK2;MAP2K6
Regorafenib FDA	3/33	0.013906935709375552	0.10563155699648984	0	0	6.468092105263158	27.65347136498736	LCK;MAPK14;MAP2K6
TERT-BUTYL HYDROPEROXIDE BOSS	3/33	0.013906935709375552	0.10563155699648984	0	0	6.468092105263158	27.65347136498736	LDHA;TXN;GCLM
Pulmicort Nebuamp BOSS	3/33	0.013906935709375552	0.10563155699648984	0	0	6.468092105263158	27.65347136498736	CD4;RNASE3;MMP9
Cobalt sulfate CTD 00001238	3/33	0.013906935709375552	0.10563155699648984	0	0	6.468092105263158	27.65347136498736	LDHA;TNFAIP6;IL7R
MIGLITOL CTD 00002031	2/12	0.014003263877695588	0.10563155699648984	0	0	12.90688524590164	55.092585897245726	S100A12;S100A9
Osthole CTD 00002069	2/12	0.014003263877695588	0.10563155699648984	0	0	12.90688524590164	55.092585897245726	ACSL1;MMP9
AM 404 CTD 00003486	2/12	0.014003263877695588	0.10563155699648984	0	0	12.90688524590164	55.092585897245726	HPGD;NFATC2
Ilomastat TTD 00008545	2/12	0.014003263877695588	0.10563155699648984	0	0	12.90688524590164	55.092585897245726	MMP8;MMP9
Go 6976 TTD 00008282	2/12	0.014003263877695588	0.10563155699648984	0	0	12.90688524590164	55.092585897245726	LCK;MAPK14
lycorine HL60 UP	22/862	0.014045933118604416	0.10564808484022342	0	0	1.7325229741019215	7.389942272543009	SH3GLB1;MGAM;ANXA1;TNFAIP6;BCL2A1;IL1R1;ATP2B1;SAMSN1;FCAR;SRPK1;DOCK10;ARL4C;PLSCR1;DHRS9;BCL6;GPR183;CLEC5A;CYP1B1;WDFY3;UPP1;MCTP2;AGFG1
alpha-GalNAc BOSS	6/128	0.014211544098043531	0.10628117505986709	0	0	3.1977016502369153	13.602065684052256	UGCG;LDHA;CD4;CD40LG;MMP9;LTF
Dinoprostone CTD 00007049	6/128	0.014211544098043531	0.10628117505986709	0	0	3.1977016502369153	13.602065684052256	ANXA1;HPGD;IL1R1;CYP1B1;CCR7;MMP9
BX-912 LINCS	8/206	0.014514808286772412	0.10823899893850285	0	0	2.634370460457417	11.150199238730103	ITK;LCK;PRKCQ;IRAK3;FYN;JAK2;BMX;SRPK1
Vorinostat CTD 00003560	13/426	0.014933372697153956	0.11026942065966851	0	0	2.064205827609494	8.6782449507726	BCL2A1;ANXA3;TXK;TXN;MAPK14;MMP9;LMNB1;LDHB;DHRS9;MKNK1;CYP1B1;STOM;S100A9
sulpiride PC3 DOWN	17/617	0.015011316977544762	0.11026942065966851	0	0	1.8654080459770115	7.832756788254597	FNBP4;HPGD;ACSL1;CSGALNACT2;ERLIN1;KLHL2;MAPK14;PHTF1;SNX3;GOLGA8B;NFIL3;ASPH;PDCD4;CYP1B1;GYG1;ATP6V1C1;GOLGA8A
5-Aminosalicylic acid CTD 00007308	3/34	0.015082828802874199	0.11026942065966851	0	0	6.259125636672326	26.25201440273285	HPGD;ITGA4;PADI4
AH 6809 CTD 00002290	3/34	0.015082828802874199	0.11026942065966851	0	0	6.259125636672326	26.25201440273285	IL1R1;TCF7;CYP1B1
AH 23848 CTD 00002080	3/34	0.015082828802874199	0.11026942065966851	0	0	6.259125636672326	26.25201440273285	IL1R1;TCF7;CYP1B1
CADMIUM SELENIDE CTD 00002452	3/34	0.015082828802874199	0.11026942065966851	0	0	6.259125636672326	26.25201440273285	IFNGR1;NLRC4;MAPK14
Salmeterol CTD 00002421	3/34	0.015082828802874199	0.11026942065966851	0	0	6.259125636672326	26.25201440273285	SLPI;RNASE3;RNASE2
1h-pyrazolo[3,4-d]pyrimidine CTD 00000742	4/62	0.015125668318822737	0.11027372712884732	0	0	4.469102082622055	18.731625043980625	CEACAM1;GADD45A;DGKA;GRB10
colchicine HL60 DOWN	6/130	0.01523882629627449	0.1107892385328034	0	0	3.1458043082199123	13.16175815952837	PSTPIP2;HGF;ERLIN1;S100A9;S100A8;UBE2J1
dihydroergotamine HL60 DOWN	10/293	0.015504865962599708	0.11241027822884789	0	0	2.309312203305136	9.62198339294169	SLC38A1;PSTPIP2;HGF;ERLIN1;GRB10;STOM;IRAK3;PDSS1;UBE2J1;B4GALT5
Sodium dichromate CTD 00000827	8/209	0.01570615647114503	0.11308544998992902	0	0	2.5946521572738317	10.777413182322562	HK3;HLA-DMA;CD163;GRB10;CYP1B1;S100A9;MMP9;GAS7
DEOXYNIVALENOL CTD 00000341	6/131	0.0157713041365265	0.11308544998992902	0	0	3.1204784053156147	12.948622307538333	KMT2A;IFNGR1;CYP1B1;RORA;MAPK14;MAP2K6
Oxazolone CTD 00006449	6/131	0.0157713041365265	0.11308544998992902	0	0	3.1204784053156147	12.948622307538333	RAB32;IDI1;PYHIN1;SLC2A3;CCR7;GCLM
Chromium(VI) CTD 00002830	6/131	0.0157713041365265	0.11308544998992902	0	0	3.1204784053156147	12.948622307538333	LDHA;LCK;FYN;TXN;MAPK14;MMP9
toluene CTD 00006907	4/63	0.015961166549386896	0.11413327313397205	0	0	4.393130838507579	18.17700321006561	BCL2A1;BCL6;GADD45A;CYP1B1
sanguinarine HL60 UP	12/384	0.016037436479615384	0.11436532571529004	0	0	2.11273920174959	8.731590919479347	ANXA1;DHRS9;TNFAIP6;DDX24;IL1R1;GADD45A;KCNA3;GRB10;GCLM;IL7R;ITFG2;F5
SB 203580 TTD 00010833	3/35	0.016313192486878566	0.11556778307472133	0	0	6.063219572368421	24.954884784838047	IL1R1;LCK;MAPK14
roxarsone CTD 00006708	2/13	0.01638317231327467	0.11556778307472133	0	0	11.732935916542473	48.239972466818784	HGF;MMP9
4-(2-Aminoethyl)benzenesulfonyl fluoride CTD 00000065	2/13	0.01638317231327467	0.11556778307472133	0	0	11.732935916542473	48.239972466818784	ITGAM;TNFAIP6
CGS-27023A TTD 00002801	2/13	0.01638317231327467	0.11556778307472133	0	0	11.732935916542473	48.239972466818784	MMP8;MMP9
PHA-665752 Kinome Scan	4/64	0.016825107143942312	0.1177306424817411	0	0	4.31969196919692	17.645436442834132	LCK;IRAK3;JAK2;SRPK1
MINOCYCLINE HYDROCHLORIDE BOSS	4/64	0.016825107143942312	0.1177306424817411	0	0	4.31969196919692	17.645436442834132	CX3CR1;LDHA;CD4;MMP9
Dibenziodolium CTD 00000351	4/64	0.016825107143942312	0.1177306424817411	0	0	4.31969196919692	17.645436442834132	ITGAM;CD40LG;MAPK14;MMP9
Agarose BOSS	6/133	0.016874626786777133	0.11776143292376555	0	0	3.071023098856829	12.535744799940762	CX3CR1;LDHA;CD4;TXN;MMP9;LTF
OCHRATOXIN A CTD 00001202	10/298	0.017239222792899724	0.1197529285410041	0	0	2.2686354283576504	9.211948642709041	ARL4C;CX3CR1;GADD45A;IL1R2;HMGB2;CD24;MAPK14;RASGRP1;GPR18;F5
testosterone CTD 00006844	29/1248	0.01725176288560059	0.1197529285410041	0	0	1.5809219728401036	6.418291755332337	PFKFB2;HPGD;DGKA;DYSF;HMGB2;SLC2A3;SIPA1L2;FAM105A;LMNB1;FGD4;KIF1B;PDSS1;SH3GLB1;OLAH;WSB1;ANXA3;ARG1;SORT1;ANKRD22;KREMEN1;TBC1D8;ATP2B1;TTC39C;F5;SULF2;ASPH;CYSTM1;CD24;FKBP5
TG-101348 Kinome Scan	6/134	0.01744574313475097	0.12055496989376466	0	0	3.046875	12.335759738634152	ITK;LCK;IRAK3;FYN;JAK2;SRPK1
Quercetagetin MRC	3/36	0.01759825422587139	0.12055496989376466	0	0	5.8791866028708135	23.751652684324295	MKNK1;JAK2;SRPK1
primaquine MCF7 UP	3/36	0.01759825422587139	0.12055496989376466	0	0	5.8791866028708135	23.751652684324295	GADD45A;CYP1B1;S100A8
amphotericin b BOSS	3/36	0.01759825422587139	0.12055496989376466	0	0	5.8791866028708135	23.751652684324295	LDHA;CD4;DHRS9
N-formylmethionylleucylphenylalanine CTD 00006360	3/36	0.01759825422587139	0.12055496989376466	0	0	5.8791866028708135	23.751652684324295	ITGAM;TNFAIP6;MAPK14
hydroquinone CTD 00001535	7/173	0.017648450525790418	0.12058234521547903	0	0	2.744759036144578	11.08088670962102	HPGD;GADD45A;HMGB2;CYP1B1;TXN;GCLM;MMP9
Calcium phosphate BOSS	4/65	0.017717760267825688	0.12073982845698444	0	0	4.2486609316669375	17.135647170456924	CEACAM1;LDHA;CD40LG;MMP9
MANGANESE CTD 00006240	8/214	0.01784671902052887	0.12121651716679008	0	0	2.5310257492612918	10.18974665840701	DPP4;CR1;TNFAIP6;ARG1;SORT1;EXOC6;MAPK14;PHTF1
doxycycline HL60 UP	12/390	0.017880597359852177	0.12121651716679008	0	0	2.0785579768630615	8.364198571360127	CEACAM1;VNN1;TESPA1;CD6;IL1R1;ANKRD36;CA4;CD28;PADI4;HPR;FCAR;HLA-DPA1
COBALT CTD 00005696	7/174	0.018155471904238312	0.122634215950796	0	0	2.728183632734531	10.936696935442821	CA1;HLA-DMB;TNFAIP6;CYP1B1;OLFM4;GCLM;MMP9
curcumin BOSS	9/257	0.018183694089255957	0.122634215950796	0	0	2.368004438190084	9.489138461897204	LDHA;CEACAM1;CD4;HPGD;ALPL;PDSS1;TXN;JAK2;MMP9
cicloheximide HL60 UP	14/485	0.018240514202853515	0.1227003661583703	0	0	1.9500155793714629	7.8080770839041005	TNFAIP6;GADD45A;SAMSN1;FCAR;ARL4C;PLSCR1;VNN1;BCL6;GPR183;SIDT1;CYP1B1;PADI4;GPR18;AGFG1
3,4-DICHLOROANILINE CTD 00000754	6/136	0.018627549508233976	0.12295689795345315	0	0	2.999693329925888	11.948119411454906	DPP4;CEACAM1;HPGD;LCN2;CYP1B1;RORA
omeprazole CTD 00006436	4/66	0.018639382122928254	0.12295689795345315	0	0	4.179921217928245	16.64644687609984	HPGD;CYP1B1;BMX;MAPK14
DL-Mevalonic acid CTD 00006329	4/66	0.018639382122928254	0.12295689795345315	0	0	4.179921217928245	16.64644687609984	CD40LG;HLA-DRA;RETN;MMP9
5-Fluorouracil CTD 00005987	28/1203	0.018761913988715916	0.12295689795345315	0	0	1.5816487455197132	6.28851886938456	IDI1;ANKRD36;SLC2A3;CST7;ETS1;LMNB1;LDHB;LDHA;FAM102A;DRAM1;FYN;UPP1;PGLYRP1;JAK2;ANXA1;GADD45A;ANXA3;MMP9;ARL4C;RPS28;PLSCR1;PDCD4;CD24;GCLM;NAIP;ANKRD36B;GOLGA8A;FKBP5
Ropivacaina [Spanish] CTD 00001768	2/14	0.018922063842622766	0.12295689795345315	0	0	10.75464480874317	42.66826430414093	KCNE1;ITGAM
7-ACA CTD 00001461	2/14	0.018922063842622766	0.12295689795345315	0	0	10.75464480874317	42.66826430414093	GCLM;SYNE2
CHEMBL475540 TTD 00006054	2/14	0.018922063842622766	0.12295689795345315	0	0	10.75464480874317	42.66826430414093	MMP8;MMP9
disulfiram HL60 UP	3/37	0.018938188880187036	0.12295689795345315	0	0	5.705979102167182	22.633193029318733	TNFAIP6;CSGALNACT2;ATP2B1
ivermectin MCF7 UP	3/37	0.018938188880187036	0.12295689795345315	0	0	5.705979102167182	22.633193029318733	NFIL3;GADD45A;GRB10
edaravone BOSS	3/37	0.018938188880187036	0.12295689795345315	0	0	5.705979102167182	22.633193029318733	LDHA;PADI4;MMP9
6-Mercaptopurine CTD 00007042	3/37	0.018938188880187036	0.12295689795345315	0	0	5.705979102167182	22.633193029318733	CD28;GCLM;HLA-DRB1
Linalool CTD 00000957	3/37	0.018938188880187036	0.12295689795345315	0	0	5.705979102167182	22.633193029318733	WSB1;GADD45A;TXN
phenylarsine oxide CTD 00001378	3/37	0.018938188880187036	0.12295689795345315	0	0	5.705979102167182	22.633193029318733	FYN;MMP9;CCR3
PD 98059 TTD 00010070	3/37	0.018938188880187036	0.12295689795345315	0	0	5.705979102167182	22.633193029318733	HPGD;LCK;MAPK14
JNJ-28312141 Kinome Scan	5/100	0.019029486905956843	0.12324307896910015	0	0	3.415475775531544	13.531314299932706	ITK;LCK;FYN;BMX;JAK2
pyrvinium HL60 UP	6/137	0.0192384987012342	0.12367606307936271	0	0	2.9766427430194518	11.76024477183739	ARL4C;SOCS3;TNFAIP6;GPR183;TARP;SAMSN1
MeIQx CTD 00001739	6/137	0.0192384987012342	0.12367606307936271	0	0	2.9766427430194518	11.76024477183739	RPS6KA5;GADD45A;ARG1;CYP1B1;ATP11B;KIF1B
glutathione CTD 00006035	6/137	0.0192384987012342	0.12367606307936271	0	0	2.9766427430194518	11.76024477183739	ITGAM;LCK;CYP1B1;FYN;GCLM;MMP9
FITC BOSS	4/67	0.0195902149857412	0.12562766858178018	0	0	4.1133637173241135	16.176728624775468	LDHA;CD4;CCR7;MMP9
4-Hydroxytamoxifen CTD 00000850	16/587	0.01967518912066422	0.12586334216895495	0	0	1.8412984996479318	7.23335126734278	ATP8B2;MBOAT2;RORA;OLFM4;MAPK14;RASGRP1;FAM102A;LCK;PDCD4;CYP1B1;STOM;CD24;JAK2;IL7R;MYBL1;MAP2K6
ACMC-20mvek CTD 00002629	5/101	0.019777524517603142	0.12620865278959462	0	0	3.3797254415011038	13.259369646120719	ITGAM;CD40LG;MAPK14;MMP9;F5
Bisphenol A CTD 00000312	29/1263	0.019909747116422124	0.12674253652161402	0	0	1.560436901694204	6.111522690744365	SLFN5;KMT2A;HP;HMGB2;TXN;SIPA1L2;RASGRP1;CYP1B1;UPP1;JAK2;METTL9;PRKCH;MME;ITGA4;GADD45A;IFNGR1;YOD1;MMP9;RAB32;SULT1B1;CEACAM1;BCL6;TRAF5;PDCD4;ALPL;CD24;IL18R1;FKBP5;LTF
ascorbic acid CTD 00005445	9/262	0.020318026582378152	0.12902688413627	0	0	2.320609067034512	9.041665600423766	DPP4;ANXA1;LCK;HP;PRKCQ;FYN;CD24;MAPK14;MAP2K6
lomustine MCF7 UP	4/68	0.020570487228619705	0.12999751008885577	0	0	4.048886138613861	15.72546032748823	ANXA1;GADD45A;GRB10;GCLM
beclomethasone CTD 00005468	4/68	0.020570487228619705	0.12999751008885577	0	0	4.048886138613861	15.72546032748823	RNASE3;RNASE2;MMP9;LTF
PD 98059 CTD 00003206	9/263	0.0207657129400924	0.13091427723101728	0	0	2.3113539079427152	8.95522993024138	RPS6KA5;ITGAM;HPGD;GADD45A;HGF;MKNK1;CYP1B1;ALPL;MMP9
ACROLEIN CTD 00005313	6/140	0.021153039584750594	0.13303477907517844	0	0	2.9095552139634058	11.219162472178935	MIR223;TXN;GCLM;MAPK14;MMP9;SYNE2
ebselen TTD 00007775	4/69	0.021580413375564378	0.13368228309533148	0	0	3.986392485402386	15.291678648972766	ITGA4;HPGD;GPR183;PADI4
TRIMELLITIC ANHYDRIDE CTD 00000808	2/15	0.021614530063689612	0.13368228309533148	0	0	9.92686002522068	38.063447871621726	SOCS3;LDHA
DIOSGENIN CTD 00005850	2/15	0.021614530063689612	0.13368228309533148	0	0	9.92686002522068	38.063447871621726	BCL2A1;MMP9
Carnosic acid CTD 00000939	2/15	0.021614530063689612	0.13368228309533148	0	0	9.92686002522068	38.063447871621726	ITGAM;HPGD
coumarin TTD 00007292	2/15	0.021614530063689612	0.13368228309533148	0	0	9.92686002522068	38.063447871621726	CA1;CA4
Doramapimod TTD 00007708	2/15	0.021614530063689612	0.13368228309533148	0	0	9.92686002522068	38.063447871621726	LCK;MAPK14
ERIODICTYOL TTD 00007879	2/15	0.021614530063689612	0.13368228309533148	0	0	9.92686002522068	38.063447871621726	ALPL;CYP1B1
Bosutinib FDA	6/141	0.021818857131367275	0.13462699081056403	0	0	2.8878552971576226	11.045990709782458	LCK;TXK;PRKCQ;FYN;BMX;JAK2
Doxorubicin Hydrochloride	5/104	0.022136450856691938	0.13626447343388198	0	0	3.2768078132316543	12.486373392348321	ITGA4;BCL2A1;RORA;PADI4;JAK2
mephentermine HL60 UP	4/70	0.02262019416214097	0.13831018174680484	0	0	3.9257925792579256	14.87448349511614	BCL2A1;NFIL3;BCL6;SLC2A3
Benz[a]anthracene CTD 00001470	4/70	0.02262019416214097	0.13831018174680484	0	0	3.9257925792579256	14.87448349511614	GADD45A;CYP1B1;MAPK14;ETS1
rifabutin MCF7 UP	9/267	0.022627757703404472	0.13831018174680484	0	0	2.2750507257686903	8.619206922367393	ARL4C;RPS6KA5;ANXA1;GCA;STAT4;GRB10;FYN;FAM105A;B4GALT5
Axitinib	5/105	0.022961565076947785	0.1396962350835285	0	0	3.2438741721854303	12.242165552488188	ITK;LCK;TXK;JAK2;SRPK1
bromocriptine HL60 DOWN	5/105	0.022961565076947785	0.1396962350835285	0	0	3.2438741721854303	12.242165552488188	PSTPIP2;HGF;ERLIN1;STOM;UBE2J1
CADMIUM BOSS	6/143	0.023192654847435316	0.14037479677392944	0	0	2.8454058248660186	10.709878901679836	CD2;LDHA;CEACAM1;TXN;GCLM;MMP9
atorvastatin BOSS	6/143	0.023192654847435316	0.14037479677392944	0	0	2.8454058248660186	10.709878901679836	LDHA;CD4;CD40LG;IL1R1;RETN;MMP9
resveratrol BOSS	8/225	0.023279496859688206	0.14037479677392944	0	0	2.4013686173573974	9.029583696101334	LDHA;CEACAM1;CD40LG;SLC2A3;TXN;RETN;JAK2;MMP9
tacrine HL60 UP	3/40	0.023288232568241935	0.14037479677392944	0	0	5.242532005689901	19.71090898344755	ITGA4;ERLIN1;MAPK14
KW-2449 Kinome Scan	7/184	0.02379999761345	0.14251040681494448	0	0	2.5727306967984935	9.61704691758193	ITK;TXK;IRAK3;FYN;JAK2;MAP2K6;SRPK1
COPPER BOSS	7/184	0.02379999761345	0.14251040681494448	0	0	2.5727306967984935	9.61704691758193	CD2;LDHA;CD4;HP;TXN;PGD;MMP9
Dasatinib BOSS	5/106	0.023806336157592256	0.14251040681494448	0	0	3.2115926824470526	12.004302396732694	LCK;TXK;FYN;BMX;JAK2
diuron CTD 00005864	6/144	0.023900862267908	0.1427488570234322	0	0	2.8246424960277334	10.546765234779155	DPP4;CEACAM1;HPGD;CYP1B1;RORA;S100A8
Cianidanol TTD 00007173	2/16	0.024455290204556782	0.14572672930112604	0	0	9.217330210772834	34.20467103750972	CA1;CA4
pregnenolone PC3 UP	13/456	0.024512637057268236	0.14573572373455604	0	0	1.9214231968182307	7.1257256926528285	RORA;HPR;RASGRP1;MS4A4A;VNN1;RASA3;CD6;LCK;PRKCQ;PADI4;S100A8;PTGDR;HLA-DPA1
Dasatinib	6/145	0.024623422840228167	0.14606166730226253	0	0	2.804177920122374	10.386835249866888	LCK;TXK;FYN;BMX;JAK2;MAPK14
arsenite BOSS	3/41	0.024848425959380697	0.1460684498963595	0	0	5.104310941828255	18.860229198983262	HLA-DMA;TXN;MMP9
Pregna-4,17(20)-diene-3,16-dione CTD 00001094	3/41	0.024848425959380697	0.1460684498963595	0	0	5.104310941828255	18.860229198983262	BCL2A1;GCLM;MMP9
Glycitein CTD 00003084	3/41	0.024848425959380697	0.1460684498963595	0	0	5.104310941828255	18.860229198983262	TNFAIP6;BAZ1A;MMP9
Bandrowski's base CTD 00002216	3/41	0.024848425959380697	0.1460684498963595	0	0	5.104310941828255	18.860229198983262	CCR7;PGD;GCLM
LY 294002 CTD 00003061	8/228	0.024943324946155615	0.14629680474037338	0	0	2.368257829127394	8.741592588317147	RAB32;ITGAM;PDCD4;CYP1B1;TXN;GCLM;ETS1;MMP9
formic acid BOSS	7/186	0.025058895887526533	0.14664510822072702	0	0	2.543724394785847	9.37750710833857	CX3CR1;CD2;LDHA;HLA-DMA;ACSL1;RETN;PGD
FENRETINIDE CTD 00007166	8/229	0.0255159634886159	0.1481025327706366	0	0	2.357420663145629	8.648082197446218	LDHA;BCL2A1;GADD45A;LCN2;PGD;MAPK14;MMP9;MAP2K6
OTSSP167 MRC	5/108	0.025555421941450857	0.1481025327706366	0	0	3.148910178100688	11.546756919511376	RPS6KA5;LCK;JAK2;MAPK14;SRPK1
(2E,4E,6E,8E)-3,7-DIMETHYL-9-(2,6,6-TRIMETHYL-3-OXO-1-CYCLOHEXENYL)NONA-2,4,6,8-TETRAENOIC ACID CTD 00000070	5/108	0.025555421941450857	0.1481025327706366	0	0	3.148910178100688	11.546756919511376	ANXA1;ITGA4;LCN2;S100A9;S100A8
acetic acid BOSS	7/187	0.025705152239501296	0.1481025327706366	0	0	2.529462962962963	9.260525365376822	LDHA;HLA-DMA;CD4;DHRS9;ACSL1;TXN;MMP9
Imatinib mesylate BOSS	7/187	0.025705152239501296	0.1481025327706366	0	0	2.529462962962963	9.260525365376822	LDHA;CEACAM1;CD4;CR1;JAK2;MAPK14;IKZF3
Hydrogen BOSS	7/187	0.025705152239501296	0.1481025327706366	0	0	2.529462962962963	9.260525365376822	DPP4;LDHA;CD4;DHRS9;TXN;MMP8;MMP9
sodium chloride BOSS	7/187	0.025705152239501296	0.1481025327706366	0	0	2.529462962962963	9.260525365376822	CD2;LDHA;CEACAM1;CD4;LCN2;TXN;MMP9
POTASSIUM DICHROMATE CTD 00006598	15/557	0.02576997032278762	0.14814894833144424	0	0	1.8151000859323663	6.640626080704017	IDI1;SERPINB1;MME;ACSL1;GADD45A;ANXA3;ELP2;ATP2B1;F5;RPS4X;UGCG;LCK;PDCD4;FYN;S100A9
baicalein CTD 00000302	4/73	0.02592046641411387	0.14868663151832354	0	0	3.754531974936624	13.714263096258527	MGAM;HPGD;CYP1B1;MMP9
clonidine HL60 DOWN	5/109	0.026460009879414225	0.15144874075717352	0	0	3.1184730005094243	11.326670483871785	PSTPIP2;HGF;ERLIN1;STOM;UBE2J1
etifenin PC3 DOWN	16/609	0.02652886193415589	0.15151056815787062	0	0	1.7709474221009138	6.427692645421955	SLC38A1;WSB1;KMT2A;DDX24;BAZ1A;ATP2B1;UGCG;GOLGA8B;RPS6KA5;TTC3;GRB10;CYP1B1;IL7R;ANKRD36B;GOLGA8A;AGFG1
1,5-isoquinolinediol HL60 DOWN	4/74	0.02708139998876241	0.15432850211936658	0	0	3.7007072135785006	13.35551236470529	HGF;IRAK3;CNIH4;UBE2J1
trichostatin A PC3 UP	12/415	0.027309647019081222	0.1546787947503152	0	0	1.9470917272994912	7.010533493408461	ARL4C;FAM102A;NFIL3;GCA;BCL6;ACSL1;TCN1;TBC1D8;STOM;CBLB;FYN;MYBL1
butyric acid BOSS	5/110	0.027384801055369955	0.1546787947503152	0	0	3.0886155786818037	11.112119592297212	CX3CR1;LDHA;HLA-DMA;TXN;MMP9
curcumin II CTD 00002181	2/17	0.027439188494021435	0.1546787947503152	0	0	8.602404371584699	30.932379831986434	GCLM;MMP9
EDTA CTD 00005888	2/17	0.027439188494021435	0.1546787947503152	0	0	8.602404371584699	30.932379831986434	ITGAM;MMP8
allopurinol CTD 00005353	2/17	0.027439188494021435	0.1546787947503152	0	0	8.602404371584699	30.932379831986434	MAPK14;MMP9
Pentabromodiphenyl ether CTD 00003077	12/416	0.027750025765291075	0.1560938949297623	0	0	1.942171505286122	6.961749710897006	NFIL3;GADD45A;GPR183;CYP1B1;KIF1B;RORA;TXN;MCTP2;PHTF1;CPEB4;LMNB1;B4GALT5
vorinostat MCF7 UP	16/613	0.027946456793682226	0.1568607574871196	0	0	1.7587133836421511	6.291735323293341	IDI1;WSB1;ANXA1;GCA;CSGALNACT2;TBC1D8;MBOAT2;CBLB;ARL4C;RPS6KA5;NFIL3;BCL6;MKNK1;GRB10;FYN;MYBL1
benzethonium chloride MCF7 UP	3/43	0.02813379662204664	0.15706503505579786	0	0	4.84860197368421	17.313308888513212	NFIL3;BCL6;GRB10
PURPURIN CTD 00003820	3/43	0.02813379662204664	0.15706503505579786	0	0	4.84860197368421	17.313308888513212	HPGD;CYP1B1;PADI4
methylprednisolone BOSS	4/75	0.028272987846736618	0.15706503505579786	0	0	3.6483986426811694	13.009636547208515	CEACAM1;LDHA;CD4;MMP9
ns-398 CTD 00002958	4/75	0.028272987846736618	0.15706503505579786	0	0	3.6483986426811694	13.009636547208515	HGF;PDCD4;CYP1B1;MMP9
thymidine BOSS	5/111	0.028329918655694942	0.15706503505579786	0	0	3.0593215044358364	10.902922672073812	LDHA;CEACAM1;CD4;CD28;MMP9
nitric oxide BOSS	7/191	0.028404098293615555	0.15706503505579786	0	0	2.4739673913043476	8.810346700692191	LDHA;CD4;ARG1;RNASE3;TXN;JAK2;MMP9
N-Acetyl-L-cysteine BOSS	7/191	0.028404098293615555	0.15706503505579786	0	0	2.4739673913043476	8.810346700692191	LDHA;CEACAM1;TXN;GCLM;JAK2;MAPK14;MMP9
minoxidil PC3 UP	11/371	0.028862003656695952	0.15925968191115525	0	0	1.9957113363363364	7.075254306461073	DOCK10;CX3CR1;CEACAM1;VNN1;RASA3;CD6;SIRPG;IRAK3;PADI4;GOLGA8A;PTGDR
ipratropium bromide HL60 DOWN	7/192	0.029107702223939817	0.15936870817417595	0	0	2.4604684684684686	8.702067905142826	WSB1;ITGA4;ERLIN1;PDCD4;SLC2A3;MAPK14;UBE2J1
cyclosporin A BOSS	7/192	0.029107702223939817	0.15936870817417595	0	0	2.4604684684684686	8.702067905142826	DPP4;LDHA;CD4;LCN2;CD28;NFATC2;MMP9
thiostrepton HL60 DOWN	10/325	0.029164603656714284	0.15936870817417595	0	0	2.0712949601838493	7.321612407336706	DOCK10;CR1;TNFAIP6;HGF;C3AR1;CYP1B1;IRAK3;FYN;ANKRD36B;GAS7
beta-Levulose BOSS	5/112	0.02929548043091826	0.15936870817417595	0	0	3.0305749829795134	10.698905614953004	SOCS3;LDHA;PFKFB3;TXN;PGD
iodine BOSS	4/76	0.029495349800579846	0.15936870817417595	0	0	3.5975430876420975	12.676024596614464	CD4;LCN2;TXN;MMP9
kainic acid BOSS	4/76	0.029495349800579846	0.15936870817417595	0	0	3.5975430876420975	12.676024596614464	LDHA;HPGD;CA4;MMP9
myricetin BOSS	4/76	0.029495349800579846	0.15936870817417595	0	0	3.5975430876420975	12.676024596614464	ITGA4;HPGD;ALPL;MMP9
hydrogen peroxide CTD 00006118	53/2674	0.029529383740889592	0.15936870817417595	0	0	1.3591254164576243	4.78734184885745	ITGAM;HP;HMGB2;CBLB;ETS1;LMNB1;CYP1B1;KIF1B;UPP1;JAK2;AZI2;FNBP4;SERPINB1;PRKCH;CR1;ACSL1;IL1R1;ARG1;IFNGR1;IL1R2;HGF;TBC1D8;MMP9;RAB32;ARL4C;GOLGA8B;CEACAM1;IFI27;SLPI;RASA3;B3GNT5;ADAM9;NAIP;SKAP1;TXN;FAM105A;ZFP36L2;LDHB;SOCS3;NFIL3;MKNK1;PDSS1;MAP2K6;GADD45A;ERLIN1;MAPK14;RPS28;BCL6;CAMK4;TTC3;PDCD4;GCLM;HLA-DRB1
CADMIUM CTD 00005555	26/1143	0.029537488738449448	0.15936870817417595	0	0	1.538742883358768	5.419598643048494	CX3CR1;ITGAM;CD3G;TXN;CD3D;RASGRP1;ZFP36L2;LDHA;NFIL3;CA4;CCR7;UPP1;CCR3;SERPINB1;ANXA1;GADD45A;ANXA3;IL1R2;ATP2B1;MAPK14;MMP9;RAB32;RASA3;ALPL;ECRP;GCLM
iopromide HL60 UP	7/193	0.029823002985169662	0.15936870817417595	0	0	2.4471146953405016	8.595429852654359	CEACAM1;TESPA1;CD6;CA4;PADI4;CD24;FKBP5
Simvastatin and niacin BOSS	7/193	0.029823002985169662	0.15936870817417595	0	0	2.4471146953405016	8.595429852654359	LDHA;CEACAM1;CD4;CD40LG;RETN;PGD;MMP9
QL-X-138 LINCS	3/44	0.0298587349797594	0.15936870817417595	0	0	4.7301026957638	16.608704837168453	TXK;IRAK3;BMX
cyproheptadine PC3 DOWN	3/44	0.0298587349797594	0.15936870817417595	0	0	4.7301026957638	16.608704837168453	SIDT1;CYP1B1;MAP2K6
deferoxamine PC3 UP	3/44	0.0298587349797594	0.15936870817417595	0	0	4.7301026957638	16.608704837168453	PFKFB3;WSB1;TXN
Deferoxamine hydrochloride BOSS	3/44	0.0298587349797594	0.15936870817417595	0	0	4.7301026957638	16.608704837168453	LDHA;LCN2;LTF
nicotinic acid BOSS	3/44	0.0298587349797594	0.15936870817417595	0	0	4.7301026957638	16.608704837168453	CD4;PGD;MMP9
candesartan CTD 00002974	2/18	0.03056119161035443	0.16114082849095973	0	0	8.064344262295082	28.128628935596748	CA1;CD40LG
EPICHLOROHYDRIN CTD 00005906	2/18	0.03056119161035443	0.16114082849095973	0	0	8.064344262295082	28.128628935596748	GCLM;SYNE2
8-iso Prostaglandin A2 CTD 00003317	2/18	0.03056119161035443	0.16114082849095973	0	0	8.064344262295082	28.128628935596748	ITGA4;HPGD
fenthion CTD 00005965	2/18	0.03056119161035443	0.16114082849095973	0	0	8.064344262295082	28.128628935596748	SOCS3;GADD45A
CHLOROPICRIN CTD 00003338	2/18	0.03056119161035443	0.16114082849095973	0	0	8.064344262295082	28.128628935596748	GCLM;SYNE2
KN-62 TTD 00008809	2/18	0.03056119161035443	0.16114082849095973	0	0	8.064344262295082	28.128628935596748	LCK;MAPK14
A-674563 Kinome Scan	4/77	0.030748592567392905	0.16147651227544363	0	0	3.548080835480808	12.354101888440743	PRKCH;CAMK4;PRKCQ;SRPK1
thiram CTD 00006883	4/77	0.030748592567392905	0.16147651227544363	0	0	3.548080835480808	12.354101888440743	HPGD;JAK2;GCLM;SYNE2
3,3',4,4',5-Pentachlorobiphenyl CTD 00001077	8/238	0.031087735329786953	0.1629296972103292	0	0	2.2641267994765157	7.858652575135596	UGCG;DHRS9;HGF;CYP1B1;FYN;MMP9;FCAR;MS4A4A
sanguinarine MCF7 DOWN	11/376	0.03137093727324455	0.16408446148931516	0	0	1.967863754165124	6.8124951444636395	SH3GLB1;DRAM1;BCL11B;KMT2A;ACSL1;PPP1R3D;KIF1B;ATP11B;WDFY3;ATP2B1;SYNE2
promethazine PC3 DOWN	3/45	0.03163828535374609	0.16449387405035318	0	0	4.617246240601504	15.945139666370682	CYP1B1;ATP6V1C1;MAP2K6
Toluidine Blue O BOSS	3/45	0.03163828535374609	0.16449387405035318	0	0	4.617246240601504	15.945139666370682	CD4;CEACAM1;MMP9
LITHIUM CHLORIDE BOSS	3/45	0.03163828535374609	0.16449387405035318	0	0	4.617246240601504	15.945139666370682	HLA-DMA;CEACAM1;LEF1
thioridazine MCF7 UP	6/155	0.03266082837176708	0.16947268797278744	0	0	2.614640237240518	8.946197679274134	IDI1;IFI27;BCL6;NFIL3;GADD45A;CBLB
MANGANESE CHLORIDE CTD 00001187	7/197	0.03280259902604265	0.16987060209914945	0	0	2.3951052631578946	8.184667540143192	DPP4;CR1;TNFAIP6;SORT1;EXOC6;MAPK14;PHTF1
warfarin BOSS	4/79	0.033348082683552265	0.1706299461671578	0	0	3.453113311331133	11.743192355696065	CEACAM1;LDHA;MMP9;F5
2-Fluoroadenosine BOSS	4/79	0.033348082683552265	0.1706299461671578	0	0	3.453113311331133	11.743192355696065	LDHA;CD4;CR1;CD40LG
diphenhydramine BOSS	4/79	0.033348082683552265	0.1706299461671578	0	0	3.453113311331133	11.743192355696065	LDHA;JAK2;MMP9;F5
AM580 CTD 00002706	5/116	0.03336433398115792	0.1706299461671578	0	0	2.920768450569775	9.931394897452442	IL1R1;IFNGR1;PLBD1;ATP2B1;GOLGA8A
benzocaine PC3 UP	3/46	0.03347223465041563	0.1706299461671578	0	0	4.509638922888617	15.31941929793946	IL1R1;PADI4;FCAR
Diquat dication CTD 00005858	3/46	0.03347223465041563	0.1706299461671578	0	0	4.509638922888617	15.31941929793946	GADD45A;UPP1;GCLM
flurbiprofen CTD 00005993	3/46	0.03347223465041563	0.1706299461671578	0	0	4.509638922888617	15.31941929793946	HPGD;MAPK14;MMP9
ETHACRYNIC ACID CTD 00005929	3/46	0.03347223465041563	0.1706299461671578	0	0	4.509638922888617	15.31941929793946	LEF1;MAPK14;GCLM
Bergamottin CTD 00002714	2/19	0.033816386120856655	0.17171355598333826	0	0	7.589585342333654	25.70448199633217	CD74;CYP1B1
kn-93 CTD 00002783	2/19	0.033816386120856655	0.17171355598333826	0	0	7.589585342333654	25.70448199633217	CYP1B1;ITGB7
(-)-Epigallocatechin gallate CTD 00002033	43/2115	0.03399599278159817	0.17229037118441015	0	0	1.385177182052182	4.683994122982836	PFKFB3;ANKRD36;TCF7;CBLB;SLC2A3;TXN;SIPA1L2;ETS1;ZFP36L2;SYNE2;LMNB1;DOCK10;DPP4;CD79A;UGCG;SOCS3;RPS6KA5;DRAM1;NFIL3;CYP1B1;FYN;JAK2;MYBL1;MAP2K6;SERPINB1;PRKCH;BTN3A1;GCA;ITGA4;IL1R1;GADD45A;HGF;IRAK3;BAZ1A;ATP2B1;MAPK14;BCL6;GPR160;TRAF5;ZNF438;EXOC6;WDFY3;IL7R
alprazolam BOSS	7/199	0.03436438736684319	0.1734979479999412	0	0	2.3699131944444445	7.988348170806396	CX3CR1;LDHA;CD4;CD40LG;HPGD;TXN;LTF
Vandetanib	5/117	0.03443369236167415	0.1734979479999412	0	0	2.8945423368022705	9.750901980071198	LCK;TXK;MKNK1;FYN;MAPK14
SKI-606 Kinome Scan	5/117	0.03443369236167415	0.1734979479999412	0	0	2.8945423368022705	9.750901980071198	LCK;TXK;PRKCQ;FYN;BMX
ANTIMONY CTD 00005424	4/80	0.03469447917459875	0.17447512648497637	0	0	3.4075039082855656	11.453215948092987	SERPINB1;ACSL1;ATP2B1;F5
cyclopenthiazide PC3 UP	10/335	0.034793557854768495	0.17463689615566494	0	0	2.0065268065268067	6.738565181569669	CX3CR1;RASA3;CD6;CASS4;PADI4;HPR;S100A8;FCAR;MS4A4A;FKBP5
valproic acid HL60 UP	9/289	0.03504568001834782	0.17549634264666086	0	0	2.0939237775647173	7.016954095872098	NFIL3;TNFAIP6;MKNK1;CBLB;SLC2A3;FYN;MYBL1;ATP6V1C1;AGFG1
benzbromarone HL60 UP	3/47	0.03536033521012604	0.17549634264666086	0	0	4.406922846889952	14.72866136340543	RRN3P2;ITGA4;ERLIN1
betulinic acid HL60 DOWN	3/47	0.03536033521012604	0.17549634264666086	0	0	4.406922846889952	14.72866136340543	PFKFB3;SLC2A3;GPR18
alpha-Neu5Ac BOSS	3/47	0.03536033521012604	0.17549634264666086	0	0	4.406922846889952	14.72866136340543	CD4;NLRC4;MMP9
Pyruvic acid BOSS	6/158	0.035368228441434335	0.17549634264666086	0	0	2.562642070292009	8.564199534535073	LDHB;LDHA;CLEC4D;PFKFB3;TXN;PGD
dmnq CTD 00002569	6/158	0.035368228441434335	0.17549634264666086	0	0	2.562642070292009	8.564199534535073	SERPINB1;ACSL1;GRB10;CHPT1;ATP2B1;F5
Ethylene dimethacrylate BOSS	5/118	0.03552408694408365	0.17593523135494937	0	0	2.8687804020395005	9.574681699188261	LDHA;CEACAM1;HLA-DMA;MMP9;LTF
alimemazine HL60 UP	4/81	0.03607205505527941	0.17831072669371073	0	0	3.363079165059363	11.172945402497731	CEACAM1;HPR;MYBL1;PTGDR
oleic acid BOSS	6/159	0.036301834930447495	0.17910735192527025	0	0	2.545762491042929	8.441460723528406	CX3CR1;LDHA;ACSL1;LCN2;PGD;MMP9
testosterone enanthate CTD 00000155	14/534	0.03703163037351039	0.17929837850192668	0	0	1.761761617222368	5.8067360877379235	FCER1G;KMT2A;DDX24;RAB27A;RORA;BAZ1A;ATP2B1;UGCG;IFI27;TTC3;PDCD4;HLA-DPA1;HLA-DQB1;FKBP5
doxorubicin	2/20	0.03719997603783106	0.17929837850192668	0	0	7.167577413479052	23.591702334918374	LCK;FYN
Kinome 511 Roche	2/20	0.03719997603783106	0.17929837850192668	0	0	7.167577413479052	23.591702334918374	ITK;LCK
GW5074 (Raf1 Kinase Inhibitor I) MRC	2/20	0.03719997603783106	0.17929837850192668	0	0	7.167577413479052	23.591702334918374	LCK;SRPK1
AB-1010 Kinome Scan	2/20	0.03719997603783106	0.17929837850192668	0	0	7.167577413479052	23.591702334918374	LCK;FYN
AR-A014418 PC3 UP	2/20	0.03719997603783106	0.17929837850192668	0	0	7.167577413479052	23.591702334918374	ASPH;CYP1B1
myricetin HL60 UP	2/20	0.03719997603783106	0.17929837850192668	0	0	7.167577413479052	23.591702334918374	PGD;GCLM
Voriconazole BOSS	2/20	0.03719997603783106	0.17929837850192668	0	0	7.167577413479052	23.591702334918374	CD4;DHRS9
sulfinpyrazone CTD 00006807	2/20	0.03719997603783106	0.17929837850192668	0	0	7.167577413479052	23.591702334918374	ITGA4;HPGD
cytochalasin D CTD 00007076	2/20	0.03719997603783106	0.17929837850192668	0	0	7.167577413479052	23.591702334918374	TXN;MMP9
epivincamine HL60 DOWN	6/160	0.03725113015157111	0.17929837850192668	0	0	2.5291021271087715	8.32093060994025	ITGA4;TTC3;ERLIN1;SLC2A3;AZI2;UBE2J1
dimethyloxalylglycine PC3 UP	3/48	0.03730230633201003	0.17929837850192668	0	0	4.3087719298245615	14.170258772518718	PFKFB3;WSB1;GRB10
gossypol MCF7 UP	3/48	0.03730230633201003	0.17929837850192668	0	0	4.3087719298245615	14.170258772518718	NFIL3;GADD45A;GRB10
syrosingopine MCF7 UP	3/48	0.03730230633201003	0.17929837850192668	0	0	4.3087719298245615	14.170258772518718	WSB1;NFIL3;GRB10
KIN001-220 LINCS	4/82	0.037480853645582964	0.17982541914516825	0	0	3.31979351781332	10.901953080170609	LCK;TXK;IRAK3;SRPK1
ellipticine HL60 DOWN	6/161	0.03821618116843474	0.1830169410084673	0	0	2.5126567356124747	8.202558521754717	WSB1;CYP1B1;FCGR1A;FCGR1B;ZFP36L2;FCGR1C
HG-14-10-04 LINCS	7/204	0.038482902884998546	0.18343084825935405	0	0	2.30917089678511	7.522219373906973	ITK;LCK;MKNK1;IRAK3;JAK2;SRPK1;MAP2K6
medrysone HL60 UP	10/341	0.03851345013261533	0.18343084825935405	0	0	1.9695443864628155	6.414309238511083	CR1;CD6;IL1R2;LEF1;C3AR1;CD28;CASS4;HPR;FCAR;FKBP5
pergolide HL60 DOWN	10/341	0.03851345013261533	0.18343084825935405	0	0	1.9695443864628155	6.414309238511083	IDI1;SLC7A6;PSTPIP2;HGF;ERLIN1;GRB10;STOM;PDSS1;FCGR1B;UBE2J1
Staurosporine MRC	4/83	0.03892090602750789	0.1850338155406113	0	0	3.2776037097380626	10.639834981741053	RPS6KA5;LCK;JAK2;SRPK1
progesterone HL60 DOWN	3/49	0.03929783575501808	0.18648609331017668	0	0	4.214888443935926	13.641848218870454	ARG1;CYP1B1;SLC2A3
15-delta prostaglandin J2 MCF7 UP	5/122	0.0400975355955957	0.18972500329399183	0	0	2.7701364125205186	8.909978679127471	NFIL3;GADD45A;GRB10;FYN;GCLM
strophanthidin HL60 UP	10/344	0.04047280629606558	0.18972500329399183	0	0	1.9515514425694067	6.258869380970879	UGCG;TNFAIP6;GPR183;HGF;C3AR1;KCNA3;GRB10;ATP2B1;SAMSN1;FCAR
acetaminophen	2/21	0.04070728040024346	0.18972500329399183	0	0	6.789991371872303	21.73712749096957	CA1;CA4
CHEMBL1967116 Roche	2/21	0.04070728040024346	0.18972500329399183	0	0	6.789991371872303	21.73712749096957	LCK;FYN
CP-690334-01 MCF7 DOWN	2/21	0.04070728040024346	0.18972500329399183	0	0	6.789991371872303	21.73712749096957	CYP1B1;RASGRP1
Dihydrorotenone CTD 00002010	2/21	0.04070728040024346	0.18972500329399183	0	0	6.789991371872303	21.73712749096957	KCNE1;JAK2
Rutaecarpine CTD 00001353	2/21	0.04070728040024346	0.18972500329399183	0	0	6.789991371872303	21.73712749096957	ITGA4;CYP1B1
etodolac CTD 00007163	2/21	0.04070728040024346	0.18972500329399183	0	0	6.789991371872303	21.73712749096957	ITGA4;HGF
Nobiletin CTD 00000424	2/21	0.04070728040024346	0.18972500329399183	0	0	6.789991371872303	21.73712749096957	CD74;CYP1B1
bisindolylmaleimide IX TTD 00002468	2/21	0.04070728040024346	0.18972500329399183	0	0	6.789991371872303	21.73712749096957	LCK;MAPK14
ARSENIC BOSS	5/123	0.04129419463733191	0.191677756115092	0	0	2.746520372656864	8.75325203668396	LDHA;HLA-DMA;TXN;GCLM;MMP9
caffeic acid BOSS	3/50	0.041346581108351266	0.191677756115092	0	0	4.125	13.141282863686461	LDHA;ALPL;MMP9
D-Penicillamine CTD 00006475	3/50	0.041346581108351266	0.191677756115092	0	0	4.125	13.141282863686461	GADD45A;HP;HLA-DRB1
captopril PC3 DOWN	20/856	0.04167513351279243	0.19285833061770966	0	0	1.5718620275744795	4.9951427608257815	SLC38A1;WSB1;KMT2A;DDX24;HPGD;ERLIN1;BAZ1A;ATP2B1;MAPK14;UBE2J1;UGCG;GOLGA8B;RPS6KA5;PPP1R3D;TTC3;GRB10;CYP1B1;ANKRD36B;GOLGA8A;AGFG1
levonorgestrel HL60 DOWN	9/300	0.04274412308860547	0.19745515267479694	0	0	2.0136303881547084	6.348017249175242	ST6GAL1;SLC7A6;ITGA4;HGF;ERLIN1;MAPK14;GPR18;UBE2J1;SRPK1
Edetate sodium BOSS	4/86	0.043428717144948455	0.19813533818848358	0	0	3.157208403767206	9.903008396694077	CD2;LDHA;CD4;MMP9
Vincristine sulfate BOSS	4/86	0.043428717144948455	0.19813533818848358	0	0	3.157208403767206	9.903008396694077	CD79A;LDHA;CD4;BCL6
NADP(+) BOSS	4/86	0.043428717144948455	0.19813533818848358	0	0	3.157208403767206	9.903008396694077	LDHA;TXN;PGD;MMP9
5155877 MCF7 UP	3/51	0.043448171303252764	0.19813533818848358	0	0	4.038856907894737	12.66660857272867	GADD45A;GRB10;GCLM
astemizole HL60 UP	3/51	0.043448171303252764	0.19813533818848358	0	0	4.038856907894737	12.66660857272867	TNFAIP6;BCL6;C3AR1
CGP74514A LINCS	5/125	0.0437518537883065	0.19813533818848358	0	0	2.7004690949227372	8.450365397706022	PRKCH;LCK;TXK;FYN;JAK2
PNU-0293363 MCF7 UP	8/255	0.04377803123449731	0.19813533818848358	0	0	2.1064547140942143	6.590302998564702	SNX3;GOLGA8B;PRKCH;IFNGR1;PGD;GYG1;ATP6V1C1;GOLGA8A
lycorine HL60 DOWN	20/862	0.04423850073376991	0.19813533818848358	0	0	1.560164532761717	4.864842345734187	CX3CR1;SERPINB1;SLC38A1;GCA;HGF;ERLIN1;IRAK3;RNASE2;FAM105A;ZFP36L2;UBE2J1;SLC7A6;PSTPIP2;TTC3;GRB10;STOM;ESYT1;ECRP;MYBL1;ANKRD36B
ERGOTAMINE	2/22	0.04433373084370667	0.19813533818848358	0	0	6.45016393442623	20.09877192252203	LCK;FYN
Lacosamide	2/22	0.04433373084370667	0.19813533818848358	0	0	6.45016393442623	20.09877192252203	CA1;CA4
Gefitinib FDA	2/22	0.04433373084370667	0.19813533818848358	0	0	6.45016393442623	20.09877192252203	LCK;MKNK1
Gefitinib Kinome Scan	2/22	0.04433373084370667	0.19813533818848358	0	0	6.45016393442623	20.09877192252203	LCK;MKNK1
lomustine MCF7 DOWN	2/22	0.04433373084370667	0.19813533818848358	0	0	6.45016393442623	20.09877192252203	CYP1B1;JAK2
naftopidil HL60 DOWN	2/22	0.04433373084370667	0.19813533818848358	0	0	6.45016393442623	20.09877192252203	WSB1;TXN
ticlopidine MCF7 UP	2/22	0.04433373084370667	0.19813533818848358	0	0	6.45016393442623	20.09877192252203	NFIL3;GADD45A
CLODRONATE DISODIUM BOSS	2/22	0.04433373084370667	0.19813533818848358	0	0	6.45016393442623	20.09877192252203	KMT2A;MMP9
Cadmium dichloride BOSS	2/22	0.04433373084370667	0.19813533818848358	0	0	6.45016393442623	20.09877192252203	CD2;LDHA
Amentoflavone CTD 00000591	2/22	0.04433373084370667	0.19813533818848358	0	0	6.45016393442623	20.09877192252203	HPGD;CYP1B1
24939-16-0 CTD 00001660	2/22	0.04433373084370667	0.19813533818848358	0	0	6.45016393442623	20.09877192252203	GCLM;MMP9
sulfaguanidine PC3 UP	19/809	0.04441665446852069	0.19816661224416923	0	0	1.5785733122362868	4.915899524645916	CD74;SIRPG;IRAK3;HPR;RNASE2;TARP;FCAR;MS4A4A;CEACAM1;RASA3;CD6;CASS4;ITGB7;PADI4;GOLGA8A;S100A8;PTGDR;HLA-DQB1;FKBP5
troglitazone CTD 00002415	16/652	0.04486618044015265	0.19980234543363984	0	0	1.64749616373814	5.113945044111124	TNFAIP6;GADD45A;SORT1;HMGB2;SLC2A3;TXN;MMP9;BST1;SLC7A6;NFIL3;DHRS9;GRB10;CYP1B1;ADAM9;CLEC2D;MAP2K6
calcitriol BOSS	4/87	0.04499385719688096	0.19980234543363984	0	0	3.119010696250348	9.672767374648718	CEACAM1;CD4;JAK2;PGD
K-252a, Nocardiopsis sp. RBC	5/126	0.045012942189647596	0.19980234543363984	0	0	2.678014339663948	8.304000860663761	RPS6KA5;MKNK1;BMX;JAK2;MAP2K6
niclosamide PC3 UP	6/168	0.04541773314795057	0.20125684807495922	0	0	2.403223821828473	7.430413947412792	NFIL3;GADD45A;CSGALNACT2;CYP1B1;CBLB;UPP1
choline CTD 00005662	3/52	0.045602207884840484	0.20139046121731582	0	0	3.9562298603651986	12.216043180681385	CX3CR1;GZMK;CD163
parthenolide CTD 00000087	3/52	0.045602207884840484	0.20139046121731582	0	0	3.9562298603651986	12.216043180681385	ITGAM;TLR5;MMP9
0297417-0002B PC3 UP	5/127	0.04629558636940822	0.20410723044620854	0	0	2.6559276951471067	8.160892000603964	IDI1;PRKCH;ACSL1;GRB10;JAK2
methylergometrine HL60 DOWN	6/169	0.04651090097572734	0.20438202350015738	0	0	2.388357825652732	7.327645565131581	PSTPIP2;HGF;GRB10;ERLIN1;STOM;UBE2J1
ANTIMONY POTASSIUM TARTRATE CTD 00005425	4/88	0.04659022920895826	0.20438202350015738	0	0	3.081722457960082	9.449684138891831	SERPINB1;ACSL1;ATP2B1;F5
17-Ethynyl estradiol CTD 00005932	9/305	0.04659283677494009	0.20438202350015738	0	0	1.9791062035189553	6.0685501088280285	DOCK10;SLFN5;CD4;FAM102A;DYSF;ALPL;SIPA1L2;RASGRP1;F5
captopril HL60 DOWN	6/170	0.047620298900686066	0.20705513020187571	0	0	2.373673122113281	7.226638708108902	GOLGA8B;ITGA4;ERLIN1;PGD;GYG1;GOLGA8A
Dasatinib CTD 00004330	13/503	0.047702280450642696	0.20705513020187571	0	0	1.7328821324448147	5.2727722917363025	ITGAM;IL1R1;TXK;HMGB2;BMX;MAPK14;SULF2;LMNB1;DPP4;LCK;CYP1B1;FYN;MYBL1
(+)-MK-801 hydrogen maleate BOSS	3/53	0.04780826637325381	0.20705513020187571	0	0	3.876907894736842	11.787958343469581	UGCG;LDHA;MMP9
indomethacin	2/23	0.0480748693112401	0.20705513020187571	0	0	6.142701014832163	18.64307120292533	HPGD;DHRS9
6-Thioguanine	2/23	0.0480748693112401	0.20705513020187571	0	0	6.142701014832163	18.64307120292533	ITGA4;HPGD
acetohexamide PC3 UP	2/23	0.0480748693112401	0.20705513020187571	0	0	6.142701014832163	18.64307120292533	PLSCR1;IFI27
alvespimycin MCF7 DOWN	2/23	0.0480748693112401	0.20705513020187571	0	0	6.142701014832163	18.64307120292533	CYP1B1;ZFP36L2
rimexolone HL60 UP	2/23	0.0480748693112401	0.20705513020187571	0	0	6.142701014832163	18.64307120292533	IL1R2;FKBP5
PAPAVERINE HYDROCHLORIDE BOSS	2/23	0.0480748693112401	0.20705513020187571	0	0	6.142701014832163	18.64307120292533	HPGD;PADI4
FLAVONE CTD 00001977	2/23	0.0480748693112401	0.20705513020187571	0	0	6.142701014832163	18.64307120292533	HPGD;CYP1B1
6-Thioguanine CTD 00006874	2/23	0.0480748693112401	0.20705513020187571	0	0	6.142701014832163	18.64307120292533	ITGA4;HPGD
scopolamine PC3 UP	12/454	0.04855889335669403	0.20879524161609786	0	0	1.7717002837640923	5.359354242230324	CEACAM1;VNN1;RASA3;CD6;CA4;IRAK3;PADI4;HPR;S100A8;PTGDR;HLA-DQB1;LILRA5
trichostatin A BOSS	5/129	0.04892565967228565	0.21002626931688412	0	0	2.612823114719077	7.884071683979268	CX3CR1;CD4;JAK2;ETS1;MMP9
azacyclonol PC3 UP	4/90	0.04987650380005948	0.21305675109354374	0	0	3.0097474863765448	9.023840723397255	NFIL3;BCL6;GADD45A;UPP1
Heparitin BOSS	4/90	0.04987650380005948	0.21305675109354374	0	0	3.0097474863765448	9.023840723397255	CD4;PDSS1;MMP9;SULF2
Dichloromercury CTD 00006273	4/90	0.04987650380005948	0.21305675109354374	0	0	3.0097474863765448	9.023840723397255	TXN;JAK2;MAPK14;LMNB1
RO-31-8220 MRC	3/54	0.05006589749926084	0.21316801382230144	0	0	3.8006965944272446	11.380863619884693	RPS6KA5;LCK;SRPK1
acacetin HL60 DOWN	3/54	0.05006589749926084	0.21316801382230144	0	0	3.8006965944272446	11.380863619884693	CX3CR1;CYP1B1;PHTF1
L-aspartic acid BOSS	6/173	0.05104624086038055	0.2169880922566665	0	0	2.330674199773211	6.933810220362416	LDHA;HLA-DRB5;CD4;DHRS9;TXN;JAK2
methazolamide HL60 DOWN	5/131	0.05164225589631505	0.21732556491677898	0	0	2.571086933669715	7.619197659848877	RRN3P2;CR1;HGF;WDFY3;PHTF1
zonisamide	2/24	0.05192634575230945	0.21732556491677898	0	0	5.863189269746647	17.34289752846118	CA1;CA4
STOCK1N-35874 PC3 UP	2/24	0.05192634575230945	0.21732556491677898	0	0	5.863189269746647	17.34289752846118	CYP1B1;LMNB1
acepromazine HL60 DOWN	2/24	0.05192634575230945	0.21732556491677898	0	0	5.863189269746647	17.34289752846118	ITGA4;ADAM9
ethotoin HL60 DOWN	2/24	0.05192634575230945	0.21732556491677898	0	0	5.863189269746647	17.34289752846118	SLC7A6;ERLIN1
papaverine HL60 UP	2/24	0.05192634575230945	0.21732556491677898	0	0	5.863189269746647	17.34289752846118	ARL4C;GPR183
Sitagliptin BOSS	2/24	0.05192634575230945	0.21732556491677898	0	0	5.863189269746647	17.34289752846118	CX3CR1;DPP4
6-Thioguanine BOSS	2/24	0.05192634575230945	0.21732556491677898	0	0	5.863189269746647	17.34289752846118	ITGA4;HPGD
Chlormethine hydrochloride BOSS	2/24	0.05192634575230945	0.21732556491677898	0	0	5.863189269746647	17.34289752846118	TXN;MMP9
Vandetanib Kinome Scan	3/55	0.052374628479944056	0.21732556491677898	0	0	3.7274164979757085	10.993392460704632	LCK;MKNK1;FYN
Vandetanib FDA	3/55	0.052374628479944056	0.21732556491677898	0	0	3.7274164979757085	10.993392460704632	LCK;MKNK1;FYN
thiram BOSS	3/55	0.052374628479944056	0.21732556491677898	0	0	3.7274164979757085	10.993392460704632	LDHA;HPGD;JAK2
CHEBI:18224 CTD 00001728	3/55	0.052374628479944056	0.21732556491677898	0	0	3.7274164979757085	10.993392460704632	SOCS3;PGD;GCLM
2,4-Dinitrofluorobenzene CTD 00005849	3/55	0.052374628479944056	0.21732556491677898	0	0	3.7274164979757085	10.993392460704632	SLC2A3;MAPK14;GCLM
Indole-3-carbinol CTD 00000845	3/55	0.052374628479944056	0.21732556491677898	0	0	3.7274164979757085	10.993392460704632	BCL2A1;CYP1B1;MMP9
thiostrepton HL60 UP	5/132	0.053033034004561344	0.21970828373318274	0	0	2.5507117901653023	7.491033119063444	HGF;GRB10;IRAK3;GCLM;PHTF1
7,8-Benzoflavone CTD 00000606	4/92	0.05328710180349386	0.22006224004290978	0	0	2.941044104410441	8.623320628193431	LDHA;TCF7;CYP1B1;MMP9
ampicillin CTD 00005394	4/92	0.05328710180349386	0.22006224004290978	0	0	2.941044104410441	8.623320628193431	PFKFB3;ARG1;SLC2A3;GCLM
tacrolimus BOSS	5/133	0.05444547309771237	0.22378375556697522	0	0	2.5306550082781456	7.365612034548114	LDHA;CD4;CD40LG;NFATC2;JAK2
ACRYLAMIDE BOSS	5/133	0.05444547309771237	0.22378375556697522	0	0	2.5306550082781456	7.365612034548114	LDHA;HP;TXN;MMP9;LTF
lindane CTD 00001115	5/133	0.05444547309771237	0.22378375556697522	0	0	2.5306550082781456	7.365612034548114	CX3CR1;BCL6;PDCD4;MMP9;GPR18
Sorafenib LINCS	3/56	0.054733964190461795	0.2239116716882528	0	0	3.656901688182721	10.62428985655674	LCK;MKNK1;MAPK14
Methyl viologen BOSS	3/56	0.054733964190461795	0.2239116716882528	0	0	3.656901688182721	10.62428985655674	LDHA;TXN;MMP9
fluoride CTD 00005982	3/56	0.054733964190461795	0.2239116716882528	0	0	3.656901688182721	10.62428985655674	CD40LG;TRAF5;IL18R1
KIN001-111/A770041 LINCS	4/93	0.0550388383685897	0.224050722531345	0	0	2.907850335595357	8.431940698553756	LCK;TXK;FYN;BMX
Diallyl trisulfide CTD 00001934	4/93	0.0550388383685897	0.224050722531345	0	0	2.907850335595357	8.431940698553756	ANXA1;HPGD;GADD45A;MMP9
pyrithyldione HL60 UP	11/414	0.05567525587258507	0.224050722531345	0	0	1.7788042384816578	5.137577034943512	CEACAM1;VNN1;TESPA1;CD6;CD28;CASS4;PADI4;HPR;CD24;FCAR;LRRC37A4P
dimethyl sulfoxide BOSS	6/177	0.05584337037054334	0.224050722531345	0	0	2.275689223057644	6.565828706660164	CX3CR1;LDHA;HLA-DMA;CD4;PDSS1;MMP9
palmitic acid BOSS	6/177	0.05584337037054334	0.224050722531345	0	0	2.275689223057644	6.565828706660164	SOCS3;LDHA;ACSL1;PDSS1;TXN;PGD
ALW-II-49-7 LINCS	2/25	0.055883915849772266	0.224050722531345	0	0	5.607982893799002	16.176107044478297	LCK;MAPK14
aztreonam HL60 DOWN	2/25	0.055883915849772266	0.224050722531345	0	0	5.607982893799002	16.176107044478297	HMGB2;CHPT1
nifuroxazide HL60 DOWN	2/25	0.055883915849772266	0.224050722531345	0	0	5.607982893799002	16.176107044478297	ARG1;CYP1B1
ALENDRONATE SODIUM BOSS	2/25	0.055883915849772266	0.224050722531345	0	0	5.607982893799002	16.176107044478297	CEACAM1;CD40LG
CALCIUM CARBONATE BOSS	2/25	0.055883915849772266	0.224050722531345	0	0	5.607982893799002	16.176107044478297	LDHA;CEACAM1
carbon monoxide CTD 00005586	2/25	0.055883915849772266	0.224050722531345	0	0	5.607982893799002	16.176107044478297	BCL2A1;MAPK14
HEXANE CTD 00001239	2/25	0.055883915849772266	0.224050722531345	0	0	5.607982893799002	16.176107044478297	PGD;GCLM
CI-1040 TTD 00007168	2/25	0.055883915849772266	0.224050722531345	0	0	5.607982893799002	16.176107044478297	LCK;MAPK14
valinomycin MCF7 UP	4/94	0.056821414719157144	0.2274599576947855	0	0	2.8753942060872753	8.246176284016746	NFIL3;GADD45A;GRB10;FYN
BX-795 MRC	3/57	0.05714338835528643	0.22804930215183114	0	0	3.5889985380116958	10.272401413195666	LCK;MKNK1;JAK2
chenodeoxycholic acid CTD 00005623	3/57	0.05714338835528643	0.22804930215183114	0	0	3.5889985380116958	10.272401413195666	HGF;TXN;GCLM
9001-31-4 BOSS	5/135	0.057335326271935154	0.22846595659503932	0	0	2.4914671421293937	7.122701766057324	LDHA;CEACAM1;HP;MMP9;F5
MG-132 MCF7 UP	8/270	0.057479068798281546	0.2286895877492604	0	0	1.9843243381245372	5.667893904154648	RAB32;IDI1;PFKFB3;NFIL3;GADD45A;GRB10;FYN;GCLM
EINECS 250-892-2 CTD 00001193	7/224	0.058128681549646684	0.23092215958078818	0	0	2.094193548387097	5.95818185232852	LDHA;CD4;IL1R1;HGF;CYP1B1;ADAM9;UPP1
CALCIUM CTD 00005559	6/179	0.05834057965021841	0.23106056583773907	0	0	2.249150231405911	6.390864521207723	TNFAIP6;CD28;CYP1B1;ATP2B1;S100A9;S100A8
O,P'-DDT CTD 00000838	6/179	0.05834057965021841	0.23106056583773907	0	0	2.249150231405911	6.390864521207723	IDI1;SLC38A1;KCNA3;FOLR3;MAPK14;MAP2K6
valinomycin PC3 UP	4/95	0.0586347293581879	0.23187370246192487	0	0	2.843651398106844	8.065812751485582	NFIL3;GADD45A;CYP1B1;UPP1
Crizotinib LINCS	5/136	0.05881272362512799	0.23222573171192745	0	0	2.472321925079622	7.005069672172546	LCK;TXK;IRAK3;FYN;JAK2
0297417-0002B MCF7 UP	3/58	0.0596023646481953	0.23247009717930278	0	0	3.5235645933014355	9.93666367407589	BCL6;IFNGR1;PDCD4
Paricalcitol CTD 00003033	3/58	0.0596023646481953	0.23247009717930278	0	0	3.5235645933014355	9.93666367407589	ITGAM;CYP1B1;ALPL
PhIP CTD 00002156	6/180	0.05961390037530559	0.23247009717930278	0	0	2.236109519990835	6.305530335436973	GADD45A;CYP1B1;CD27;MAPK14;MMP9;GOLGA8A
ILORASERTIB Roche	2/26	0.05994343885121486	0.23247009717930278	0	0	5.3740437158469945	15.124460606611963	ITK;LCK
harmaline MCF7 DOWN	2/26	0.05994343885121486	0.23247009717930278	0	0	5.3740437158469945	15.124460606611963	RRN3P2;ERLIN1
albendazole BOSS	2/26	0.05994343885121486	0.23247009717930278	0	0	5.3740437158469945	15.124460606611963	CD4;JAK2
carnosol CTD 00002718	2/26	0.05994343885121486	0.23247009717930278	0	0	5.3740437158469945	15.124460606611963	CYP1B1;GCLM
pentamidine CTD 00006482	2/26	0.05994343885121486	0.23247009717930278	0	0	5.3740437158469945	15.124460606611963	IFNGR1;SLC2A3
Lonafarnib CTD 00003616	2/26	0.05994343885121486	0.23247009717930278	0	0	5.3740437158469945	15.124460606611963	BCL2A1;MMP9
Hydroxytyrosol CTD 00000267	2/26	0.05994343885121486	0.23247009717930278	0	0	5.3740437158469945	15.124460606611963	GADD45A;MMP9
phosphate CTD 00006536	2/26	0.05994343885121486	0.23247009717930278	0	0	5.3740437158469945	15.124460606611963	MKNK1;ALPL
Permethrin CTD 00007392	2/26	0.05994343885121486	0.23247009717930278	0	0	5.3740437158469945	15.124460606611963	KMT2A;ALPL
carbon monoxide BOSS	4/96	0.060478671014619796	0.23406311603275945	0	0	2.812598651169465	7.89064572855973	LDHA;CD4;MAPK14;MMP9
clindamycin HL60 DOWN	33/1626	0.060533564491230894	0.23406311603275945	0	0	1.3684413102945825	3.837872042874617	PYGL;CST7;ZFP36L2;UBE2J1;UGCG;PSTPIP2;CYP1B1;S100A12;FYN;PDSS1;GYG1;ATP6V1C1;AGFG1;FNBP4;SH3GLB1;ANXA1;ITGA4;ACSL1;HGF;ERLIN1;RAB27A;BAZ1A;PGD;MAPK14;PSMA6;GOLGA8B;TTC3;CHPT1;S100A9;GOLGA8A;S100A8;CNIH4;B4GALT5
hemin BOSS	6/181	0.06090371173371367	0.2351459876109359	0	0	2.223217845277646	6.221588786037851	LDHA;CD4;HP;TXN;MMP9;LTF
acetaminophen CTD 00005295	75/4136	0.06101158149342403	0.23521451654037923	0	0	1.2443851947456461	3.4801615868177973	DGKA;DYSF;HMGB2;RORA;SLC2A3;PYGL;CD3D;SYNE2;MS4A4A;LMNB1;PPP4R2;PSTPIP2;C3AR1;CYP1B1;GYG1;MYBL1;AGFG1;ST6GAL1;SLC38A1;PRKCH;WSB1;ACSL1;IL1R1;IFNGR1;CSGALNACT2;KREMEN1;TBC1D8;ATP11B;IRAK3;RNASE2;PGD;CEACAM1;PLSCR1;ASPH;PRKCQ;SKAP1;ANKRD36B;B4GALT5;IDI1;SLFN5;TCF7;LEF1;TXN;RASGRP1;ZFP36L2;DPP4;CD79A;LDHB;UGCG;LDHA;DRAM1;NFIL3;MKNK1;STOM;FYN;PDSS1;ATP8B2;GADD45A;GZMA;RAB27A;ELP2;ATP2B1;MAPK14;TTC39C…
Crizotinib FDA	5/138	0.06183238022834691	0.23792637443817158	0	0	2.4348951849823233	6.77711218847375	LCK;TXK;IRAK3;FYN;JAK2
cimetidine PC3 DOWN	21/953	0.062138818216181065	0.23792637443817158	0	0	1.4780643176565924	4.106630832446089	FNBP4;IDI1;SERPINB1;ANXA1;GCA;HPGD;ANXA3;PGD;ZFP36L2;UBE2J1;SRPK1;LMNB1;UGCG;ASPH;TTC3;KIF1B;FYN;ESYT1;GYG1;ATP6V1C1;B4GALT5
bilirubin BOSS	6/182	0.06221002006512251	0.23792637443817158	0	0	2.2104726668680157	6.139011336349364	CD2;LDHA;CEACAM1;CD4;HP;MMP9
maltotriose BOSS	6/182	0.06221002006512251	0.23792637443817158	0	0	2.2104726668680157	6.139011336349364	LDHA;CD4;HP;TLR5;MMP9;LTF
PROPIDIUM BOSS	6/182	0.06221002006512251	0.23792637443817158	0	0	2.2104726668680157	6.139011336349364	LDHA;CEACAM1;CD4;KMT2A;MMP9;LTF
15-delta prostaglandin J2 HL60 DOWN	4/97	0.06235311881827944	0.23792637443817158	0	0	2.782213705241492	7.720480514495517	ITGA4;PSTPIP2;HGF;RNASE2
apigenin PC3 DOWN	4/97	0.06235311881827944	0.23792637443817158	0	0	2.782213705241492	7.720480514495517	RPS6KA5;CYP1B1;PHTF1;FAM105A
2-Nonenal, 4-hydroxy-, (2E,4R)- CTD 00001295	8/275	0.06258845733881951	0.2384757279625094	0	0	1.9466636603910663	5.394544511668769	LCK;HGF;CYP1B1;CBLB;TXN;IL7R;MAPK14;ETS1
vinblastine CTD 00006986	7/228	0.06268409037443795	0.2384919473429782	0	0	2.055867269984917	5.694027861695179	CD40LG;MME;SORT1;HMGB2;KIF1B;ZFP36L2;LMNB1
cicloheximide HL60 DOWN	16/684	0.06340519695218992	0.2406215637722165	0	0	1.5659402843796941	4.319191290580117	IDI1;ST6GAL1;SLC38A1;CR1;ITGA4;HGF;SLC2A3;PHTF1;UBE2J1;GOLGA8B;SLC7A6;TTC3;GRB10;KIF1B;FYN;GOLGA8A
epinephrine	2/27	0.06410087538490283	0.2406215637722165	0	0	5.1588196721311474	14.172811142847419	CA1;CA4
alexidine HL60 DOWN	2/27	0.06410087538490283	0.2406215637722165	0	0	5.1588196721311474	14.172811142847419	PFKFB3;HP
dobutamine PC3 UP	2/27	0.06410087538490283	0.2406215637722165	0	0	5.1588196721311474	14.172811142847419	BCL2A1;CD24
isoxsuprine HL60 DOWN	2/27	0.06410087538490283	0.2406215637722165	0	0	5.1588196721311474	14.172811142847419	ERLIN1;UBE2J1
THIOACETAMIDE BOSS	2/27	0.06410087538490283	0.2406215637722165	0	0	5.1588196721311474	14.172811142847419	LDHA;MMP9
84625-61-6 BOSS	2/27	0.06410087538490283	0.2406215637722165	0	0	5.1588196721311474	14.172811142847419	LDHA;CD4
sulfasalazine BOSS	2/27	0.06410087538490283	0.2406215637722165	0	0	5.1588196721311474	14.172811142847419	LDHA;HPGD
hmba CTD 00000732	2/27	0.06410087538490283	0.2406215637722165	0	0	5.1588196721311474	14.172811142847419	ITGAM;BCL2A1
chloroquine BOSS	4/98	0.0642579425092854	0.2406215637722165	0	0	2.7524752475247523	7.555131529099676	CX3CR1;LDHA;CD4;MMP9
hydrocortisone CTD 00006117	4/98	0.0642579425092854	0.2406215637722165	0	0	2.7524752475247523	7.555131529099676	HGF;RORA;MMP9;FKBP5
Sorafenib FDA	3/60	0.06466673468568063	0.24111453932803778	0	0	3.399584487534626	9.309790528581209	LCK;MKNK1;MAPK14
terfenadine HL60 UP	3/60	0.06466673468568063	0.24111453932803778	0	0	3.399584487534626	9.309790528581209	PLSCR1;TNFAIP6;C3AR1
Pterostilbene CTD 00003490	3/60	0.06466673468568063	0.24111453932803778	0	0	3.399584487534626	9.309790528581209	JAK2;MAPK14;MMP9
Zoledronic acid CTD 00003127	11/426	0.06541618349161622	0.2435609684923229	0	0	1.7262943666558124	4.707579874277793	RAB32;ST6GAL1;TRIQK;CD40LG;TESPA1;TNFAIP6;BCL2A1;ERLIN1;CD27;NAIP;ZFP36L2
15-delta prostaglandin J2 HL60 UP	6/185	0.06622794761529889	0.24623211292867536	0	0	2.1730915570073686	5.899188940183177	BCL6;TNFAIP6;GADD45A;PGD;GCLM;PHTF1
Torcetrapib CTD 00004291	9/328	0.06723809492468964	0.24674891392578333	0	0	1.8342344995897415	4.9515441015080945	WSB1;ANXA1;NFIL3;KMT2A;GADD45A;TTC3;SLC2A3;ZFP36L2;CPEB4
F0447-0125 MCF7 UP	3/61	0.06727096526560858	0.24674891392578333	0	0	3.3408008166969148	9.016910128995884	GADD45A;CYP1B1;GCLM
ciclopirox HL60 DOWN	3/61	0.06727096526560858	0.24674891392578333	0	0	3.3408008166969148	9.016910128995884	BTN3A1;ERLIN1;GPR18
azathioprine BOSS	3/61	0.06727096526560858	0.24674891392578333	0	0	3.3408008166969148	9.016910128995884	HLA-DRB5;CD4;JAK2
Sodium dodecyl sulfate BOSS	3/61	0.06727096526560858	0.24674891392578333	0	0	3.3408008166969148	9.016910128995884	LDHA;TXN;MMP9
Retinoic acid BOSS	7/232	0.06745162759862147	0.24674891392578333	0	0	2.0189037037037036	5.443660031107888	CX3CR1;LDHA;CEACAM1;CD4;PDSS1;PGD;MMP9
L-alanine BOSS	6/186	0.0676002503285177	0.24674891392578333	0	0	2.160908084163898	5.821796669699806	DPP4;LDHA;CD4;DHRS9;PGD;MMP9
thalidomide CTD 00006858	5/142	0.0681303830345521	0.24674891392578333	0	0	2.363319959394789	6.348662061755821	IL1R1;HGF;MAPK14;MMP9;LTF
Calcimycin CTD 00005287	4/100	0.06815815085819897	0.24674891392578333	0	0	2.69485698569857	7.238182472642579	ITGAM;NFATC2;PADI4;IL18R1
KIN001-127 LINCS	2/28	0.06835228535185492	0.24674891392578333	0	0	4.96015132408575	13.308484205220253	ITK;LCK
0316684-0000 MCF7 DOWN	2/28	0.06835228535185492	0.24674891392578333	0	0	4.96015132408575	13.308484205220253	ERLIN1;RASGRP1
isotretinoin MCF7 UP	2/28	0.06835228535185492	0.24674891392578333	0	0	4.96015132408575	13.308484205220253	PFKFB3;GCLM
Artenimol CTD 00001819	2/28	0.06835228535185492	0.24674891392578333	0	0	4.96015132408575	13.308484205220253	GADD45A;MMP9
2,6,9,9-tetramethylcycloundeca-2,6,10-trien-1-one CTD 00003763	2/28	0.06835228535185492	0.24674891392578333	0	0	4.96015132408575	13.308484205220253	BCL2A1;MMP9
Ici 118551 CTD 00001255	2/28	0.06835228535185492	0.24674891392578333	0	0	4.96015132408575	13.308484205220253	CYP1B1;MMP9
lactic acid CTD 00007283	2/28	0.06835228535185492	0.24674891392578333	0	0	4.96015132408575	13.308484205220253	PGD;GCLM
Evodiamine CTD 00002158	2/28	0.06835228535185492	0.24674891392578333	0	0	4.96015132408575	13.308484205220253	BCL2A1;MMP9
AC1L1KON CTD 00000061	2/28	0.06835228535185492	0.24674891392578333	0	0	4.96015132408575	13.308484205220253	JAK2;MAPK14
Benzo(a)pyrene 7,8-dihydrodiol CTD 00000887	2/28	0.06835228535185492	0.24674891392578333	0	0	4.96015132408575	13.308484205220253	CYP1B1;MAPK14
bisindolylmaleimide i TTD 00002466	2/28	0.06835228535185492	0.24674891392578333	0	0	4.96015132408575	13.308484205220253	LCK;MAPK14
catechol TTD 00002709	2/28	0.06835228535185492	0.24674891392578333	0	0	4.96015132408575	13.308484205220253	HPGD;CA4
ethanol BOSS	6/187	0.06898903908798563	0.2483605407167483	0	0	2.148859235329748	5.7456362424300185	LDHA;CEACAM1;CD4;DHRS9;TXN;MMP9
Erythorbic acid BOSS	6/187	0.06898903908798563	0.2483605407167483	0	0	2.148859235329748	5.7456362424300185	LDHA;CEACAM1;CD4;HP;TXN;MMP9
mefloquine MCF7 UP	5/143	0.06975856282967213	0.249996610655081	0	0	2.3460744793166333	6.246927944692582	ANXA1;BCL6;NFIL3;GADD45A;CYP1B1
Deacetylchitin BOSS	5/143	0.06975856282967213	0.249996610655081	0	0	2.3460744793166333	6.246927944692582	LDHA;CEACAM1;CD4;MMP9;LTF
DL-Methamphetamine BOSS	3/62	0.06992242366981193	0.249996610655081	0	0	3.284009812667261	8.73667752288545	CD4;PROK2;MMP9
DEOXYCHOLIC ACID CTD 00005765	3/62	0.06992242366981193	0.249996610655081	0	0	3.284009812667261	8.73667752288545	HGF;GCLM;NAIP
Electrocorundum CTD 00005364	3/62	0.06992242366981193	0.249996610655081	0	0	3.284009812667261	8.73667752288545	ALPL;MMP8;MMP9
PHA-767491 LINCS	4/101	0.07015322992144493	0.2501365165231848	0	0	2.666938858834337	7.086252382369788	RPS6KA5;PRKCH;PRKCQ;JAK2
Crizotinib Kinome Scan	4/101	0.07015322992144493	0.2501365165231848	0	0	2.666938858834337	7.086252382369788	LCK;TXK;IRAK3;JAK2
verteporfin MCF7 DOWN	7/235	0.07116682450986822	0.2519666472575745	0	0	1.99203216374269	5.264400205997186	IFNGR1;SORT1;ERLIN1;CYP1B1;ADAM9;ESYT1;ATP2B1
Aflodac CTD 00006817	7/235	0.07116682450986822	0.2519666472575745	0	0	1.99203216374269	5.264400205997186	SERPINB1;NFIL3;GADD45A;LEF1;GRB10;CYP1B1;ETS1
HC toxin MCF7 UP	9/332	0.07133446126058614	0.2519666472575745	0	0	1.8111455108359134	4.7821046696691365	RPS6KA5;ANXA1;GCA;BCL6;GRB10;TBC1D8;MBOAT2;CBLB;FYN
cefadroxil HL60 DOWN	5/144	0.07140812164141808	0.2519666472575745	0	0	2.3290771356424793	6.147234989370995	GOLGA8B;ITGA4;ACSL1;ERLIN1;GOLGA8A
Decitabine BOSS	5/144	0.07140812164141808	0.2519666472575745	0	0	2.3290771356424793	6.147234989370995	SOCS3;DHRS9;HP;JAK2;MMP9
metformin BOSS	6/189	0.07181602946579191	0.2519666472575745	0	0	2.125156581885518	5.596913480996681	DPP4;LDHA;CEACAM1;CD40LG;RETN;MMP9
amantadine HL60 DOWN	4/102	0.07217807412647188	0.2519666472575745	0	0	2.6395904896612112	6.938477612148916	WSB1;CR1;ITGA4;ERLIN1
lactose BOSS	4/102	0.07217807412647188	0.2519666472575745	0	0	2.6395904896612112	6.938477612148916	LDHA;CD4;TXN;LTF
spiperone PC3 UP	7/236	0.07243182091269584	0.2519666472575745	0	0	1.983231441048035	5.206199817135342	NFIL3;GADD45A;CBLB;UPP1;ATP2B1;ETS1;UBE2J1
primaquine PC3 UP	11/434	0.07249096409959536	0.2519666472575745	0	0	1.692942942942943	4.442778920634565	VNN1;CR1;RASA3;CD6;GADD45A;CASS4;PADI4;HPR;TARP;S100A8;FCAR
thiostrepton PC3 DOWN	3/63	0.07262048911381928	0.2519666472575745	0	0	3.2291118421052634	8.468372212852165	SERPINB1;CYP1B1;LMNB1
N-(undeca-2,4,7-trienylideneamino)nitrous amide CTD 00001653	3/63	0.07262048911381928	0.2519666472575745	0	0	3.2291118421052634	8.468372212852165	IDI1;DDX24;GCLM
Chromium(III) oxide CTD 00001091	3/63	0.07262048911381928	0.2519666472575745	0	0	3.2291118421052634	8.468372212852165	STOM;SLC2A3;MAP2K6
NG-25 MRC	2/29	0.07269382581798989	0.2519666472575745	0	0	4.776199149969642	12.52080045913074	LCK;MAPK14
Compound C (Dorsomorphin) MRC	2/29	0.07269382581798989	0.2519666472575745	0	0	4.776199149969642	12.52080045913074	RPS6KA5;LCK
benfluorex MCF7 UP	2/29	0.07269382581798989	0.2519666472575745	0	0	4.776199149969642	12.52080045913074	NFIL3;GADD45A
caffeic acid PC3 DOWN	2/29	0.07269382581798989	0.2519666472575745	0	0	4.776199149969642	12.52080045913074	ASPH;SRPK1
cefalexin HL60 DOWN	2/29	0.07269382581798989	0.2519666472575745	0	0	4.776199149969642	12.52080045913074	ITGA4;ERLIN1
Vinzam BOSS	2/29	0.07269382581798989	0.2519666472575745	0	0	4.776199149969642	12.52080045913074	CD4;MMP9
IMIQUIMOD BOSS	2/29	0.07269382581798989	0.2519666472575745	0	0	4.776199149969642	12.52080045913074	CD4;TLR8
Aurin CTD 00000867	2/29	0.07269382581798989	0.2519666472575745	0	0	4.776199149969642	12.52080045913074	HPGD;FKBP5
(-)-isoprenaline HL60 DOWN	5/145	0.07307900497322109	0.2525673260885863	0	0	2.3123226111636708	6.049531165092971	PSTPIP2;HGF;GRB10;MMP9;UBE2J1
Cadmium sulfate CTD 00001745	5/145	0.07307900497322109	0.2525673260885863	0	0	2.3123226111636708	6.049531165092971	SLC38A1;ANXA1;ACSL4;BPI;IL7R
glutathione BOSS	6/190	0.07325420147473556	0.2525673260885863	0	0	2.1134984833164814	5.524303918168706	LDHA;CD4;LCN2;TXN;GCLM;MMP9
NICKEL CTD 00006389	6/190	0.07325420147473556	0.2525673260885863	0	0	2.1134984833164814	5.524303918168706	CYP1B1;CHPT1;XIST;JAK2;MMP9;KLRG1
deptropine HL60 DOWN	11/435	0.0734083759643172	0.25276498847871753	0	0	1.6888625063742988	4.410831316991562	GOLGA8B;WSB1;CR1;ITGA4;HGF;ERLIN1;MAPK14;ATP6V1C1;GOLGA8A;SRPK1;FKBP5
azacitidine MCF7 UP	4/103	0.0742325093408513	0.25526594121162305	0	0	2.612794612794613	6.794711112936047	ANXA1;NFIL3;GADD45A;CYP1B1
phenoxybenzamine MCF7 UP	6/191	0.07470880037188977	0.25622860574327505	0	0	2.101966418245488	5.452831705342059	RAB32;NFIL3;GADD45A;GRB10;UPP1;GCLM
ciglitazone CTD 00001835	6/191	0.07470880037188977	0.25622860574327505	0	0	2.101966418245488	5.452831705342059	VNN1;FAM102A;BCL6;IL1R1;ACSL1;MAPK14
fisetin PC3 DOWN	13/541	0.075186811576117	0.25679035907913933	0	0	1.6049847969490827	4.153346661278753	FNBP4;WSB1;PFKFB3;GADD45A;HMGB2;TBC1D8;BAZ1A;ZFP36L2;UGCG;BCL6;GRB10;CYP1B1;GCLM
succinic acid BOSS	3/64	0.07536452684085086	0.25679035907913933	0	0	3.176013805004314	8.211325104887875	LDHA;HLA-DMA;CLEC4D
valsartan CTD 00002971	3/64	0.07536452684085086	0.25679035907913933	0	0	3.176013805004314	8.211325104887875	CD163;NFIL3;JAK2
bisindolylmaleimide i CTD 00002749	3/64	0.07536452684085086	0.25679035907913933	0	0	3.176013805004314	8.211325104887875	HGF;MAPK14;MMP9
myricetin TTD 00009430	3/64	0.07536452684085086	0.25679035907913933	0	0	3.176013805004314	8.211325104887875	ITGA4;HPGD;ALPL
phenoxybenzamine PC3 DOWN	4/104	0.07631635332542638	0.25954194868407193	0	0	2.5865346534653466	6.654812329663115	PRKCH;ERLIN1;FAM105A;LMNB1
etoposide HL60 UP	5/147	0.0764845043462615	0.25954194868407193	0	0	2.279521499860088	5.85989096043511	PLSCR1;BCL6;TNFAIP6;ACSL1;CYP1B1
amantadine PC3 UP	2/30	0.0771217490420668	0.25954194868407193	0	0	4.605386416861827	11.800703760170308	PADI4;S100A8
primaquine HL60 UP	2/30	0.0771217490420668	0.25954194868407193	0	0	4.605386416861827	11.800703760170308	NFIL3;ATP2B1
fumaric acid BOSS	2/30	0.0771217490420668	0.25954194868407193	0	0	4.605386416861827	11.800703760170308	CD4;CLEC4D
lidocaine CTD 00006207	2/30	0.0771217490420668	0.25954194868407193	0	0	4.605386416861827	11.800703760170308	SULT1B1;ITGAM
Alizarin CTD 00000524	2/30	0.0771217490420668	0.25954194868407193	0	0	4.605386416861827	11.800703760170308	HPGD;CYP1B1
LY 294002 TTD 00009057	2/30	0.0771217490420668	0.25954194868407193	0	0	4.605386416861827	11.800703760170308	LCK;MAPK14
4,5,6,7-tetrabromobenzotriazole TTD 00000863	2/30	0.0771217490420668	0.25954194868407193	0	0	4.605386416861827	11.800703760170308	LCK;MAPK14
Zinc sulfate CTD 00007264	8/288	0.07716649508767809	0.25954194868407193	0	0	1.8550406115623508	4.75222433546168	UGCG;PFKFB3;IFI27;GADD45A;IFNGR1;TBC1D8;MMP9;LILRA5
POTASSIUM CHROMATE CTD 00001284	37/1898	0.07758153043977745	0.26051296340866525	0	0	1.313081377992716	3.356795230270404	PFKFB3;ANKRD36;CBLB;SLC2A3;SIPA1L2;ZFP36L2;SYNE2;LMNB1;DOCK10;DPP4;UGCG;RPS6KA5;DRAM1;NFIL3;CYP1B1;FYN;JAK2;MYBL1;MAP2K6;SERPINB1;PRKCH;BTN3A1;GCA;ITGA4;IL1R1;GADD45A;IRAK3;BAZ1A;ATP2B1;MAPK14;BCL6;GPR160;TRAF5;ZNF438;EXOC6;WDFY3;IL7R
ethisterone BOSS	6/193	0.0776671894415653	0.26051296340866525	0	0	2.079272300886528	5.313211051015019	LDHA;HLA-DRB5;CD4;TXN;ICOS;MMP9
Momelotinib LINCS	3/65	0.07815388902259957	0.26051296340866525	0	0	3.1246286078098473	7.964914105119259	RPS6KA5;JAK2;SRPK1
gentamicin BOSS	3/65	0.07815388902259957	0.26051296340866525	0	0	3.1246286078098473	7.964914105119259	LDHA;CD4;LCN2
SODIUM SULFATE BOSS	3/65	0.07815388902259957	0.26051296340866525	0	0	3.1246286078098473	7.964914105119259	HLA-DRB5;CD4;MMP9
Gallic acid CTD 00006020	3/65	0.07815388902259957	0.26051296340866525	0	0	3.1246286078098473	7.964914105119259	RPS6KA5;HPGD;MMP9
QUINOLINE CTD 00001749	3/65	0.07815388902259957	0.26051296340866525	0	0	3.1246286078098473	7.964914105119259	SERPINB1;ANXA1;TLR8
cholecalciferol CTD 00005655	4/105	0.0784294158773787	0.2610979278570898	0	0	2.560794693330719	6.518646858416964	ITGAM;ANKRD22;GAS7;SULF2
ethosuximide HL60 DOWN	6/194	0.07917092814959416	0.26289583011506457	0	0	2.068106312292359	5.245019792152818	ITGA4;ACSL1;CSGALNACT2;HMGB2;CYP1B1;ATP6V1C1
PIPERONYL BUTOXIDE BOSS	6/194	0.07917092814959416	0.26289583011506457	0	0	2.068106312292359	5.245019792152818	LDHA;CEACAM1;CD4;TXN;JAK2;MMP9
puromycin MCF7 UP	7/242	0.0803008664402705	0.26630909963037613	0	0	1.932	4.8724554450666195	ITGAM;NFIL3;GADD45A;IFNGR1;CYP1B1;RASGRP1;MYBL1
colforsin MCF7 UP	4/106	0.08057149904870611	0.26686752857502916	0	0	2.535559438296771	6.38608612217572	BCL6;PDCD4;CBLB;TARP
MERCURY BOSS	3/66	0.08098791562692166	0.26699318917915	0	0	3.0748746867167918	7.728560155745378	CD2;LDHA;TXN
dopamine	2/31	0.08163240036971713	0.26699318917915	0	0	4.446353872244206	11.140468715527668	CA1;CA4
AG1478 LINCS	2/31	0.08163240036971713	0.26699318917915	0	0	4.446353872244206	11.140468715527668	LCK;MKNK1
TAE684 MRC	2/31	0.08163240036971713	0.26699318917915	0	0	4.446353872244206	11.140468715527668	LCK;JAK2
carmustine PC3 DOWN	2/31	0.08163240036971713	0.26699318917915	0	0	4.446353872244206	11.140468715527668	BCL2A1;MAP2K6
nifuroxazide MCF7 UP	2/31	0.08163240036971713	0.26699318917915	0	0	4.446353872244206	11.140468715527668	GADD45A;GCLM
captopril BOSS	2/31	0.08163240036971713	0.26699318917915	0	0	4.446353872244206	11.140468715527668	LDHA;MMP9
Perfluorodecanoic acid CTD 00001721	2/31	0.08163240036971713	0.26699318917915	0	0	4.446353872244206	11.140468715527668	ACSL1;GCLM
chlorophyllin CTD 00000324	2/31	0.08163240036971713	0.26699318917915	0	0	4.446353872244206	11.140468715527668	IFI27;CYP1B1
1'-Acetoxychavicol acetate CTD 00002113	2/31	0.08163240036971713	0.26699318917915	0	0	4.446353872244206	11.140468715527668	BCL2A1;MMP9
thioguanosine MCF7 DOWN	5/150	0.08175106444488667	0.26704665607153216	0	0	2.232016442110071	5.589139805479784	IDI1;ATP11B;BAZ1A;MYBL1;AGFG1
ouabain HL60 DOWN	13/549	0.0820603424634093	0.2672644715599647	0	0	1.5803698345009645	3.951399358820516	SH3GLB1;ST6GAL1;SERPINB1;ITGA4;ERLIN1;SLC2A3;IRAK3;TARP;ZFP36L2;PPP1R3D;FYN;PDSS1;GYG1
thioridazine PC3 UP	6/196	0.08222734508147572	0.2672644715599647	0	0	2.046126945270152	5.111772176140645	UGCG;NFIL3;BCL6;CSGALNACT2;GRB10;CBLB
2-Butanone BOSS	6/196	0.08222734508147572	0.2672644715599647	0	0	2.046126945270152	5.111772176140645	CD40LG;JAK2;MAPK14;ETS1;MMP9;MAP2K6
water BOSS	6/196	0.08222734508147572	0.2672644715599647	0	0	2.046126945270152	5.111772176140645	LDHA;CEACAM1;CD4;JAK2;MAPK14;MMP9
kaempferol CTD 00000297	4/107	0.08274239733926085	0.2686040510640184	0	0	2.510814188214938	6.257007067315162	KMT2A;HPGD;HGF;CYP1B1
luteolin HL60 DOWN	8/293	0.08327356175931569	0.26999254185318505	0	0	1.8220266385026112	4.528873443811468	HGF;TBC1D8;CYP1B1;IRAK3;FYN;JAK2;PHTF1;UBE2J1
rifabutin PC3 UP	5/151	0.08354849783634524	0.2705478652020609	0	0	2.216615259003901	5.5023661300123585	UGCG;ACSL1;STOM;FYN;MYBL1
11-cis-Retinal BOSS	6/197	0.08377995582815467	0.27056871578311353	0	0	2.0353098745890663	5.04667598667157	LDHA;CD4;PDSS1;TXN;MAPK14;MMP9
thalidomide BOSS	3/67	0.08386593527530224	0.27056871578311353	0	0	3.0266755756578947	7.501723659520706	LDHA;CD4;JAK2
h-89 CTD 00002586	3/67	0.08386593527530224	0.27056871578311353	0	0	3.0266755756578947	7.501723659520706	KCNE1;RPS6KA5;CYP1B1
puromycin PC3 UP	13/552	0.08473789514912745	0.27304432881385515	0	0	1.5713276033975743	3.8783388062241366	GADD45A;IFNGR1;CSGALNACT2;SNX3;ARL4C;NFIL3;DHRS9;BCL6;CYP1B1;UPP1;AZI2;IL7R;ATP6V1C1
clomipramine PC3 DOWN	4/108	0.08494189796717559	0.2733641845799363	0	0	2.4865448083269865	6.131291876268197	SERPINB1;CYP1B1;FAM105A;MAP2K6
Bisulfite BOSS	6/198	0.08534878538624166	0.27343862069680436	0	0	2.024605481727575	4.982572435114249	LDHA;HLA-DRB5;CD4;DHRS9;GADD45A;MMP9
clofazimine	2/32	0.08622221641129119	0.27343862069680436	0	0	4.297923497267759	10.533468685379143	ITGA4;PADI4
bepridil MCF7 UP	2/32	0.08622221641129119	0.27343862069680436	0	0	4.297923497267759	10.533468685379143	NFIL3;GADD45A
succinylsulfathiazole HL60 DOWN	2/32	0.08622221641129119	0.27343862069680436	0	0	4.297923497267759	10.533468685379143	ITGA4;ERLIN1
Poloxalene BOSS	2/32	0.08622221641129119	0.27343862069680436	0	0	4.297923497267759	10.533468685379143	LDHA;CD40LG
Plumbagin CTD 00000768	2/32	0.08622221641129119	0.27343862069680436	0	0	4.297923497267759	10.533468685379143	HPGD;GCLM
TIRON CTD 00006898	2/32	0.08622221641129119	0.27343862069680436	0	0	4.297923497267759	10.533468685379143	JAK2;MMP9
methyl salicylate CTD 00001586	2/32	0.08622221641129119	0.27343862069680436	0	0	4.297923497267759	10.533468685379143	PGD;GCLM
2,4-Diisocyanato-1-methylbenzene CTD 00006908	2/32	0.08622221641129119	0.27343862069680436	0	0	4.297923497267759	10.533468685379143	MMP9;HLA-DQB1
peptidoglycan CTD 00006490	2/32	0.08622221641129119	0.27343862069680436	0	0	4.297923497267759	10.533468685379143	BCL2A1;TNFAIP6
amlodipine CTD 00007164	2/32	0.08622221641129119	0.27343862069680436	0	0	4.297923497267759	10.533468685379143	RETN;JAK2
astemizole TTD 00002176	2/32	0.08622221641129119	0.27343862069680436	0	0	4.297923497267759	10.533468685379143	ITGA4;JAK2
kaempferol BOSS	3/68	0.0867872660230652	0.2742309495401939	0	0	2.9799595141700403	7.2839012518598265	LDHA;HPGD;MMP9
Chromium(II) chloride CTD 00000877	3/68	0.0867872660230652	0.2742309495401939	0	0	2.9799595141700403	7.2839012518598265	STOM;SLC2A3;MAP2K6
UNII-9XX54M675G CTD 00004634	3/68	0.0867872660230652	0.2742309495401939	0	0	2.9799595141700403	7.2839012518598265	GADD45A;UPP1;GCLM
HG-9-91-01 LINCS	5/153	0.08720572892366918	0.27494142482209055	0	0	2.186437265079649	5.333781461621532	LCK;TXK;FYN;BMX;MAPK14
URANIUM CTD 00006964	7/247	0.0872227968401115	0.27494142482209055	0	0	1.8912638888888889	4.613340241559456	LDHA;GADD45A;DGKA;KIF1B;SLC2A3;PGD;NAIP
doxorubicin BOSS	6/200	0.08853493726627826	0.27874087607356607	0	0	2.0035277597013392	4.857268619571384	CD79A;LDHA;CD4;BCL6;CD24;MMP9
phenoxybenzamine PC3 UP	5/154	0.08906534345152055	0.2800729474800827	0	0	2.1716520734254856	5.251890761707911	BCL6;NFIL3;GADD45A;CSGALNACT2;IL7R
disulfiram MCF7 UP	3/69	0.08975121620655926	0.2812132944767343	0	0	2.934659090909091	7.074622877213773	NFIL3;GADD45A;FYN
spiperone PC3 DOWN	3/69	0.08975121620655926	0.2812132944767343	0	0	2.934659090909091	7.074622877213773	ARL4C;HPGD;LMNB1
(-)-Epicatechin BOSS	3/69	0.08975121620655926	0.2812132944767343	0	0	2.934659090909091	7.074622877213773	LDHA;ALPL;MMP9
L-thyroxine BOSS	6/201	0.09015217133185678	0.2821216855512098	0	0	1.9931510350115	4.796032122945054	LDHA;CEACAM1;CD4;TXN;ICOS;MMP9
anisomycin PC3 DOWN	13/558	0.09025732085642153	0.2821216855512098	0	0	1.5535417836859515	3.73640869021663	SLC38A1;HPGD;RAB27A;MBOAT2;PHTF1;LMNB1;PPP1R3D;TTC3;TRAF5;ATP6V1C1;ANKRD36B;MAP2K6;B4GALT5
irinotecan PC3 DOWN	21/999	0.09053775319197942	0.28240113926817434	0	0	1.4050903084645416	3.3750105557353547	PRKCH;KMT2A;TBC1D8;KLHL2;CBLB;BAZ1A;ATP2B1;MAPK14;FAM105A;LMNB1;DOCK10;PLSCR1;RPS6KA5;ASPH;GRB10;KIF1B;WDFY3;FYN;AGFG1;MAP2K6;B4GALT5
fentanyl BOSS	2/33	0.09088772298286071	0.28240113926817434	0	0	4.1590692755156	9.973990247446354	CD4;CD6
Disodium selenite BOSS	2/33	0.09088772298286071	0.28240113926817434	0	0	4.1590692755156	9.973990247446354	LDHA;TXN
CYTOCHALASIN B CTD 00005746	2/33	0.09088772298286071	0.28240113926817434	0	0	4.1590692755156	9.973990247446354	SLC2A3;JAK2
3383-21-9 TTD 00000841	2/33	0.09088772298286071	0.28240113926817434	0	0	4.1590692755156	9.973990247446354	HPGD;BCL2A1
hexachlorophene	4/111	0.09170977989759692	0.284616558302887	0	0	2.4164584682767343	5.773224369219305	HPGD;LCK;FYN;MAPK14
chlorzoxazone HL60 DOWN	26/1286	0.09203421840645915	0.2852842162005444	0	0	1.3536067333220358	3.229157227417369	IDI1;SLC2A3;CST7;ZFP36L2;UBE2J1;LMNB1;PSTPIP2;CYP1B1;S100A12;PDSS1;GYG1;ATP6V1C1;FNBP4;SERPINB1;ANXA1;GCA;ITGA4;ERLIN1;RAB27A;MAPK14;PPP1R3D;TTC3;PDCD4;CHPT1;ESYT1;S100A8
HEMATOXYLIN BOSS	7/251	0.09299736415869829	0.28768556980867854	0	0	1.8598770491803278	4.417550448379342	LDHA;CEACAM1;CD4;HPGD;ALPL;PGD;MMP9
Pirinixic acid CTD 00000280	28/1403	0.09302935667376425	0.28768556980867854	0	0	1.3369931573802543	3.1751450604791853	DDX24;HPGD;DGKA;CBLB;RORA;HPR;SIPA1L2;ZFP36L2;DOCK10;SOCS3;METTL7B;PDSS1;CD74;CD163;WSB1;GCA;ATP8B2;ACSL1;GADD45A;IL1R2;SULT1B1;ASPH;ZNF438;PDCD4;HLA-DRA;ST6GALNAC3;GPR18;IL18R1
chlorzoxazone HL60 UP	11/455	0.09331441437993387	0.2879157130566181	0	0	1.611113647431215	3.8212082353119956	DPP4;ITGAM;CR1;ATP8B2;RASA3;KLRD1;TLR5;MAPK14;MS4A1;GOLGA8A;HLA-DPA1
co-dergocrine mesilate HL60 DOWN	6/203	0.09343471607622818	0.2879157130566181	0	0	1.9727136280081623	4.676302485701997	PSTPIP2;HGF;ERLIN1;KCNA3;GRB10;UBE2J1
parthenolide PC3 UP	6/203	0.09343471607622818	0.2879157130566181	0	0	1.9727136280081623	4.676302485701997	PFKFB3;NFIL3;CSGALNACT2;GCLM;IL7R;ATP6V1C1
zuclopenthixol PC3 UP	8/301	0.0936219027830375	0.28815231870722624	0	0	1.7715479356672412	4.1958951978130825	CR1;RASA3;CD6;SIRPG;CASS4;PADI4;HPR;FCAR
buflomedil PC3 UP	4/112	0.09402142211253617	0.2887010726043758	0	0	2.3939616183840604	5.659882168032906	CR1;CD6;CA4;HPR
sulforaphane CTD 00000857	4/112	0.09402142211253617	0.2887010726043758	0	0	2.3939616183840604	5.659882168032906	GADD45A;TXN;GCLM;MAPK14
TAE-684 Kinome Scan	6/204	0.09509992340587946	0.2912282869261601	0	0	1.9626497533474279	4.617775556604413	ITK;LCK;TXK;CAMK4;IRAK3;JAK2
geldanamycin MCF7 DOWN	2/34	0.095625533293379	0.2912282869261601	0	0	4.028893442622951	9.45708366282174	CYP1B1;ZFP36L2
terbutaline PC3 UP	2/34	0.095625533293379	0.2912282869261601	0	0	4.028893442622951	9.45708366282174	BCL2A1;CD24
diazinon BOSS	2/34	0.095625533293379	0.2912282869261601	0	0	4.028893442622951	9.45708366282174	LDHA;TXN
astemizole BOSS	2/34	0.095625533293379	0.2912282869261601	0	0	4.028893442622951	9.45708366282174	ITGA4;JAK2
alpha-Hexylcinnamaldehyde CTD 00002937	2/34	0.095625533293379	0.2912282869261601	0	0	4.028893442622951	9.45708366282174	PGD;GCLM
isopropanol CTD 00007325	2/34	0.095625533293379	0.2912282869261601	0	0	4.028893442622951	9.45708366282174	PGD;GCLM
cicloheximide MCF7 UP	9/354	0.09659223168003057	0.2938295159497434	0	0	1.6937262912168076	3.958673559751699	FNBP4;RRN3P2;PFKFB3;ITGAM;GADD45A;IFNGR1;SIDT1;CYP1B1;MYBL1
cantharidin HL60 DOWN	7/254	0.09746553482586313	0.2961409148958123	0	0	1.837004048582996	4.277016529264036	DOCK10;ARL4C;WSB1;RUNX1-IT1;GPR183;GRB10;GPR18
proscillaridin HL60 DOWN	14/620	0.09783812381027049	0.29692732923814646	0	0	1.5049617589745323	3.498194761645586	SH3GLB1;CX3CR1;ST6GAL1;SERPINB1;WSB1;RAB27A;SLC2A3;IRAK3;TARP;PPP1R3D;FYN;PDSS1;MYBL1;ANKRD36B
thapsigargin MCF7 UP	10/407	0.09817007767319666	0.2975140203638355	0	0	1.6365162964659186	3.7984423982409066	ANXA1;NFIL3;GADD45A;CSGALNACT2;GRB10;CYP1B1;FYN;ATP2B1;AZI2;UBE2J1
8-azaguanine HL60 DOWN	19/897	0.0982594197523472	0.2975140203638355	0	0	1.4137441470513794	3.280090222962074	WSB1;GCA;ITGA4;HGF;ERLIN1;IRAK3;BAZ1A;RNASE2;MAPK14;FAM105A;ZFP36L2;SRPK1;LMNB1;SLC7A6;ASPH;PPP1R3D;TTC3;STOM;ANKRD36B
bucladesine HL60 DOWN	3/72	0.09889173615433296	0.2988921588539397	0	0	2.8066361556064074	6.493797153683608	HGF;KCNA3;UBE2J1
MG-132 MCF7 DOWN	6/207	0.10019061354644804	0.2988921588539397	0	0	1.9330589577031785	4.447351574937746	UGCG;HLA-DRB5;CD24;HLA-DRB1;ANKRD36B;ZFP36L2
Erlotinib FDA	2/35	0.1004323460976648	0.2988921588539397	0	0	3.9066070541480378	8.978441510783352	LCK;MKNK1
Erlotinib Kinome Scan	2/35	0.1004323460976648	0.2988921588539397	0	0	3.9066070541480378	8.978441510783352	LCK;MKNK1
dipivefrine HL60 UP	2/35	0.1004323460976648	0.2988921588539397	0	0	3.9066070541480378	8.978441510783352	ARL4C;PLSCR1
paracetamol HL60 UP	2/35	0.1004323460976648	0.2988921588539397	0	0	3.9066070541480378	8.978441510783352	CD6;HPR
leflunomide BOSS	2/35	0.1004323460976648	0.2988921588539397	0	0	3.9066070541480378	8.978441510783352	CD4;MMP9
beta-D-Glucose 6-phosphate BOSS	2/35	0.1004323460976648	0.2988921588539397	0	0	3.9066070541480378	8.978441510783352	LDHA;PGD
Benzyl butyl phthalate CTD 00001292	2/35	0.1004323460976648	0.2988921588539397	0	0	3.9066070541480378	8.978441510783352	LEF1;CYP1B1
Xanthohumol CTD 00003425	2/35	0.1004323460976648	0.2988921588539397	0	0	3.9066070541480378	8.978441510783352	ALPL;MMP9
Geranylgeranyl pyrophosphate CTD 00000102	2/35	0.1004323460976648	0.2988921588539397	0	0	3.9066070541480378	8.978441510783352	RETN;MMP9
fluticasone CTD 00002635	2/35	0.1004323460976648	0.2988921588539397	0	0	3.9066070541480378	8.978441510783352	ANXA1;SLPI
suramin CTD 00006822	2/35	0.1004323460976648	0.2988921588539397	0	0	3.9066070541480378	8.978441510783352	KMT2A;CYP1B1
vanillin CTD 00003324	2/35	0.1004323460976648	0.2988921588539397	0	0	3.9066070541480378	8.978441510783352	CA1;GCLM
kaempferol TTD 00008767	2/35	0.1004323460976648	0.2988921588539397	0	0	3.9066070541480378	8.978441510783352	HPGD;CYP1B1
Sorafenib tosylate BOSS	5/160	0.10065061603453868	0.29920057841702274	0	0	2.086947233497116	4.791839556091796	LDHA;CD4;JAK2;MAPK14;MMP9
tyrphostin AG-825 MCF7 DOWN	11/462	0.10098485988670286	0.29985265563628494	0	0	1.5855306526038233	3.635280382808397	FNBP4;UGCG;SLC7A6;FAM102A;KMT2A;PPP1R3D;BAZ1A;RASGRP1;ZFP36L2;AGFG1;B4GALT5
Healon BOSS	4/115	0.10111994460972239	0.29991256299019936	0	0	2.328903160586329	5.336560248131942	CD4;TNFAIP6;MMP9;CD177
TBTO CTD 00000264	3/73	0.10201907844024422	0.30216332550908775	0	0	2.7664003759398494	6.314572882384383	BCL2A1;GADD45A;GCLM
mitoxantrone PC3 DOWN	11/463	0.10211036517203655	0.30216332550908775	0	0	1.581940624252571	3.609515566246245	FNBP4;GOLGA8B;NFIL3;BCL6;AGAP6;ASPH;IFNGR1;PPP1R3D;GOLGA8A;ZFP36L2;B4GALT5
trichostatin A ssMCF7 DOWN	5/161	0.10265172075423769	0.30342128105159727	0	0	2.0734632365427066	4.720059438727737	SLC38A1;CYP1B1;RASGRP1;ZFP36L2;UBE2J1
Sorafenib	4/116	0.103539789247197	0.30570005648776494	0	0	2.307991513437058	5.234061545462693	LCK;MKNK1;FYN;MAPK14
MG-262 PC3 DOWN	9/360	0.10428033536672165	0.3064056894730873	0	0	1.6642574427809327	3.762340990378909	SERPINB1;BCL2A1;RUNX1-IT1;PPP1R3D;ERLIN1;FAM105A;ZFP36L2;MAP2K6;LMNB1
imidurea PC3 DOWN	3/74	0.10518546131390141	0.3064056894730873	0	0	2.7272979985174204	6.141957426153102	CEACAM1;RNASE2;FKBP5
glyburide BOSS	3/74	0.10518546131390141	0.3064056894730873	0	0	2.7272979985174204	6.141957426153102	DPP4;LDHA;MMP9
protoporphyrin IX BOSS	3/74	0.10518546131390141	0.3064056894730873	0	0	2.7272979985174204	6.141957426153102	LDHA;KMT2A;PADI4
R-406 MRC	2/36	0.10530494385339437	0.3064056894730873	0	0	3.791513982642237	8.534299527641368	LCK;JAK2
SYK Inhibitor I MRC	2/36	0.10530494385339437	0.3064056894730873	0	0	3.791513982642237	8.534299527641368	LCK;JAK2
WZ3105 LINCS	2/36	0.10530494385339437	0.3064056894730873	0	0	3.791513982642237	8.534299527641368	PRKCQ;JAK2
harmol PC3 DOWN	2/36	0.10530494385339437	0.3064056894730873	0	0	3.791513982642237	8.534299527641368	ASPH;ERLIN1
L-arabinose BOSS	2/36	0.10530494385339437	0.3064056894730873	0	0	3.791513982642237	8.534299527641368	LDHA;PGD
triclosan BOSS	2/36	0.10530494385339437	0.3064056894730873	0	0	3.791513982642237	8.534299527641368	KCNE1;HPGD
naringenin BOSS	2/36	0.10530494385339437	0.3064056894730873	0	0	3.791513982642237	8.534299527641368	LDHA;MMP9
clofazimine CTD 00005683	2/36	0.10530494385339437	0.3064056894730873	0	0	3.791513982642237	8.534299527641368	ITGA4;PADI4
Tributyltin CTD 00000610	2/36	0.10530494385339437	0.3064056894730873	0	0	3.791513982642237	8.534299527641368	SLC2A3;CCR7
disulfiram CTD 00005860	4/117	0.10598602414533759	0.30804401227097006	0	0	2.2874499839364466	5.134062635899463	HPGD;PGD;GCLM;MMP9
ammonia BOSS	5/163	0.10671303941919949	0.3098120499267082	0	0	2.0470072931511445	4.580407923116423	DPP4;CX3CR1;LDHA;HLA-DMA;TXN
Benzo[k]fluoranthene CTD 00001069	3/75	0.10839014976960885	0.31398256481540415	0	0	2.689281798245614	5.975632733246367	CYP1B1;MAPK14;ETS1
rottlerin CTD 00003057	3/75	0.10839014976960885	0.31398256481540415	0	0	2.689281798245614	5.975632733246367	PLSCR1;PRKCQ;MAPK14
MG-262 MCF7 UP	8/312	0.10899951314616864	0.3144556265908913	0	0	1.7064777327935223	3.7822574914411233	SNX3;PFKFB3;NFIL3;GADD45A;GRB10;FYN;GCLM;PHTF1
celecoxib	2/37	0.11024019093128948	0.3144556265908913	0	0	3.6829976580796253	8.121355079375181	CA4;MAPK14
IKK Inhibitor VII MRC	2/37	0.11024019093128948	0.3144556265908913	0	0	3.6829976580796253	8.121355079375181	LCK;JAK2
Kinome 1194 Roche	2/37	0.11024019093128948	0.3144556265908913	0	0	3.6829976580796253	8.121355079375181	ITK;JAK2
STOCK1N-35696 PC3 UP	2/37	0.11024019093128948	0.3144556265908913	0	0	3.6829976580796253	8.121355079375181	CYP1B1;LMNB1
semustine MCF7 UP	2/37	0.11024019093128948	0.3144556265908913	0	0	3.6829976580796253	8.121355079375181	GRB10;GCLM
zidovudine BOSS	2/37	0.11024019093128948	0.3144556265908913	0	0	3.6829976580796253	8.121355079375181	LDHA;CD4
sodium benzoate BOSS	2/37	0.11024019093128948	0.3144556265908913	0	0	3.6829976580796253	8.121355079375181	LDHA;TXN
chlorpyrifos BOSS	2/37	0.11024019093128948	0.3144556265908913	0	0	3.6829976580796253	8.121355079375181	LDHA;CD4
Tenofovir BOSS	2/37	0.11024019093128948	0.3144556265908913	0	0	3.6829976580796253	8.121355079375181	CD4;CEACAM1
cinnamyl alcohol CTD 00001006	2/37	0.11024019093128948	0.3144556265908913	0	0	3.6829976580796253	8.121355079375181	PGD;GCLM
Luronit CTD 00006106	2/37	0.11024019093128948	0.3144556265908913	0	0	3.6829976580796253	8.121355079375181	TNFAIP6;IRAK3
Artesunate CTD 00001840	2/37	0.11024019093128948	0.3144556265908913	0	0	3.6829976580796253	8.121355079375181	BST1;GCLM
su6656 TTD 00011109	2/37	0.11024019093128948	0.3144556265908913	0	0	3.6829976580796253	8.121355079375181	LCK;GPR183
methapyrilene PC3 DOWN	3/76	0.11163240383593157	0.3177323598819863	0	0	2.652307137707282	5.815299873442412	KMT2A;CYP1B1;LMNB1
withaferin A MCF7 UP	3/76	0.11163240383593157	0.3177323598819863	0	0	2.652307137707282	5.815299873442412	GADD45A;GRB10;GCLM
cinnamaldehyde CTD 00000671	5/166	0.11295082430002397	0.32113469653928384	0	0	2.00855579778701	4.380263983591402	IFI27;GCLM;IL7R;MAPK14;SYNE2
Deoxycorticosterone acetate BOSS	4/120	0.11348029353127992	0.32228897292343917	0	0	2.227950381245021	4.848300934943395	LDHA;CD4;BCL6;MMP9
Mustard gas CTD 00006356	6/215	0.11445163952163008	0.3246943251646245	0	0	1.8583032634440224	4.028063556791864	CD40LG;GADD45A;IL7R;MAPK14;MMP9;MAP2K6
acetaminophen BOSS	5/167	0.11506842001786009	0.32479852420713756	0	0	1.9960551058785054	4.315926979727268	LDHA;CEACAM1;CD4;TXN;GCLM
Nilotinib Kinome Scan	2/38	0.11523503196008023	0.32479852420713756	0	0	3.580510018214936	7.736699736573718	LCK;MAPK14
clenbuterol HL60 UP	2/38	0.11523503196008023	0.32479852420713756	0	0	3.580510018214936	7.736699736573718	PLSCR1;SLC2A3
etilefrine PC3 UP	2/38	0.11523503196008023	0.32479852420713756	0	0	3.580510018214936	7.736699736573718	BCL2A1;CD24
ketoconazole HL60 DOWN	2/38	0.11523503196008023	0.32479852420713756	0	0	3.580510018214936	7.736699736573718	PFKFB3;SLC2A3
uric acid BOSS	2/38	0.11523503196008023	0.32479852420713756	0	0	3.580510018214936	7.736699736573718	LDHA;IL1R1
luteolin CTD 00007430	4/121	0.1160292875481832	0.32668440183469055	0	0	2.2087952384982086	4.757551985315849	CD74;HPGD;CYP1B1;MMP9
picrotoxinin PC3 UP	7/266	0.11649513097934648	0.327642555879412	0	0	1.750810810810811	3.7640783186480347	RASA3;CD6;CA4;PADI4;HPR;FCAR;PTGDR
cytarabine BOSS	3/78	0.11822662790986656	0.33179731058575457	0	0	2.5813157894736842	5.511501366489426	LDHA;CR1;JAK2
ellagic acid TTD 00007809	3/78	0.11822662790986656	0.33179731058575457	0	0	2.5813157894736842	5.511501366489426	CA1;HPGD;CA4
raloxifene HL60 UP	9/371	0.1192517201762936	0.3343147042536265	0	0	1.6127683636768142	3.429582123413036	CEACAM1;KLF12;VNN1;TESPA1;CD6;CD28;PADI4;HPR;CD24
Bosutinib RBC	2/39	0.12028648999893639	0.3350562848422881	0	0	3.4835622507753654	7.377763213814703	LCK;BMX
Nilotinib FDA	2/39	0.12028648999893639	0.3350562848422881	0	0	3.4835622507753654	7.377763213814703	LCK;MAPK14
Tetradioxin BOSS	2/39	0.12028648999893639	0.3350562848422881	0	0	3.4835622507753654	7.377763213814703	LDHA;CD4
Fasudil hydrochloride BOSS	2/39	0.12028648999893639	0.3350562848422881	0	0	3.4835622507753654	7.377763213814703	LDHA;MMP9
piperine CTD 00000442	2/39	0.12028648999893639	0.3350562848422881	0	0	3.4835622507753654	7.377763213814703	HPGD;MMP9
CHEMBL332826 TTD 00004878	2/39	0.12028648999893639	0.3350562848422881	0	0	3.4835622507753654	7.377763213814703	HPGD;PADI4
MG-262 PC3 UP	8/320	0.12100321952104846	0.3366933933368193	0	0	1.6620358459823343	3.5101168701205014	DOCK10;ANXA1;GADD45A;CSGALNACT2;AZI2;GCLM;IL7R;ATP6V1C1
perhexiline MCF7 UP	4/123	0.1212018713424039	0.33688699063224087	0	0	2.1714507585212304	4.582407683269	RPS6KA5;BCL6;NFIL3;GADD45A
Coxistac CTD 00000539	5/170	0.12153419115078033	0.33721171893637814	0	0	1.9594621713827012	4.129683402505704	LDHA;PFKFB3;FYN;MAPK14;CNIH4
temozolomide BOSS	3/79	0.12157709866633404	0.33721171893637814	0	0	2.5472212603878117	5.367521605715214	LDHA;CD4;MMP9
SELENIUM BOSS	4/124	0.12382485875451717	0.3419772679493235	0	0	2.1532453245324534	4.497886470253667	LDHA;CEACAM1;CD4;TXN
diclofenac CTD 00005804	10/428	0.12469289662728764	0.3419772679493235	0	0	1.552607413851433	3.2323755355262778	SH3GLB1;HPGD;IL1R1;GADD45A;GRB10;PDCD4;TXN;GCLM;MAPK14;MAP2K6
Kinome 3629 Roche	3/80	0.12496213760523722	0.3419772679493235	0	0	2.5140123034859876	5.228503227724131	ITK;PRKCQ;JAK2
geldanamycin HL60 UP	3/80	0.12496213760523722	0.3419772679493235	0	0	2.5140123034859876	5.228503227724131	PLSCR1;ANXA1;PHTF1
withaferin A PC3 UP	3/80	0.12496213760523722	0.3419772679493235	0	0	2.5140123034859876	5.228503227724131	CSGALNACT2;GCLM;IL7R
wortmannin MCF7 UP	3/80	0.12496213760523722	0.3419772679493235	0	0	2.5140123034859876	5.228503227724131	RPS6KA5;BCL6;CBLB
Gallic acid BOSS	3/80	0.12496213760523722	0.3419772679493235	0	0	2.5140123034859876	5.228503227724131	LDHA;HPGD;MMP9
isoproterenol CTD 00006175	3/80	0.12496213760523722	0.3419772679493235	0	0	2.5140123034859876	5.228503227724131	KCNE1;ITGAM;MMP9
3'-Azido-3'-deoxythymidine CTD 00007047	9/375	0.12497282973210619	0.3419772679493235	0	0	1.5948124106062274	3.3166658673245957	PLSCR1;TRIQK;IFI27;TCN1;C3AR1;CYP1B1;SLC2A3;JAK2;FCGR1A
doxorubicin MCF7 UP	2/40	0.12539166491475195	0.3419772679493235	0	0	3.3917169974115615	7.042266504365814	ANXA1;S100A8
DMA-4 herbicide BOSS	2/40	0.12539166491475195	0.3419772679493235	0	0	3.3917169974115615	7.042266504365814	LDHA;CD4
penicillin g BOSS	2/40	0.12539166491475195	0.3419772679493235	0	0	3.3917169974115615	7.042266504365814	LDHA;CD4
hydroquinone BOSS	2/40	0.12539166491475195	0.3419772679493235	0	0	3.3917169974115615	7.042266504365814	LDHA;HPGD
CHLOROGENIC ACID BOSS	2/40	0.12539166491475195	0.3419772679493235	0	0	3.3917169974115615	7.042266504365814	LDHA;ITGA4
Clofop [ISO] CTD 00000269	2/40	0.12539166491475195	0.3419772679493235	0	0	3.3917169974115615	7.042266504365814	VNN1;ACSL1
4-Hydroxytamoxifen TTD 00000995	2/40	0.12539166491475195	0.3419772679493235	0	0	3.3917169974115615	7.042266504365814	RORA;PRKCQ
Dabrafenib LINCS	4/125	0.12647190143433326	0.34384548202459353	0	0	2.1353408068079536	4.415319176280419	ITK;LCK;FYN;JAK2
Dabrafenib FDA	4/125	0.12647190143433326	0.34384548202459353	0	0	2.1353408068079536	4.415319176280419	ITK;LCK;FYN;JAK2
Dexbrompheniramine BOSS	4/125	0.12647190143433326	0.34384548202459353	0	0	2.1353408068079536	4.415319176280419	LDHA;CEACAM1;CD4;MMP9
carmustine CTD 00005595	10/430	0.12740633944210958	0.34602554208522995	0	0	1.5450537117203784	3.1833881515923608	PFKFB2;CD79A;GOLGA8B;ST6GAL1;SERPINB1;SLPI;IL1R1;LCN2;FYN;B4GALT5
astemizole MCF7 UP	5/173	0.128166250973809	0.34772756241334873	0	0	1.9241761274046043	3.95307943139495	IDI1;ANXA1;BCL6;NFIL3;GADD45A
cytarabine CTD 00005743	13/595	0.12913599049749516	0.34999474060068786	0	0	1.4519660097716063	2.972013602225998	HLA-DRB5;GCA;KMT2A;RNASE2;SIPA1L2;NELL2;PSTPIP2;C3AR1;STOM;FYN;JAK2;CLEC1B;ST6GALNAC3
ouabain MCF7 DOWN	11/486	0.1300258478240273	0.35204093653600754	0	0	1.5035419630156472	3.067258710854324	PLSCR1;GCA;PPP1R3D;ERLIN1;RAB27A;PDSS1;JAK2;GYG1;MYBL1;ANKRD36B;PHTF1
MLN8054 LINCS	2/41	0.13054773178387513	0.3523573732739546	0	0	3.3045817570407734	6.728182514666789	LCK;IRAK3
asparagine BOSS	2/41	0.13054773178387513	0.3523573732739546	0	0	3.3045817570407734	6.728182514666789	LDHA;CD4
THIOACETAMIDE CTD 00006870	2/41	0.13054773178387513	0.3523573732739546	0	0	3.3045817570407734	6.728182514666789	LDHA;HGF
strophanthidin MCF7 DOWN	3/82	0.13183289426950498	0.3552992850991338	0	0	2.4501165889407064	4.964475506547443	PPP1R3D;RAB27A;ANKRD36B
8-Bromo-cAMP, Na CTD 00007044	14/653	0.1319099644678393	0.3552992850991338	0	0	1.424773136353197	2.886071295898794	CD74;IDI1;MME;GADD45A;LEF1;RORA;PYGL;ZFP36L2;LMNB1;SOCS3;GRB10;CYP1B1;IL7R;SAMD3
AZD4547 LINCS	4/128	0.13455423047078893	0.3582533481055499	0	0	2.083359948898116	4.178778303257368	LCK;FYN;JAK2;SRPK1
daidzein CTD 00000166	4/128	0.13455423047078893	0.3582533481055499	0	0	2.083359948898116	4.178778303257368	TNFAIP6;CYP1B1;ALPL;BAZ1A
SB 218078 RBC	3/83	0.13531709548833115	0.3582533481055499	0	0	2.4193667763157896	4.839058713889735	ITK;RPS6KA5;JAK2
LY-294002 MCF7 UP	3/83	0.13531709548833115	0.3582533481055499	0	0	2.4193667763157896	4.839058713889735	RPS6KA5;BCL6;CBLB
silibinin BOSS	3/83	0.13531709548833115	0.3582533481055499	0	0	2.4193667763157896	4.839058713889735	CEACAM1;LDHA;MMP9
Pentadecane BOSS	3/83	0.13531709548833115	0.3582533481055499	0	0	2.4193667763157896	4.839058713889735	LDHA;JAK2;MMP9
Vorinostat BOSS	3/83	0.13531709548833115	0.3582533481055499	0	0	2.4193667763157896	4.839058713889735	CX3CR1;CD4;MMP9
methyldopa	2/42	0.1357519391863559	0.3582533481055499	0	0	3.2218032786885247	6.433702847788575	ALPL;FYN
PLX4032 LINCS	2/42	0.1357519391863559	0.3582533481055499	0	0	3.2218032786885247	6.433702847788575	LCK;FYN
PLX-4720 LINCS	2/42	0.1357519391863559	0.3582533481055499	0	0	3.2218032786885247	6.433702847788575	LCK;FYN
BIO (6-Bromoindirubin-3'-oxime) MRC	2/42	0.1357519391863559	0.3582533481055499	0	0	3.2218032786885247	6.433702847788575	RPS6KA5;LCK
STOCK1N-35215 MCF7 DOWN	2/42	0.1357519391863559	0.3582533481055499	0	0	3.2218032786885247	6.433702847788575	SLC7A6;MYBL1
resveratrol PC3 DOWN	2/42	0.1357519391863559	0.3582533481055499	0	0	3.2218032786885247	6.433702847788575	CYP1B1;LMNB1
rimexolone HL60 DOWN	2/42	0.1357519391863559	0.3582533481055499	0	0	3.2218032786885247	6.433702847788575	PFKFB3;CYP1B1
Aziridine BOSS	2/42	0.1357519391863559	0.3582533481055499	0	0	3.2218032786885247	6.433702847788575	LDHA;HP
N-Formyl-Met-Leu-Phe BOSS	2/42	0.1357519391863559	0.3582533481055499	0	0	3.2218032786885247	6.433702847788575	MMP8;MMP9
kynurenine BOSS	2/42	0.1357519391863559	0.3582533481055499	0	0	3.2218032786885247	6.433702847788575	CD4;PDSS1
CHEMBL35349 CTD 00001274	2/42	0.1357519391863559	0.3582533481055499	0	0	3.2218032786885247	6.433702847788575	IL1R1;CYP1B1
CHLOROGENIC ACID CTD 00005640	2/42	0.1357519391863559	0.3582533481055499	0	0	3.2218032786885247	6.433702847788575	ITGA4;TXN
thiram TTD 00011449	2/42	0.1357519391863559	0.3582533481055499	0	0	3.2218032786885247	6.433702847788575	HPGD;JAK2
meclofenoxate HL60 DOWN	15/713	0.13624889984775543	0.35920164505317337	0	0	1.397952074420065	2.7864986154238776	WSB1;ITGA4;HGF;MAPK14;UBE2J1;SRPK1;LMNB1;UGCG;RRN3P2;SLC7A6;TTC3;ADAM9;FYN;GCLM;ATP6V1C1
vorinostat MCF7 DOWN	11/492	0.13793672389707942	0.363284409052853	0	0	1.4843232005394167	2.94038521606389	FNBP4;SLC38A1;PPP1R3D;SIDT1;CYP1B1;WDFY3;BAZ1A;RASGRP1;ZFP36L2;UBE2J1;LMNB1
menadione HL60 DOWN	3/84	0.13883283282416592	0.3652759008780978	0	0	2.3893762183235867	4.717786812284194	HGF;ERLIN1;FYN
Sorafenib Kinome Scan	2/43	0.1410016077208625	0.3665480041349115	0	0	3.143062774890044	6.157209644238654	MKNK1;MAPK14
0173570-0000 PC3 DOWN	2/43	0.1410016077208625	0.3665480041349115	0	0	3.143062774890044	6.157209644238654	CYP1B1;FAM105A
GADOLINIUM BOSS	2/43	0.1410016077208625	0.3665480041349115	0	0	3.143062774890044	6.157209644238654	CD4;MMP9
sevoflurane BOSS	2/43	0.1410016077208625	0.3665480041349115	0	0	3.143062774890044	6.157209644238654	LDHA;MMP9
artemisinin BOSS	2/43	0.1410016077208625	0.3665480041349115	0	0	3.143062774890044	6.157209644238654	LDHA;MMP9
levamisole BOSS	2/43	0.1410016077208625	0.3665480041349115	0	0	3.143062774890044	6.157209644238654	LDHA;MMP9
DIALLYL DISULFIDE CTD 00001321	2/43	0.1410016077208625	0.3665480041349115	0	0	3.143062774890044	6.157209644238654	HPGD;MMP9
naringenin CTD 00000211	2/43	0.1410016077208625	0.3665480041349115	0	0	3.143062774890044	6.157209644238654	CYP1B1;ALPL
astemizole CTD 00007123	2/43	0.1410016077208625	0.3665480041349115	0	0	3.143062774890044	6.157209644238654	ITGA4;JAK2
Allyl sulfide CTD 00001796	2/43	0.1410016077208625	0.3665480041349115	0	0	3.143062774890044	6.157209644238654	GADD45A;MMP9
naphthalene CTD 00001527	2/43	0.1410016077208625	0.3665480041349115	0	0	3.143062774890044	6.157209644238654	TCF7;CYP1B1
benzbromarone TTD 00002342	2/43	0.1410016077208625	0.3665480041349115	0	0	3.143062774890044	6.157209644238654	KCNE1;HPGD
dUTP BOSS	5/179	0.14191185395384517	0.3679307863634745	0	0	1.8572543198599376	3.6263803638721424	LDHA;CD4;PDSS1;TXN;MMP9
GEMCITABINE HYDROCHLORIDE BOSS	5/179	0.14191185395384517	0.3679307863634745	0	0	1.8572543198599376	3.6263803638721424	LDHA;CD4;PDSS1;CD24;MMP9
Rubidomycin hydrochloride	3/85	0.1423793464471683	0.3679307863634745	0	0	2.360117137355584	4.600482708862915	KMT2A;RORA;JAK2
Isoflavone BOSS	3/85	0.1423793464471683	0.3679307863634745	0	0	2.360117137355584	4.600482708862915	CEACAM1;LDHA;MMP9
acetoacetic acid BOSS	3/85	0.1423793464471683	0.3679307863634745	0	0	2.360117137355584	4.600482708862915	LDHA;CD4;MMP9
Lead(II) acetate CTD 00000394	3/85	0.1423793464471683	0.3679307863634745	0	0	2.360117137355584	4.600482708862915	STOM;SLC2A3;MAP2K6
digoxin PC3 DOWN	5/180	0.14426322480517656	0.3716949819758251	0	0	1.846546830652791	3.5751283059885766	HPGD;PPP1R3D;TRAF5;RAB27A;ANKRD36B
doxycycline HL60 DOWN	5/180	0.14426322480517656	0.3716949819758251	0	0	1.846546830652791	3.5751283059885766	SLC7A6;CR1;HGF;KIF1B;GAS7
histamine BOSS	5/180	0.14426322480517656	0.3716949819758251	0	0	1.846546830652791	3.5751283059885766	CD2;CD4;RNASE3;RNASE2;MMP9
mifepristone CTD 00007083	8/335	0.1453044808836528	0.3725148048682942	0	0	1.5845683368619148	3.056511688682571	CD4;ANXA1;HPGD;CD28;CST7;RASGRP1;MMP9;FKBP5
thimerosal CTD 00006868	4/132	0.14564815997954897	0.3725148048682942	0	0	2.017842409240924	3.887497355083365	HPGD;PADI4;UPP1;MAPK14
arsenite CTD 00000779	25/1301	0.14580748090324216	0.3725148048682942	0	0	1.2795554592143	2.4637432846335803	LEF1;LMNB1;NFIL3;MKNK1;CLEC5A;CD74;CD163;KLF12;WSB1;ITGA4;ACSL1;GADD45A;IL1R2;NFATC2;NSUN7;ATP2B1;TC2N;MAPK14;MMP9;CAMK4;PDCD4;KLRD1;CD24;GCLM;B4GALT5
Vemurafenib FDA	2/44	0.1462941283486596	0.3725148048682942	0	0	3.068071818891491	5.897251619149161	LCK;FYN
2-deoxy-D-glucose MCF7 UP	2/44	0.1462941283486596	0.3725148048682942	0	0	3.068071818891491	5.897251619149161	GADD45A;ATP2B1
etynodiol HL60 DOWN	2/44	0.1462941283486596	0.3725148048682942	0	0	3.068071818891491	5.897251619149161	PFKFB3;SLC2A3
minocycline HL60 UP	2/44	0.1462941283486596	0.3725148048682942	0	0	3.068071818891491	5.897251619149161	GRB10;FYN
securinine HL60 UP	2/44	0.1462941283486596	0.3725148048682942	0	0	3.068071818891491	5.897251619149161	PGD;GCLM
Lysergide BOSS	2/44	0.1462941283486596	0.3725148048682942	0	0	3.068071818891491	5.897251619149161	MMP9;LTF
Vancomycin HCL BOSS	2/44	0.1462941283486596	0.3725148048682942	0	0	3.068071818891491	5.897251619149161	LDHA;AZI2
POTASSIUM CTD 00006595	2/44	0.1462941283486596	0.3725148048682942	0	0	3.068071818891491	5.897251619149161	KCNE1;NAIP
atenolol CTD 00005448	2/44	0.1462941283486596	0.3725148048682942	0	0	3.068071818891491	5.897251619149161	TXN;FKBP5
folic acid BOSS	5/181	0.14663139353498164	0.3730096853082866	0	0	1.835961017459362	3.524739224193547	LDHA;CEACAM1;CD4;MMP9;F5
digitoxigenin HL60 DOWN	15/723	0.14747185469296273	0.37374053174724314	0	0	1.3774814255862549	2.6366619046689763	SH3GLB1;CX3CR1;ST6GAL1;SERPINB1;CR1;SLC2A3;TARP;FAM105A;ZFP36L2;LMNB1;SLC7A6;PPP1R3D;FYN;PDSS1;GYG1
harmine PC3 DOWN	4/133	0.14847615125943128	0.37374053174724314	0	0	2.0020978842070254	3.818663221870454	CYP1B1;AZI2;FAM105A;LMNB1
lanatoside C PC3 DOWN	4/133	0.14847615125943128	0.37374053174724314	0	0	2.0020978842070254	3.818663221870454	PPP1R3D;RAB27A;ANKRD36B;LMNB1
calmidazolium MCF7 UP	5/182	0.1490161788044694	0.37374053174724314	0	0	1.825494817974333	3.475195208514449	BCL6;NFIL3;GADD45A;CYP1B1;GCLM
1,9-Pyrazoloanthrone CTD 00003948	5/182	0.1490161788044694	0.37374053174724314	0	0	1.825494817974333	3.475195208514449	ITGAM;GADD45A;GCLM;MAPK14;MMP9
chitosamine CTD 00006030	3/87	0.14956166461002846	0.37374053174724314	0	0	2.303688909774436	4.377116047541338	ALPL;MAPK14;MMP9
Adenosine triphosphate BOSS	4/134	0.15132527770116733	0.37374053174724314	0	0	1.9865955826351867	3.7513353264685083	LDHA;CD4;JAK2;MMP9
niclosamide CTD 00006390	4/134	0.15132527770116733	0.37374053174724314	0	0	1.9865955826351867	3.7513353264685083	LDHA;ACSL1;PRKCQ;SLC2A3
5,6-BENZOFLAVONE CTD 00007276	5/183	0.1514173972118689	0.37374053174724314	0	0	1.8151462162363272	3.4264788042946868	IDI1;HP;CYP1B1;GCLM;KLRG1
5707885 PC3 UP	2/45	0.1516269610061431	0.37374053174724314	0	0	2.996568814334731	5.6525235803681895	NFIL3;GADD45A
LY-294002 PC3 UP	2/45	0.1516269610061431	0.37374053174724314	0	0	2.996568814334731	5.6525235803681895	BCL6;TBC1D8
fenoterol PC3 UP	2/45	0.1516269610061431	0.37374053174724314	0	0	2.996568814334731	5.6525235803681895	BCL2A1;CD24
ketanserin PC3 DOWN	2/45	0.1516269610061431	0.37374053174724314	0	0	2.996568814334731	5.6525235803681895	UGCG;KMT2A
metoprolol HL60 UP	2/45	0.1516269610061431	0.37374053174724314	0	0	2.996568814334731	5.6525235803681895	S100A12;S100A9
semustine PC3 UP	2/45	0.1516269610061431	0.37374053174724314	0	0	2.996568814334731	5.6525235803681895	DHRS9;GCLM
benzbromarone BOSS	2/45	0.1516269610061431	0.37374053174724314	0	0	2.996568814334731	5.6525235803681895	KCNE1;HPGD
dibutyl phthalate CTD 00005795	2/45	0.1516269610061431	0.37374053174724314	0	0	2.996568814334731	5.6525235803681895	LEF1;CYP1B1
Acetovanillone CTD 00002374	2/45	0.1516269610061431	0.37374053174724314	0	0	2.996568814334731	5.6525235803681895	ITGAM;JAK2
9-Methoxyellipticine TTD 00001373	2/45	0.1516269610061431	0.37374053174724314	0	0	2.996568814334731	5.6525235803681895	KMT2A;JAK2
baicalein TTD 00002293	2/45	0.1516269610061431	0.37374053174724314	0	0	2.996568814334731	5.6525235803681895	MGAM;HPGD
anisomycin PC3 UP	18/899	0.15206273952132676	0.37374053174724314	0	0	1.3299451315546582	2.5049012281381473	FNBP4;SERPINB1;WSB1;PFKFB3;GADD45A;CSGALNACT2;CBLB;YOD1;ETS1;ARL4C;UGCG;NFIL3;DHRS9;BCL6;CYP1B1;UPP1;IL7R;AGFG1
terfenadine MCF7 UP	5/184	0.15383486321921402	0.37374053174724314	0	0	1.8049132413333826	3.3785730000205962	ANXA1;BCL6;NFIL3;GADD45A;CYP1B1
Melatonin BOSS	5/184	0.15383486321921402	0.37374053174724314	0	0	1.8049132413333826	3.3785730000205962	LDHA;CEACAM1;CD4;JAK2;MMP9
CUPRIC OXIDE CTD 00001471	9/394	0.15409492172171435	0.37374053174724314	0	0	1.5146169266974636	2.832616116308463	NFIL3;BCL2A1;HMGB2;MYBL1;ATP6V1C1;ZFP36L2;PHTF1;CPEB4;LMNB1
WH-4-023 LINCS	4/135	0.15419520081677904	0.37374053174724314	0	0	1.9713299574232233	3.685472207850017	LCK;TXK;FYN;BMX
sucrose BOSS	5/185	0.15626838932224246	0.37374053174724314	0	0	1.7947939661515822	3.3314612126312424	LDHA;CD4;PDSS1;TXN;MMP9
CROTONALDEHYDE CTD 00000669	5/185	0.15626838932224246	0.37374053174724314	0	0	1.7947939661515822	3.3314612126312424	FGD4;KMT2A;UPP1;ANKRD36B;ZFP36L2
Copper(II) chloride CTD 00001408	5/185	0.15626838932224246	0.37374053174724314	0	0	1.7947939661515822	3.3314612126312424	ST6GAL1;GADD45A;TRAF5;TXN;GCLM
Rev 5901 CTD 00002161	1/11	0.15650539574784453	0.37374053174724314	0	0	6.432352941176471	11.929858529552073	HPGD
6401-97-4 CTD 00000925	1/11	0.15650539574784453	0.37374053174724314	0	0	6.432352941176471	11.929858529552073	MMP9
butein CTD 00001872	1/11	0.15650539574784453	0.37374053174724314	0	0	6.432352941176471	11.929858529552073	MMP9
POTASSIUM NITRATE CTD 00001112	1/11	0.15650539574784453	0.37374053174724314	0	0	6.432352941176471	11.929858529552073	HMGB2
brimonidine CTD 00000810	1/11	0.15650539574784453	0.37374053174724314	0	0	6.432352941176471	11.929858529552073	HPGD
glutaraldehyde CTD 00006033	1/11	0.15650539574784453	0.37374053174724314	0	0	6.432352941176471	11.929858529552073	IL1R2
Lead dinitrate CTD 00000898	1/11	0.15650539574784453	0.37374053174724314	0	0	6.432352941176471	11.929858529552073	GADD45A
streptonigrin CTD 00006785	1/11	0.15650539574784453	0.37374053174724314	0	0	6.432352941176471	11.929858529552073	PADI4
Cortisol succinate CTD 00000336	1/11	0.15650539574784453	0.37374053174724314	0	0	6.432352941176471	11.929858529552073	ITGA4
acetazolamide CTD 00005298	1/11	0.15650539574784453	0.37374053174724314	0	0	6.432352941176471	11.929858529552073	CA1
ML-9 CTD 00002377	1/11	0.15650539574784453	0.37374053174724314	0	0	6.432352941176471	11.929858529552073	RPS6KA5
PIMARIC ACID CTD 00000440	1/11	0.15650539574784453	0.37374053174724314	0	0	6.432352941176471	11.929858529552073	MMP9
IB-MECA CTD 00003042	1/11	0.15650539574784453	0.37374053174724314	0	0	6.432352941176471	11.929858529552073	NAIP
MCDF CTD 00002334	1/11	0.15650539574784453	0.37374053174724314	0	0	6.432352941176471	11.929858529552073	CYP1B1
trans-1,2-Dihydro-1,2-naphthalenediol CTD 00004552	1/11	0.15650539574784453	0.37374053174724314	0	0	6.432352941176471	11.929858529552073	CYP1B1
PRIMAQUINE CTD 00006613	1/11	0.15650539574784453	0.37374053174724314	0	0	6.432352941176471	11.929858529552073	CYP1B1
aldehydo-D-galactose CTD 00006017	1/11	0.15650539574784453	0.37374053174724314	0	0	6.432352941176471	11.929858529552073	SLC2A3
WP1066 CTD 00004704	1/11	0.15650539574784453	0.37374053174724314	0	0	6.432352941176471	11.929858529552073	JAK2
Ginsenoside Rh1 CTD 00003920	1/11	0.15650539574784453	0.37374053174724314	0	0	6.432352941176471	11.929858529552073	ITGA4
IPRODIONE CTD 00001594	1/11	0.15650539574784453	0.37374053174724314	0	0	6.432352941176471	11.929858529552073	GADD45A
Beclomethasone 17-monopropionate CTD 00002649	1/11	0.15650539574784453	0.37374053174724314	0	0	6.432352941176471	11.929858529552073	FKBP5
15(S)-HETE-d8 CTD 00001221	1/11	0.15650539574784453	0.37374053174724314	0	0	6.432352941176471	11.929858529552073	HGF
Tyrphostin AG 1478 TTD 00011607	1/11	0.15650539574784453	0.37374053174724314	0	0	6.432352941176471	11.929858529552073	MAPK14
Mevastatin TTD 00009287	1/11	0.15650539574784453	0.37374053174724314	0	0	6.432352941176471	11.929858529552073	JAK2
Saracatinib TTD 00010821	1/11	0.15650539574784453	0.37374053174724314	0	0	6.432352941176471	11.929858529552073	LCK
Pyrrolidine dithiocarbamate TTD 00010430	1/11	0.15650539574784453	0.37374053174724314	0	0	6.432352941176471	11.929858529552073	HPGD
Galangin TTD 00008147	1/11	0.15650539574784453	0.37374053174724314	0	0	6.432352941176471	11.929858529552073	CYP1B1
Carbidopa hydrate TTD 00002683	1/11	0.15650539574784453	0.37374053174724314	0	0	6.432352941176471	11.929858529552073	HPGD
dnqx TTD 00007689	1/11	0.15650539574784453	0.37374053174724314	0	0	6.432352941176471	11.929858529552073	HPGD
Pirinixic acid TTD 00010254	1/11	0.15650539574784453	0.37374053174724314	0	0	6.432352941176471	11.929858529552073	HPGD
metoclopramide HL60 DOWN	3/89	0.15685798208527105	0.37374053174724314	0	0	2.2498852509179925	4.167719962493459	WSB1;ITGA4;ERLIN1
etretinate BOSS	3/89	0.15685798208527105	0.37374053174724314	0	0	2.2498852509179925	4.167719962493459	CD4;PDSS1;PGD
GNF-Pf-4325 CTD 00005408	3/89	0.15685798208527105	0.37374053174724314	0	0	2.2498852509179925	4.167719962493459	MKNK1;RORA;MAPK14
clomifene MCF7 UP	2/46	0.15699763299292815	0.37374053174724314	0	0	2.928315946348733	5.4218488654819215	NFIL3;GADD45A
Idose BOSS	2/46	0.15699763299292815	0.37374053174724314	0	0	2.928315946348733	5.4218488654819215	LDHA;RETN
Salicylate, sodium BOSS	2/46	0.15699763299292815	0.37374053174724314	0	0	2.928315946348733	5.4218488654819215	LDHA;CD4
CHROMIUM BOSS	2/46	0.15699763299292815	0.37374053174724314	0	0	2.928315946348733	5.4218488654819215	LDHA;TXN
Dithiothreitol BOSS	2/46	0.15699763299292815	0.37374053174724314	0	0	2.928315946348733	5.4218488654819215	LDHA;TXN
Inosinic acid BOSS	2/46	0.15699763299292815	0.37374053174724314	0	0	2.928315946348733	5.4218488654819215	HLA-DRB5;CD4
montelukast BOSS	2/46	0.15699763299292815	0.37374053174724314	0	0	2.928315946348733	5.4218488654819215	LDHA;RNASE3
139890-68-9 CTD 00002746	2/46	0.15699763299292815	0.37374053174724314	0	0	2.928315946348733	5.4218488654819215	MAPK14;MMP9
SB 202190 TTD 00010831	2/46	0.15699763299292815	0.37374053174724314	0	0	2.928315946348733	5.4218488654819215	LCK;MAPK14
Ethene BOSS	4/136	0.15708557981866886	0.37374053174724314	0	0	1.9562956295629563	3.621033816127829	LDHA;ACSL1;TXN;MMP9
methane BOSS	5/186	0.15871778608655945	0.3769366894321384	0	0	1.7847865061651604	3.2851272749596374	LDHA;CEACAM1;HLA-DMA;CD4;TXN
Ethylparaben BOSS	5/186	0.15871778608655945	0.3769366894321384	0	0	1.7847865061651604	3.2851272749596374	LDHA;CD4;TXN;GCLM;MMP9
lanatoside C HL60 DOWN	12/563	0.15905244656630507	0.3773880777618693	0	0	1.4131717370574302	2.598146308801597	CX3CR1;ST6GAL1;SERPINB1;WSB1;CR1;PPP1R3D;ERLIN1;SLC2A3;FYN;PDSS1;GYG1;ZFP36L2
lycorine PC3 UP	11/508	0.16025559387930857	0.3798974568801048	0	0	1.4353417804122028	2.628089666805526	UGCG;PFKFB3;DHRS9;BCL2A1;GADD45A;RUNX1-IT1;CSGALNACT2;CYP1B1;CBLB;YOD1;ETS1
Octa-2,4,6-trienoic acid CTD 00002551	3/90	0.16054699987902335	0.38019590611648424	0	0	2.223911070780399	4.067908177865452	CEACAM1;PDCD4;MYBL1
dorzolamide HL60 DOWN	6/238	0.1606728292898399	0.38019590611648424	0	0	1.6720987512888075	3.057240438838681	RRN3P2;WSB1;ERLIN1;PGD;MAPK14;ZFP36L2
ZINC BOSS	5/187	0.16118286218814737	0.38105731006437016	0	0	1.7748890182665018	3.239555423531902	LDHA;CEACAM1;CD4;PDSS1;MMP9
podophyllotoxin	2/47	0.16240373757497845	0.3818682478114358	0	0	2.863096539162113	5.204164219353839	RORA;JAK2
BW-B70C MCF7 UP	2/47	0.16240373757497845	0.3818682478114358	0	0	2.863096539162113	5.204164219353839	NFIL3;GADD45A
isoniazid BOSS	2/47	0.16240373757497845	0.3818682478114358	0	0	2.863096539162113	5.204164219353839	CD4;TXN
carbamazepine BOSS	2/47	0.16240373757497845	0.3818682478114358	0	0	2.863096539162113	5.204164219353839	CD4;TXN
coumarin BOSS	2/47	0.16240373757497845	0.3818682478114358	0	0	2.863096539162113	5.204164219353839	LDHA;MMP9
DEHP CTD 00005816	2/47	0.16240373757497845	0.3818682478114358	0	0	2.863096539162113	5.204164219353839	CYP1B1;MMP9
chrysin CTD 00001976	3/91	0.16426225240139278	0.3829359106677298	0	0	2.1985272129186604	3.9711799802749352	IL1R1;CYP1B1;HLA-DRA
fenofibrate CTD 00006620	3/91	0.16426225240139278	0.3829359106677298	0	0	2.1985272129186604	3.9711799802749352	CD40LG;BCL2A1;MMP9
ursodiol CTD 00006973	4/139	0.16587601413059708	0.3829359106677298	0	0	1.9125290306808458	3.435886465246639	RPS28;HGF;HLA-DRA;GCLM
hydrogen peroxide BOSS	5/189	0.1661592782753363	0.3829359106677298	0	0	1.7554167866397927	3.150636869603066	LDHA;CEACAM1;TXN;GCLM;MMP9
ajmaline HL60 UP	7/294	0.16767847008523618	0.3829359106677298	0	0	1.5777235772357723	2.817352038941561	SOCS3;SLPI;ATP8B2;RASA3;CD6;GOLGA8A;HLA-DPA1
topiramate	2/48	0.1678429325672139	0.3829359106677298	0	0	2.8007127583749107	4.998506732725052	CA1;CA4
AZD-9291 LINCS	2/48	0.1678429325672139	0.3829359106677298	0	0	2.8007127583749107	4.998506732725052	TXK;MKNK1
gossypol HL60 DOWN	2/48	0.1678429325672139	0.3829359106677298	0	0	2.8007127583749107	4.998506732725052	SLC7A6;ECRP
pizotifen PC3 UP	2/48	0.1678429325672139	0.3829359106677298	0	0	2.8007127583749107	4.998506732725052	UGCG;IL7R
daidzein BOSS	2/48	0.1678429325672139	0.3829359106677298	0	0	2.8007127583749107	4.998506732725052	CEACAM1;MMP9
Crizotinib CTD 00004714	2/48	0.1678429325672139	0.3829359106677298	0	0	2.8007127583749107	4.998506732725052	LCK;HGF
1-AMINO-4-HYDROXYANTHRAQUINONE CTD 00003422	2/48	0.1678429325672139	0.3829359106677298	0	0	2.8007127583749107	4.998506732725052	HPGD;PADI4
SB 202190 CTD 00003161	3/92	0.1680029890275371	0.3829359106677298	0	0	2.1737137788290952	3.8774130524468275	ITGAM;MAPK14;MMP9
9,10-Phenanthrenequinone TTD 00001360	3/92	0.1680029890275371	0.3829359106677298	0	0	2.1737137788290952	3.8774130524468275	ITGAM;PADI4;JAK2
L-glutamic acid BOSS	5/190	0.16867022687819566	0.3829359106677298	0	0	1.7458385537855736	3.107260550855562	UGCG;LDHA;CEACAM1;TXN;MMP9
L-glutamine BOSS	5/190	0.16867022687819566	0.3829359106677298	0	0	1.7458385537855736	3.107260550855562	CX3CR1;LDHA;CD4;DHRS9;HP
64551-89-9 CTD 00001258	1/12	0.1694601443759494	0.3829359106677298	0	0	5.847296494355318	10.379755375683105	GADD45A
3',4'-Dihydroxyflavone CTD 00001334	1/12	0.1694601443759494	0.3829359106677298	0	0	5.847296494355318	10.379755375683105	HPGD
Norharman CTD 00000536	1/12	0.1694601443759494	0.3829359106677298	0	0	5.847296494355318	10.379755375683105	CYP1B1
quercitrin CTD 00000657	1/12	0.1694601443759494	0.3829359106677298	0	0	5.847296494355318	10.379755375683105	CYP1B1
2',4'-Dihydroxychalcone CTD 00002476	1/12	0.1694601443759494	0.3829359106677298	0	0	5.847296494355318	10.379755375683105	HPGD
Dimethyl-IQX CTD 00002023	1/12	0.1694601443759494	0.3829359106677298	0	0	5.847296494355318	10.379755375683105	GADD45A
pepstatin CTD 00001504	1/12	0.1694601443759494	0.3829359106677298	0	0	5.847296494355318	10.379755375683105	TNFAIP6
BAPTA CTD 00001204	1/12	0.1694601443759494	0.3829359106677298	0	0	5.847296494355318	10.379755375683105	MMP9
5,7-Dimethoxyflavone CTD 00002502	1/12	0.1694601443759494	0.3829359106677298	0	0	5.847296494355318	10.379755375683105	CYP1B1
ANILINE CTD 00001100	1/12	0.1694601443759494	0.3829359106677298	0	0	5.847296494355318	10.379755375683105	CYP1B1
3-NITROFLUORANTHENE CTD 00001617	1/12	0.1694601443759494	0.3829359106677298	0	0	5.847296494355318	10.379755375683105	CYP1B1
dioxybenzone CTD 00000176	1/12	0.1694601443759494	0.3829359106677298	0	0	5.847296494355318	10.379755375683105	HPGD
PIPERONYL BUTOXIDE CTD 00006567	1/12	0.1694601443759494	0.3829359106677298	0	0	5.847296494355318	10.379755375683105	PDCD4
topiramate CTD 00002232	1/12	0.1694601443759494	0.3829359106677298	0	0	5.847296494355318	10.379755375683105	CA1
2,3,4,7,8-PENTACHLORODIBENZOFURAN CTD 00001811	1/12	0.1694601443759494	0.3829359106677298	0	0	5.847296494355318	10.379755375683105	CYP1B1
KT 5720 CTD 00002405	1/12	0.1694601443759494	0.3829359106677298	0	0	5.847296494355318	10.379755375683105	SOCS3
2'-Hydroxychalcone CTD 00000681	1/12	0.1694601443759494	0.3829359106677298	0	0	5.847296494355318	10.379755375683105	CYP1B1
probucol CTD 00006616	1/12	0.1694601443759494	0.3829359106677298	0	0	5.847296494355318	10.379755375683105	MMP9
tolbutamide CTD 00006903	1/12	0.1694601443759494	0.3829359106677298	0	0	5.847296494355318	10.379755375683105	PDCD4
Oxibendazole CTD 00000598	1/12	0.1694601443759494	0.3829359106677298	0	0	5.847296494355318	10.379755375683105	JAK2
Chrysoeriol CTD 00000330	1/12	0.1694601443759494	0.3829359106677298	0	0	5.847296494355318	10.379755375683105	CYP1B1
AM 404 TTD 00001939	1/12	0.1694601443759494	0.3829359106677298	0	0	5.847296494355318	10.379755375683105	HPGD
Cladribine TTD 00007218	1/12	0.1694601443759494	0.3829359106677298	0	0	5.847296494355318	10.379755375683105	JAK2
Erlotinib TTD 00007882	1/12	0.1694601443759494	0.3829359106677298	0	0	5.847296494355318	10.379755375683105	JAK2
calcitriol TTD 00002649	1/12	0.1694601443759494	0.3829359106677298	0	0	5.847296494355318	10.379755375683105	JAK2
Ro-4396686 TTD 00010666	1/12	0.1694601443759494	0.3829359106677298	0	0	5.847296494355318	10.379755375683105	FYN
Trifluridine TTD 00011552	1/12	0.1694601443759494	0.3829359106677298	0	0	5.847296494355318	10.379755375683105	JAK2
153436-54-5 TTD 00000374	1/12	0.1694601443759494	0.3829359106677298	0	0	5.847296494355318	10.379755375683105	JAK2
spermine TTD 00011039	1/12	0.1694601443759494	0.3829359106677298	0	0	5.847296494355318	10.379755375683105	CA4
streptozocin BOSS	5/191	0.17119607224715802	0.3859571165894116	0	0	1.7363633126824753	3.0645870630991556	DPP4;LDHA;CEACAM1;CD4;MMP9
serine BOSS	5/191	0.17119607224715802	0.3859571165894116	0	0	1.7363633126824753	3.0645870630991556	SOCS3;CD4;TXN;PGD;JAK2
anisomycin HL60 DOWN	20/1034	0.17150191684872435	0.3859571165894116	0	0	1.283700664563704	2.2633707362359483	CX3CR1;SERPINB1;SLC38A1;HGF;IRAK3;RNASE2;CST7;FAM105A;ZFP36L2;LMNB1;SLC7A6;PSTPIP2;TTC3;GRB10;STOM;FYN;ESYT1;METTL9;ANKRD36B;GOLGA8A
Sunitinib BOSS	3/93	0.17176846187318134	0.3859571165894116	0	0	2.149451754385965	3.7864911072488	LDHA;CD4;MMP9
Levorphanol tartrate BOSS	3/93	0.17176846187318134	0.3859571165894116	0	0	2.149451754385965	3.7864911072488	CX3CR1;CD4;MMP9
bezafibrate CTD 00005506	3/93	0.17176846187318134	0.3859571165894116	0	0	2.149451754385965	3.7864911072488	CD40LG;ACSL1;ALPL
suloctidil HL60 UP	4/141	0.1718322488417227	0.3859571165894116	0	0	1.8844161788441618	3.3189026976679012	PLSCR1;TNFAIP6;ACSL1;GCLM
Staurosporine, N-benzoyl- RBC	2/49	0.17331293888736807	0.38728319391783445	0	0	2.740983606557377	4.804002524089918	RPS6KA5;JAK2
etoposide HL60 DOWN	2/49	0.17331293888736807	0.38728319391783445	0	0	2.740983606557377	4.804002524089918	HGF;GRB10
catechol BOSS	2/49	0.17331293888736807	0.38728319391783445	0	0	2.740983606557377	4.804002524089918	HPGD;LCN2
Zebularine CTD 00000459	2/49	0.17331293888736807	0.38728319391783445	0	0	2.740983606557377	4.804002524089918	CSGALNACT2;HLA-DQB1
Phytoestrogens CTD 00007437	2/49	0.17331293888736807	0.38728319391783445	0	0	2.740983606557377	4.804002524089918	ALPL;MYBL1
apigenin TTD 00002101	2/49	0.17331293888736807	0.38728319391783445	0	0	2.740983606557377	4.804002524089918	HPGD;CYP1B1
GONADORELIN BOSS	5/192	0.17373661472537336	0.38789783099505937	0	0	1.7269894110564152	3.022602487216578	LDHA;CEACAM1;PROK2;TXN;MMP9
Uranium acetate CTD 00000229	6/244	0.17389479735133687	0.38791916332221305	0	0	1.6294424746642844	2.8503915024029336	LDHA;DGKA;KIF1B;SLC2A3;PGD;NAIP
3-methylcholanthrene CTD 00006310	7/298	0.17570143169398497	0.391614634262426	0	0	1.5557159221076746	2.705341971852248	BCL6;TTC3;PDCD4;CYP1B1;ACSL4;CHPT1;FCAR
genistein BOSS	4/143	0.1778619730668013	0.39561624655803557	0	0	1.8571123299380299	3.2067640018161665	LDHA;CEACAM1;HPGD;MMP9
Cabozantinib FDA	2/50	0.17881153918485054	0.39561624655803557	0	0	2.683743169398907	4.619856899864858	LCK;FYN
PNU-0293363 MCF7 DOWN	2/50	0.17881153918485054	0.39561624655803557	0	0	2.683743169398907	4.619856899864858	SLC7A6;LMNB1
STOCK1N-35696 MCF7 UP	2/50	0.17881153918485054	0.39561624655803557	0	0	2.683743169398907	4.619856899864858	GADD45A;CYP1B1
disopyramide MCF7 DOWN	2/50	0.17881153918485054	0.39561624655803557	0	0	2.683743169398907	4.619856899864858	RRN3P2;ERLIN1
perphenazine PC3 UP	2/50	0.17881153918485054	0.39561624655803557	0	0	2.683743169398907	4.619856899864858	IDI1;CBLB
EMBELIN CTD 00000580	2/50	0.17881153918485054	0.39561624655803557	0	0	2.683743169398907	4.619856899864858	HPGD;MMP9
17-Hydroxy-17-methylandrost-4-en-3-one BOSS	5/194	0.17886098503390116	0.39561624655803557	0	0	1.7085391919829005	2.9406460706374244	LDHA;CEACAM1;CD4;RETN;MMP9
PLATINUM BOSS	5/194	0.17886098503390116	0.39561624655803557	0	0	1.7085391919829005	2.9406460706374244	LDHA;CD4;LCN2;TXN;MMP9
UNII-CXY7B3Q98Z BOSS	5/195	0.18144440642764167	0.3956615968118733	0	0	1.6994597420704078	2.9006480384196065	LDHA;CEACAM1;CD4;RETN;MMP9
benzo[g][1]benzofuran-8,9-dione CTD 00002819	1/13	0.1822165668076137	0.3956615968118733	0	0	5.359749455337691	9.125291665650877	JAK2
38966-21-1 CTD 00007124	1/13	0.1822165668076137	0.3956615968118733	0	0	5.359749455337691	9.125291665650877	JAK2
AZARIBINE CTD 00003341	1/13	0.1822165668076137	0.3956615968118733	0	0	5.359749455337691	9.125291665650877	JAK2
diarylpropionitrile CTD 00004308	1/13	0.1822165668076137	0.3956615968118733	0	0	5.359749455337691	9.125291665650877	PDCD4
methazolamide CTD 00006289	1/13	0.1822165668076137	0.3956615968118733	0	0	5.359749455337691	9.125291665650877	CA1
N,N-Diethyl-3-methylbenzamide CTD 00005758	1/13	0.1822165668076137	0.3956615968118733	0	0	5.359749455337691	9.125291665650877	HPGD
2,2'-BIPYRIDINE CTD 00007027	1/13	0.1822165668076137	0.3956615968118733	0	0	5.359749455337691	9.125291665650877	MMP9
Tesmilifene CTD 00001953	1/13	0.1822165668076137	0.3956615968118733	0	0	5.359749455337691	9.125291665650877	ITGA4
IMD-0354 CTD 00004363	1/13	0.1822165668076137	0.3956615968118733	0	0	5.359749455337691	9.125291665650877	MMP9
Talmapimod CTD 00004435	1/13	0.1822165668076137	0.3956615968118733	0	0	5.359749455337691	9.125291665650877	MAPK14
penicillin g CTD 00006476	1/13	0.1822165668076137	0.3956615968118733	0	0	5.359749455337691	9.125291665650877	GCLM
oxybenzone CTD 00000215	1/13	0.1822165668076137	0.3956615968118733	0	0	5.359749455337691	9.125291665650877	HPGD
CHEBI:71224 CTD 00002410	1/13	0.1822165668076137	0.3956615968118733	0	0	5.359749455337691	9.125291665650877	HPGD
Puromycin aminonucleoside CTD 00006653	1/13	0.1822165668076137	0.3956615968118733	0	0	5.359749455337691	9.125291665650877	CR1
Acenaphthenequinone TTD 00001558	1/13	0.1822165668076137	0.3956615968118733	0	0	5.359749455337691	9.125291665650877	GPR183
Cytomel TTD 00007391	1/13	0.1822165668076137	0.3956615968118733	0	0	5.359749455337691	9.125291665650877	HPGD
(-)-Epicatechin TTD 00000019	1/13	0.1822165668076137	0.3956615968118733	0	0	5.359749455337691	9.125291665650877	ALPL
zaprinast TTD 00011899	1/13	0.1822165668076137	0.3956615968118733	0	0	5.359749455337691	9.125291665650877	HPGD
5-Hydroxyindole-3-acetic acid TTD 00001139	1/13	0.1822165668076137	0.3956615968118733	0	0	5.359749455337691	9.125291665650877	HPGD
FLAVONE TTD 00008046	1/13	0.1822165668076137	0.3956615968118733	0	0	5.359749455337691	9.125291665650877	HPGD
7H-Pyrrolo[3,2-f]quinazoline-1,3-diamine TTD 00001311	1/13	0.1822165668076137	0.3956615968118733	0	0	5.359749455337691	9.125291665650877	JAK2
tetracycline BOSS	3/96	0.1832058658843542	0.39681934436362193	0	0	2.0797962648556876	3.5297154330870084	CEACAM1;LDHA;MMP9
luteolin BOSS	3/96	0.1832058658843542	0.39681934436362193	0	0	2.0797962648556876	3.5297154330870084	LDHA;HPGD;MMP9
Gefitinib CTD 00003879	3/96	0.1832058658843542	0.39681934436362193	0	0	2.0797962648556876	3.5297154330870084	ITGAM;GADD45A;PLBD1
FLAVONE BOSS	2/51	0.18433657655263602	0.3972902269218662	0	0	2.6288390766142524	4.445345774141512	LDHA;HPGD
Chalcone BOSS	2/51	0.18433657655263602	0.3972902269218662	0	0	2.6288390766142524	4.445345774141512	LDHA;MMP9
raloxifene BOSS	2/51	0.18433657655263602	0.3972902269218662	0	0	2.6288390766142524	4.445345774141512	CEACAM1;ITGA4
Leptomycin B CTD 00001805	2/51	0.18433657655263602	0.3972902269218662	0	0	2.6288390766142524	4.445345774141512	GADD45A;STAT4
propranolol CTD 00006636	2/51	0.18433657655263602	0.3972902269218662	0	0	2.6288390766142524	4.445345774141512	CYP1B1;MMP9
Tyrphostin AG 538 TTD 00011608	2/51	0.18433657655263602	0.3972902269218662	0	0	2.6288390766142524	4.445345774141512	HPGD;ALPL
LAMININ BOSS	5/197	0.1866526958841783	0.40161874382333496	0	0	1.6815845750551877	2.822549176886902	CEACAM1;CD4;MMP9;CD177;LMNB1
5-Fluorouracil BOSS	5/197	0.1866526958841783	0.40161874382333496	0	0	1.6815845750551877	2.822549176886902	LDHA;CD4;IL1R1;JAK2;MMP9
Acid red 87 BOSS	5/198	0.18927714997651224	0.4062314242344066	0	0	1.6727859177160895	2.7844239828546153	LDHA;CEACAM1;CD4;PGD;MMP9
topotecan CTD 00007293	6/251	0.1898637947644079	0.4062314242344066	0	0	1.5823174452505255	2.6289386825689967	SERPINB1;GCA;HMGB2;XIST;CD24;MCTP2
SP600125 LINCS	2/52	0.18988595309041228	0.4062314242344066	0	0	2.5761311475409836	4.279808168573834	RPS6KA5;MAP2K6
0179445-0000 PC3 UP	2/52	0.18988595309041228	0.4062314242344066	0	0	2.5761311475409836	4.279808168573834	ASPH;CYP1B1
dinoprostone PC3 UP	2/52	0.18988595309041228	0.4062314242344066	0	0	2.5761311475409836	4.279808168573834	CD24;LMNB1
securinine PC3 UP	2/52	0.18988595309041228	0.4062314242344066	0	0	2.5761311475409836	4.279808168573834	CBLB;GCLM
budesonide CTD 00007317	2/52	0.18988595309041228	0.4062314242344066	0	0	2.5761311475409836	4.279808168573834	RNASE3;LTF
ciclopirox PC3 UP	3/98	0.19094092067169696	0.40715343378523616	0	0	2.035803324099723	3.370865258776203	WSB1;PFKFB3;GRB10
Erlotinib BOSS	3/98	0.19094092067169696	0.40715343378523616	0	0	2.035803324099723	3.370865258776203	LDHA;JAK2;MMP9
Omega-3 Fatty Acids BOSS	3/98	0.19094092067169696	0.40715343378523616	0	0	2.035803324099723	3.370865258776203	CEACAM1;CD4;MMP9
lovastatin CTD 00006225	3/98	0.19094092067169696	0.40715343378523616	0	0	2.035803324099723	3.370865258776203	LEF1;MMP9;LMNB1
theophylline CTD 00006862	10/473	0.193107097232214	0.40778929744933184	0	0	1.398433579859066	2.2997384763475637	FNBP4;CD4;ITGAM;TTC3;ERLIN1;KIF1B;AZI2;HLA-DRB1;AGFG1;LTF
chlorcyclizine CTD 00003029	1/14	0.19477768938444023	0.40778929744933184	0	0	4.947209653092006	8.093122586275237	SLC2A3
pirarubicin CTD 00001278	1/14	0.19477768938444023	0.40778929744933184	0	0	4.947209653092006	8.093122586275237	KMT2A
benzyl isothiocyanate CTD 00001509	1/14	0.19477768938444023	0.40778929744933184	0	0	4.947209653092006	8.093122586275237	GADD45A
3',4'-Dimethoxyflavone CTD 00004571	1/14	0.19477768938444023	0.40778929744933184	0	0	4.947209653092006	8.093122586275237	CYP1B1
methanol CTD 00005338	1/14	0.19477768938444023	0.40778929744933184	0	0	4.947209653092006	8.093122586275237	NFATC2
zaprinast CTD 00000589	1/14	0.19477768938444023	0.40778929744933184	0	0	4.947209653092006	8.093122586275237	HPGD
7-Hydroxyflavone CTD 00003940	1/14	0.19477768938444023	0.40778929744933184	0	0	4.947209653092006	8.093122586275237	CYP1B1
ALLYL ISOTHIOCYANATE CTD 00000143	1/14	0.19477768938444023	0.40778929744933184	0	0	4.947209653092006	8.093122586275237	GADD45A
10'(Z),13'(E),15'(E)-Heptadecatrienylhydroquinone CTD 00004147	1/14	0.19477768938444023	0.40778929744933184	0	0	4.947209653092006	8.093122586275237	GADD45A
SODIUM CHROMATE CTD 00001363	1/14	0.19477768938444023	0.40778929744933184	0	0	4.947209653092006	8.093122586275237	TXN
Acenaphthenequinone CTD 00001105	1/14	0.19477768938444023	0.40778929744933184	0	0	4.947209653092006	8.093122586275237	GPR183
CHLOROFORM CTD 00005639	1/14	0.19477768938444023	0.40778929744933184	0	0	4.947209653092006	8.093122586275237	VNN1
THALLIUM CTD 00006859	1/14	0.19477768938444023	0.40778929744933184	0	0	4.947209653092006	8.093122586275237	KCNA3
nimesulide TTD 00009677	1/14	0.19477768938444023	0.40778929744933184	0	0	4.947209653092006	8.093122586275237	LTF
caffeic acid TTD 00002640	1/14	0.19477768938444023	0.40778929744933184	0	0	4.947209653092006	8.093122586275237	ALPL
phenylbutazone TTD 00010195	1/14	0.19477768938444023	0.40778929744933184	0	0	4.947209653092006	8.093122586275237	ITGA4
CHEMBL460515 TTD 00005964	1/14	0.19477768938444023	0.40778929744933184	0	0	4.947209653092006	8.093122586275237	HPGD
AC1NRCGS TTD 00001522	1/14	0.19477768938444023	0.40778929744933184	0	0	4.947209653092006	8.093122586275237	MGAM
BMS-536924 TTD 00002497	1/14	0.19477768938444023	0.40778929744933184	0	0	4.947209653092006	8.093122586275237	LCK
Isoquercitrin TTD 00008703	1/14	0.19477768938444023	0.40778929744933184	0	0	4.947209653092006	8.093122586275237	ALPL
Flufenamic acid-(benzoic ring-13C6) TTD 00008058	1/14	0.19477768938444023	0.40778929744933184	0	0	4.947209653092006	8.093122586275237	HPGD
trichostatin A MCF7 DOWN	12/588	0.19507869471490316	0.40778929744933184	0	0	1.3500706214689266	2.2064909432588133	PPP1R3D;TRAF5;ERLIN1;SIDT1;CYP1B1;WDFY3;BAZ1A;JAK2;RASGRP1;ZFP36L2;UBE2J1;LMNB1
pyrvinium PC3 UP	2/53	0.19545762877743839	0.40778929744933184	0	0	2.5254901960784313	4.12263963229016	NFIL3;GADD45A
thioridazine PC3 DOWN	2/53	0.19545762877743839	0.40778929744933184	0	0	2.5254901960784313	4.12263963229016	LMNB1;MAP2K6
norepinephrine CTD 00006417	2/53	0.19545762877743839	0.40778929744933184	0	0	2.5254901960784313	4.12263963229016	S100A9;S100A8
Corilagin TTD 00007282	2/53	0.19545762877743839	0.40778929744933184	0	0	2.5254901960784313	4.12263963229016	HPGD;JAK2
Hydroxyzine dihydrochloride BOSS	3/100	0.19875726828631188	0.41368139571552953	0	0	1.9936245252306022	3.2210412428282726	LDHA;CD4;LTF
D-Sorbitol BOSS	3/100	0.19875726828631188	0.41368139571552953	0	0	1.9936245252306022	3.2210412428282726	LDHA;CD4;HP
okadaic acid CTD 00007275	3/100	0.19875726828631188	0.41368139571552953	0	0	1.9936245252306022	3.2210412428282726	CYP1B1;TXN;JAK2
thioguanosine PC3 DOWN	4/150	0.1995038598392476	0.4149044415780368	0	0	1.7674397576743976	2.8489744904855887	RPS6KA5;BAZ1A;MAPK14;MYBL1
Capsaicin BOSS	5/202	0.19990548151574225	0.4154086837229994	0	0	1.6384845530641745	2.6378136770514864	CX3CR1;LDHA;CD4;LCN2;MMP9
staurosporine MCF7 DOWN	13/649	0.20015899405837836	0.4156045938682319	0	0	1.324931544945022	2.1313421970392694	WSB1;PFKFB3;KMT2A;CBLB;BAZ1A;RASGRP1;ZFP36L2;UGCG;FAM102A;NFIL3;PPP1R3D;CYP1B1;B4GALT5
etacrynic acid MCF7 UP	2/54	0.20104961999103785	0.4161296654850189	0	0	2.476796973518285	3.973286462283427	GADD45A;GCLM
ethaverine HL60 DOWN	2/54	0.20104961999103785	0.4161296654850189	0	0	2.476796973518285	3.973286462283427	SLC2A3;UBE2J1
Melitten CTD 00006261	2/54	0.20104961999103785	0.4161296654850189	0	0	2.476796973518285	3.973286462283427	JAK2;MMP9
Cyclohexanecarboxamide, 4-(1-aminoethyl)-N-4-pyridinyl-, trans- CTD 00003513	2/54	0.20104961999103785	0.4161296654850189	0	0	2.476796973518285	3.973286462283427	MAPK14;MMP9
alsterpaullone MCF7 UP	6/256	0.20160451289332157	0.4169475266652688	0	0	1.5502724252491695	2.4826796790559365	RPS28;HLA-DMB;HP;CYP1B1;TARP;SAMSN1
K252a MRC	3/101	0.20269412736364445	0.4188690993025432	0	0	1.9731807196562836	3.1493092905678797	RPS6KA5;LCK;JAK2
Fulvestrant CTD 00002740	7/311	0.2028634355152383	0.4188873154230791	0	0	1.488190789473684	2.3739950711882147	SOCS3;FAM102A;MME;CYP1B1;ALPL;CD24;MMP9
1,2,4-BENZENETRIOL CTD 00000682	3/102	0.2066491600068523	0.41943548891409127	0	0	1.9531499202551834	3.079595548137391	TNFAIP6;CYP1B1;HLA-DPA1
Phenethyl isothiocyanate CTD 00002443	3/102	0.2066491600068523	0.41943548891409127	0	0	1.9531499202551834	3.079595548137391	GADD45A;TXN;MMP9
NSC 95397 TTD 00009745	3/102	0.2066491600068523	0.41943548891409127	0	0	1.9531499202551834	3.079595548137391	KMT2A;HPGD;PADI4
atovaquone HL60 DOWN	2/55	0.20665999847454405	0.41943548891409127	0	0	2.429941231054748	3.831240604211597	ARG1;SLC2A3
zidovudine PC3 UP	2/55	0.20665999847454405	0.41943548891409127	0	0	2.429941231054748	3.831240604211597	WSB1;TXN
N-NITROSODIETHYLAMINE BOSS	2/55	0.20665999847454405	0.41943548891409127	0	0	2.429941231054748	3.831240604211597	LDHA;MMP9
SILICON BOSS	2/55	0.20665999847454405	0.41943548891409127	0	0	2.429941231054748	3.831240604211597	CEACAM1;LDHA
propanil CTD 00004257	1/15	0.20714649241772556	0.41943548891409127	0	0	4.59360410830999	7.2318443605558675	IDI1
CHEMBL55802 CTD 00003118	1/15	0.20714649241772556	0.41943548891409127	0	0	4.59360410830999	7.2318443605558675	MMP9
Paraoxon-methyl CTD 00000411	1/15	0.20714649241772556	0.41943548891409127	0	0	4.59360410830999	7.2318443605558675	GADD45A
ZINEB CTD 00000447	1/15	0.20714649241772556	0.41943548891409127	0	0	4.59360410830999	7.2318443605558675	HPGD
GW0742 CTD 00004254	1/15	0.20714649241772556	0.41943548891409127	0	0	4.59360410830999	7.2318443605558675	HPGD
Raltitrexed CTD 00002721	1/15	0.20714649241772556	0.41943548891409127	0	0	4.59360410830999	7.2318443605558675	ITGA4
pd 168393 CTD 00004570	1/15	0.20714649241772556	0.41943548891409127	0	0	4.59360410830999	7.2318443605558675	BMX
naringin CTD 00000212	1/15	0.20714649241772556	0.41943548891409127	0	0	4.59360410830999	7.2318443605558675	CYP1B1
fumonisin b1 CTD 00002395	1/15	0.20714649241772556	0.41943548891409127	0	0	4.59360410830999	7.2318443605558675	UGCG
3,14-Dihydroxybufa-20,22-dienolide CTD 00001062	1/15	0.20714649241772556	0.41943548891409127	0	0	4.59360410830999	7.2318443605558675	MMP9
Oroxylin A CTD 00002952	1/15	0.20714649241772556	0.41943548891409127	0	0	4.59360410830999	7.2318443605558675	MMP9
4'-Methoxyflavone CTD 00004320	1/15	0.20714649241772556	0.41943548891409127	0	0	4.59360410830999	7.2318443605558675	CYP1B1
TITANIUM CTD 00006899	1/15	0.20714649241772556	0.41943548891409127	0	0	4.59360410830999	7.2318443605558675	MMP9
azathioprine TTD 00002239	1/15	0.20714649241772556	0.41943548891409127	0	0	4.59360410830999	7.2318443605558675	JAK2
MLS002320748 TTD 00009362	1/15	0.20714649241772556	0.41943548891409127	0	0	4.59360410830999	7.2318443605558675	HPGD
gemfibrozil TTD 00008191	1/15	0.20714649241772556	0.41943548891409127	0	0	4.59360410830999	7.2318443605558675	RORA
Tyrphostin 25 TTD 00011606	1/15	0.20714649241772556	0.41943548891409127	0	0	4.59360410830999	7.2318443605558675	LCK
Mangostin TTD 00009117	1/15	0.20714649241772556	0.41943548891409127	0	0	4.59360410830999	7.2318443605558675	HPGD
kojic acid CTD 00000624	7/314	0.20935240825872523	0.4235734771746301	0	0	1.4734201954397395	2.304040619829546	CEACAM1;ANXA1;NFIL3;BCL2A1;TCN1;ZNF438;CD3G
VALPROIC ACID CTD 00006977	135/8313	0.21018081072741648	0.42492015181917664	0	0	1.1051523656776263	1.7238024203738285	ANKRD36;CBLB;RORA;ETS1;RRN3P2;RPS6KA5;PPP4R2;GRB10;CYP1B1;PROK2;AZI2;GYG1;AGFG1;CD177;FNBP4;SH3GLB1;PRKCH;TRIQK;WSB1;ACSL1;IL1R1;HGF;ACSL4;YOD1;ATP11B;TC2N;GOLGA8B;CLEC4D;GPR160;PPP1R3D;ADAM9;PRKCQ;WDFY3;NAIP;ANKRD36B;GOLGA8A;S100A8;FKBP5;IDI1;KCNE1;PFKFB3;KMT2A;RASGRP1;ZFP36L2;UBE2J1;SNX3;DPP4;UGCG;SOCS3;LDHA;ATP6V1C1;MAP2K6;BCL11B;ATP8B2;GADD45A;ANKRD22;NFATC2;RAB27A;C9ORF84;ALPL;CYSTM1;GCLM;CN…
ciclopirox MCF7 UP	3/103	0.21062166020007214	0.42548183678187945	0	0	1.9335197368421053	3.0118279061518782	WSB1;PFKFB3;GADD45A
thapsigargin PC3 UP	10/484	0.21197778885342347	0.42785234193549065	0	0	1.3651991078151415	2.1177975795567847	NFIL3;GADD45A;CSGALNACT2;CYP1B1;CBLB;FYN;UPP1;ATP2B1;ETS1;UBE2J1
ciprofloxacin BOSS	2/56	0.21228688996416106	0.42785234193549065	0	0	2.384820886460231	3.6960351518885783	LDHA;CD4
nicotinic acid CTD 00006387	2/56	0.21228688996416106	0.42785234193549065	0	0	2.384820886460231	3.6960351518885783	RETN;PTGDR
Capsaicin CTD 00005570	5/207	0.21346865744857355	0.4299021573617106	0	0	1.597518195528162	2.4669918525460526	GADD45A;GZMA;MAPK14;MMP9;LTF
methazolamide HL60 UP	7/316	0.21372139039978166	0.4300792821460525	0	0	1.4637324703344121	2.2586592661476455	CEACAM1;VNN1;TESPA1;CD6;PADI4;HPR;CD24
A443654 LINCS	3/104	0.2146109273657874	0.43087270801900396	0	0	1.9142782699322565	2.9459374447052054	RPS6KA5;PRKCH;PRKCQ
AG-028671 MCF7 UP	3/104	0.2146109273657874	0.43087270801900396	0	0	1.9142782699322565	2.9459374447052054	ERLIN1;PDCD4;CD24
phenol CTD 00007305	3/104	0.2146109273657874	0.43087270801900396	0	0	1.9142782699322565	2.9459374447052054	UGCG;VNN1;ALPL
piperlongumine MCF7 DOWN	6/262	0.21603356658201234	0.4323569695257987	0	0	1.5134707225913622	2.319123701405104	PPP1R3D;CYP1B1;KIF1B;RASGRP1;ANKRD36B;ZFP36L2
metronidazole PC3 UP	24/1316	0.21790447679210395	0.4323569695257987	0	0	1.2078241748624314	1.8403598739291671	CIITA;KLF12;ITGA4;SORT1;KCNA3;CD2;GZMK;CD79A;CEACAM1;BCL6;RUNX1-IT1;CYP1B1;HLA-DRA;PRKCQ;KLRD1;DEFA1B;PGLYRP1;ICOS;MCTP2;IL18R1;ANKRD36B;GAS7;HLA-DQB1;CD177
(3s)-3-Cyclopentyl-6-Methyl-7-[(4-Methylpiperazin-1-Yl)sulfonyl]-3,4-Dihydro-2h-1,2,4-Benzothiadiazine 1,1-Dioxide BOSS	2/57	0.2179284730460397	0.4323569695257987	0	0	2.3413412816691506	3.567240359419098	CD4;RNASE3
Fisetin CTD 00000919	2/57	0.2179284730460397	0.4323569695257987	0	0	2.3413412816691506	3.567240359419098	NFATC2;MMP9
MAGNESIUM BOSS	3/105	0.21861626652454702	0.4323569695257987	0	0	1.8954140866873066	2.881858264455866	LDHA;CEACAM1;MMP9
3,3'-Diindolylmethane CTD 00000841	3/105	0.21861626652454702	0.4323569695257987	0	0	1.8954140866873066	2.881858264455866	RPS4X;CD40LG;CYP1B1
2-Aminophenol CTD 00001297	1/16	0.21932591097783813	0.4323569695257987	0	0	4.28714596949891	6.504442763126704	PADI4
fipexide CTD 00001801	1/16	0.21932591097783813	0.4323569695257987	0	0	4.28714596949891	6.504442763126704	GPR183
p-Propenylanisole CTD 00000298	1/16	0.21932591097783813	0.4323569695257987	0	0	4.28714596949891	6.504442763126704	MMP9
Isorhamnetin CTD 00002092	1/16	0.21932591097783813	0.4323569695257987	0	0	4.28714596949891	6.504442763126704	CYP1B1
lysophosphatidic acid CTD 00001576	1/16	0.21932591097783813	0.4323569695257987	0	0	4.28714596949891	6.504442763126704	ALPL
Trifluridine CTD 00006938	1/16	0.21932591097783813	0.4323569695257987	0	0	4.28714596949891	6.504442763126704	JAK2
Phosmet CTD 00006534	1/16	0.21932591097783813	0.4323569695257987	0	0	4.28714596949891	6.504442763126704	HPGD
KN-62 CTD 00002580	1/16	0.21932591097783813	0.4323569695257987	0	0	4.28714596949891	6.504442763126704	ITGAM
PYRENE CTD 00001472	1/16	0.21932591097783813	0.4323569695257987	0	0	4.28714596949891	6.504442763126704	CYP1B1
Mevastatin CTD 00000642	1/16	0.21932591097783813	0.4323569695257987	0	0	4.28714596949891	6.504442763126704	JAK2
terbinafine CTD 00001890	1/16	0.21932591097783813	0.4323569695257987	0	0	4.28714596949891	6.504442763126704	MMP9
pentobarbital CTD 00006484	1/16	0.21932591097783813	0.4323569695257987	0	0	4.28714596949891	6.504442763126704	KCNE1
levamisole CTD 00006205	1/16	0.21932591097783813	0.4323569695257987	0	0	4.28714596949891	6.504442763126704	ALPL
Dracorhodin CTD 00002504	1/16	0.21932591097783813	0.4323569695257987	0	0	4.28714596949891	6.504442763126704	MAPK14
B-Octylglucoside TTD 00002290	1/16	0.21932591097783813	0.4323569695257987	0	0	4.28714596949891	6.504442763126704	MAPK14
hydroquinone TTD 00008479	1/16	0.21932591097783813	0.4323569695257987	0	0	4.28714596949891	6.504442763126704	HPGD
172889-27-9 TTD 00000391	1/16	0.21932591097783813	0.4323569695257987	0	0	4.28714596949891	6.504442763126704	LCK
Canertinib dihydrochloride TTD 00002663	1/16	0.21932591097783813	0.4323569695257987	0	0	4.28714596949891	6.504442763126704	BMX
digoxigenin HL60 DOWN	13/662	0.21952509740698115	0.4324230220620534	0	0	1.2975063677242853	1.9673942617483093	ST6GAL1;SERPINB1;CR1;SLC2A3;IRAK3;ZFP36L2;PHTF1;PLSCR1;ASPH;PPP1R3D;FYN;PDSS1;JAK2
nitric oxide CTD 00006402	3/106	0.2226369884541607	0.43822212659529364	0	0	1.876916198262647	2.819527328060592	CD28;GCLM;HLA-DRB1
chlorprothixene PC3 DOWN	2/58	0.22358297801977803	0.43876058092603054	0	0	2.2994145199063234	3.444460102125341	CYP1B1;MAP2K6
prochlorperazine MCF7 UP	2/58	0.22358297801977803	0.43876058092603054	0	0	2.2994145199063234	3.444460102125341	IFI27;CBLB
hydroxyurea BOSS	2/58	0.22358297801977803	0.43876058092603054	0	0	2.2994145199063234	3.444460102125341	LDHA;JAK2
FERROUS SULFATE CTD 00001009	2/58	0.22358297801977803	0.43876058092603054	0	0	2.2994145199063234	3.444460102125341	BCL2A1;CCR7
cicloheximide PC3 UP	8/378	0.22648899874430553	0.4429509613363868	0	0	1.3973063364367713	2.0750822192014606	ARL4C;UGCG;NFIL3;BCL6;GADD45A;CYP1B1;CBLB;IL7R
proscillaridin MCF7 UP	8/378	0.22648899874430553	0.4429509613363868	0	0	1.3973063364367713	2.0750822192014606	RAB32;WSB1;KMT2A;BCL6;TBC1D8;CYP1B1;WDFY3;ATP2B1
emetine HL60 DOWN	9/435	0.22679485162516205	0.4429509613363868	0	0	1.3659372341431137	2.0266539242865753	IDI1;SLC38A1;ITGA4;HGF;TTC3;GRB10;SLC2A3;ANKRD36B;UBE2J1
COUMESTROL CTD 00005717	32/1813	0.2273401688579517	0.4429509613363868	0	0	1.1703006482568525	1.7335755277239482	IDI1;HMGB2;CBLB;RASGRP1;PHTF1;SYNE2;UBE2J1;LMNB1;NFIL3;GRB10;CYP1B1;PDSS1;SERPINB1;KLF12;PRKCH;ATP8B2;IL1R1;GADD45A;ANXA3;ATP2B1;TC2N;SULF2;RAB32;NELL2;B3GNT5;GPR160;PDCD4;ALPL;CHPT1;CD24;GCLM;FKBP5
digoxin HL60 UP	6/267	0.22832021488051993	0.4429509613363868	0	0	1.4840951617214648	2.192017731680022	PPP4R2;TNFAIP6;GPR183;HGF;GRB10;SAMSN1
Flavopiridol Kinome Scan	2/59	0.2292486856979325	0.4429509613363868	0	0	2.2589588725913146	3.3273287296334058	PRKCH;PRKCQ
coenzyme A BOSS	2/59	0.2292486856979325	0.4429509613363868	0	0	2.2589588725913146	3.3273287296334058	LDHA;ACSL1
Everolimus BOSS	2/59	0.2292486856979325	0.4429509613363868	0	0	2.2589588725913146	3.3273287296334058	LDHA;CD4
TOPOTECAN HYDROCHLORIDE BOSS	2/59	0.2292486856979325	0.4429509613363868	0	0	2.2589588725913146	3.3273287296334058	KMT2A;PDSS1
GW9662 CTD 00004071	2/59	0.2292486856979325	0.4429509613363868	0	0	2.2589588725913146	3.3273287296334058	GCLM;MMP9
Alvocidib CTD 00002892	2/59	0.2292486856979325	0.4429509613363868	0	0	2.2589588725913146	3.3273287296334058	PYGL;MAPK14
TACROLIMUS MONOHYDRATE CTD 00007118	2/59	0.2292486856979325	0.4429509613363868	0	0	2.2589588725913146	3.3273287296334058	CD2;CCR3
paclitaxel CTD 00007144	10/494	0.22976531753586224	0.4429509613363868	0	0	1.3362968528257784	1.9652875714727949	LDHA;ANXA1;CD40LG;IL1R1;GADD45A;TRAF5;CD24;MAPK14;MMP9;ZFP36L2
9,10-Phenanthrenequinone CTD 00000222	3/108	0.2307218534442166	0.4429509613363868	0	0	1.8409774436090225	2.6998714630549365	ITGAM;PADI4;JAK2
1,10-phenanthroline CTD 00001181	3/108	0.2307218534442166	0.4429509613363868	0	0	1.8409774436090225	2.6998714630549365	LDHA;IL1R1;MMP8
NVP-TAE684 CTD 00004657	1/17	0.23131883536455752	0.4429509613363868	0	0	4.018995098039215	5.883641152830871	HGF
doxepin CTD 00005873	1/17	0.23131883536455752	0.4429509613363868	0	0	4.018995098039215	5.883641152830871	SLC2A3
Calpain inhibitor I CTD 00002578	1/17	0.23131883536455752	0.4429509613363868	0	0	4.018995098039215	5.883641152830871	ITGAM
tranilast CTD 00000646	1/17	0.23131883536455752	0.4429509613363868	0	0	4.018995098039215	5.883641152830871	HPGD
HEXACHLOROBENZENE CTD 00006091	1/17	0.23131883536455752	0.4429509613363868	0	0	4.018995098039215	5.883641152830871	MMP9
Rose bengale CTD 00006706	1/17	0.23131883536455752	0.4429509613363868	0	0	4.018995098039215	5.883641152830871	HPGD
Solvent Yellow-?14 CTD 00001132	1/17	0.23131883536455752	0.4429509613363868	0	0	4.018995098039215	5.883641152830871	CYP1B1
Phorbol 12,13-dibutyrate CTD 00007051	1/17	0.23131883536455752	0.4429509613363868	0	0	4.018995098039215	5.883641152830871	ADAM9
betamethasone CTD 00005504	1/17	0.23131883536455752	0.4429509613363868	0	0	4.018995098039215	5.883641152830871	HPGD
Tosyllysyl chloromethane CTD 00006909	1/17	0.23131883536455752	0.4429509613363868	0	0	4.018995098039215	5.883641152830871	ITGAM
bupropion CTD 00007131	1/17	0.23131883536455752	0.4429509613363868	0	0	4.018995098039215	5.883641152830871	MAPK14
benzo[a]pyrene-7,8-dione CTD 00002864	1/17	0.23131883536455752	0.4429509613363868	0	0	4.018995098039215	5.883641152830871	CYP1B1
Fenhexamid CTD 00004037	1/17	0.23131883536455752	0.4429509613363868	0	0	4.018995098039215	5.883641152830871	PDCD4
estradiol valerate CTD 00000816	1/17	0.23131883536455752	0.4429509613363868	0	0	4.018995098039215	5.883641152830871	KCNE1
floxuridine TTD 00008052	1/17	0.23131883536455752	0.4429509613363868	0	0	4.018995098039215	5.883641152830871	JAK2
Arachidonic Acid (d8) TTD 00002121	1/17	0.23131883536455752	0.4429509613363868	0	0	4.018995098039215	5.883641152830871	HPGD
quinalizarin TTD 00010453	1/17	0.23131883536455752	0.4429509613363868	0	0	4.018995098039215	5.883641152830871	HPGD
arachidonic acid TTD 00002120	1/17	0.23131883536455752	0.4429509613363868	0	0	4.018995098039215	5.883641152830871	HPGD
Pyrrolidine dithiocarbamate CTD 00001021	4/160	0.23168019304950374	0.4433176714510299	0	0	1.6532960988406533	2.4177758114331986	HPGD;BCL2A1;GNLY;MMP9
LUCANTHONE CTD 00006227	5/214	0.23292742852249923	0.44537772047159196	0	0	1.5434582844830318	2.2488624613287316	DPP4;IDI1;ANXA3;HMGB2;SULF2
4-PHENYLBUTYRIC ACID CTD 00002847	3/109	0.2347846483558774	0.4475558011221885	0	0	1.8235166335650448	2.6424334729061636	BCL6;GRB10;CNIH4
diethylstilbestrol	2/60	0.23492392625953956	0.4475558011221885	0	0	2.219898247597513	3.215508260647679	FYN;MAPK14
STOCK1N-35215 MCF7 UP	2/60	0.23492392625953956	0.4475558011221885	0	0	2.219898247597513	3.215508260647679	GADD45A;GCLM
DL-Homocysteine CTD 00006102	2/60	0.23492392625953956	0.4475558011221885	0	0	2.219898247597513	3.215508260647679	MAPK14;MMP9
protoporphyrin IX CTD 00001323	2/60	0.23492392625953956	0.4475558011221885	0	0	2.219898247597513	3.215508260647679	KMT2A;PADI4
dexverapamil MCF7 DOWN	7/326	0.23605094095072035	0.44937487664579145	0	0	1.417115987460815	2.045901186030168	PLSCR1;HMGB2;ADAM9;MYBL1;PHTF1;AGFG1;UBE2J1
parthenolide MCF7 DOWN	4/162	0.23826614996451448	0.4532602660833538	0	0	1.6322011948030246	2.341175454399094	TRAF5;RASGRP1;ZFP36L2;PHTF1
INCB18424 Kinome Scan	2/61	0.2406070782344533	0.4532602660833538	0	0	2.1821617115865517	3.1086858766089014	RPS6KA5;JAK2
ALUMINUM BOSS	2/61	0.2406070782344533	0.4532602660833538	0	0	2.1821617115865517	3.1086858766089014	LDHA;CD4
Propranolol hydrochloride BOSS	2/61	0.2406070782344533	0.4532602660833538	0	0	2.1821617115865517	3.1086858766089014	LDHA;MMP9
endosulfan CTD 00005896	2/61	0.2406070782344533	0.4532602660833538	0	0	2.1821617115865517	3.1086858766089014	LEF1;MAPK14
sulfamonomethoxine HL60 UP	7/328	0.24060780069146662	0.4532602660833538	0	0	1.408141225337487	2.0060197600174514	CEACAM1;TESPA1;CD6;PADI4;HPR;PTGDR;HLA-DPA1
oxyphenbutazone BOSS	5/217	0.2414185722047253	0.4532602660833538	0	0	1.521382606522554	2.1622240098221193	LDHA;CD4;TXN;PGD;MMP9
irinotecan PC3 UP	10/501	0.24254683487107895	0.4532602660833538	0	0	1.3167657566842903	1.865278297788917	PFKFB2;IDI1;RPS28;NFIL3;BCL6;GADD45A;IFNGR1;CYP1B1;CD24;ZFP36L2
thapsigargin PC3 DOWN	7/329	0.2428968943007317	0.4532602660833538	0	0	1.403695652173913	1.9863953053212657	PFKFB3;PPP1R3D;RAB27A;ANKRD36B;PHTF1;MAP2K6;LMNB1
docetaxel CTD 00002688	3/111	0.2429476398984211	0.4532602660833538	0	0	1.7895650584795322	2.532072302409465	GADD45A;CYP1B1;MMP9
Ginsenoside Re CTD 00002168	1/18	0.2431281120753622	0.4532602660833538	0	0	3.7823913879277202	5.348932190689728	KCNE1
Diphenylcyclopropenone CTD 00001385	1/18	0.2431281120753622	0.4532602660833538	0	0	3.7823913879277202	5.348932190689728	TXN
PHENOTHIAZINE CTD 00001521	1/18	0.2431281120753622	0.4532602660833538	0	0	3.7823913879277202	5.348932190689728	ITGA4
Ro 41-5253 CTD 00003040	1/18	0.2431281120753622	0.4532602660833538	0	0	3.7823913879277202	5.348932190689728	IFNGR1
sevoflurane CTD 00000468	1/18	0.2431281120753622	0.4532602660833538	0	0	3.7823913879277202	5.348932190689728	MAP2K6
abacavir CTD 00003464	1/18	0.2431281120753622	0.4532602660833538	0	0	3.7823913879277202	5.348932190689728	MMP9
AC1L1WKQ CTD 00007050	1/18	0.2431281120753622	0.4532602660833538	0	0	3.7823913879277202	5.348932190689728	MMP9
2-arachidonoylglycerol CTD 00003218	1/18	0.2431281120753622	0.4532602660833538	0	0	3.7823913879277202	5.348932190689728	HPGD
Nilotinib CTD 00004428	1/18	0.2431281120753622	0.4532602660833538	0	0	3.7823913879277202	5.348932190689728	GCLM
hesperidin CTD 00006087	1/18	0.2431281120753622	0.4532602660833538	0	0	3.7823913879277202	5.348932190689728	MMP9
Nebivolol CTD 00002249	1/18	0.2431281120753622	0.4532602660833538	0	0	3.7823913879277202	5.348932190689728	TNFAIP6
3-METHOXYCATECHOL CTD 00002662	1/18	0.2431281120753622	0.4532602660833538	0	0	3.7823913879277202	5.348932190689728	HPGD
N-Hydroxy phip CTD 00002510	1/18	0.2431281120753622	0.4532602660833538	0	0	3.7823913879277202	5.348932190689728	CYP1B1
piperine TTD 00010245	1/18	0.2431281120753622	0.4532602660833538	0	0	3.7823913879277202	5.348932190689728	HPGD
CHEMBL603129 TTD 00006823	1/18	0.2431281120753622	0.4532602660833538	0	0	3.7823913879277202	5.348932190689728	JAK2
teniposide TTD 00011380	1/18	0.2431281120753622	0.4532602660833538	0	0	3.7823913879277202	5.348932190689728	JAK2
suramin TTD 00011143	1/18	0.2431281120753622	0.4532602660833538	0	0	3.7823913879277202	5.348932190689728	KMT2A
pyrimethamine TTD 00010423	1/18	0.2431281120753622	0.4532602660833538	0	0	3.7823913879277202	5.348932190689728	JAK2
tranilast TTD 00011519	1/18	0.2431281120753622	0.4532602660833538	0	0	3.7823913879277202	5.348932190689728	HPGD
thimerosal BOSS	2/62	0.24629656741635855	0.45818534636970476	0	0	2.1456830601092896	3.006571679869675	HPGD;PADI4
methylene blue CTD 00006312	2/62	0.24629656741635855	0.45818534636970476	0	0	2.1456830601092896	3.006571679869675	JAK2;PGD
benzbromarone CTD 00005480	2/62	0.24629656741635855	0.45818534636970476	0	0	2.1456830601092896	3.006571679869675	KCNE1;HPGD
Pioglitazone CTD 00002515	3/112	0.24704652688861745	0.4592531589596094	0	0	1.773056494447127	2.479049633160745	ADAM9;SLC2A3;MMP9
menadione PC3 UP	3/113	0.25115614602348274	0.4629994075874117	0	0	1.756848086124402	2.4274026323638487	NFIL3;CYP1B1;IL7R
salicylic acid BOSS	3/113	0.25115614602348274	0.4629994075874117	0	0	1.756848086124402	2.4274026323638487	LDHA;TXN;MMP9
ionomycin CTD 00007090	3/113	0.25115614602348274	0.4629994075874117	0	0	1.756848086124402	2.4274026323638487	BCL2A1;GNLY;PRKCQ
apigenin CTD 00007429	3/113	0.25115614602348274	0.4629994075874117	0	0	1.756848086124402	2.4274026323638487	HPGD;CYP1B1;MMP9
emodin CTD 00005893	3/113	0.25115614602348274	0.4629994075874117	0	0	1.756848086124402	2.4274026323638487	CYP1B1;JAK2;MAPK14
Ruxolitinib FDA	2/63	0.25199086563426865	0.4629994075874117	0	0	2.1104004299919374	2.9088966852392217	RPS6KA5;JAK2
WZ4002 LINCS	2/63	0.25199086563426865	0.4629994075874117	0	0	2.1104004299919374	2.9088966852392217	ITK;BMX
chlorprothixene MCF7 UP	2/63	0.25199086563426865	0.4629994075874117	0	0	2.1104004299919374	2.9088966852392217	NFIL3;GADD45A
dequalinium chloride HL60 DOWN	2/63	0.25199086563426865	0.4629994075874117	0	0	2.1104004299919374	2.9088966852392217	PFKFB3;SLC2A3
orciprenaline PC3 UP	2/63	0.25199086563426865	0.4629994075874117	0	0	2.1104004299919374	2.9088966852392217	BCL2A1;CD24
Telmisartan BOSS	2/63	0.25199086563426865	0.4629994075874117	0	0	2.1104004299919374	2.9088966852392217	LDHA;MMP9
beta-carotene BOSS	2/63	0.25199086563426865	0.4629994075874117	0	0	2.1104004299919374	2.9088966852392217	CD4;MMP9
HEXANE BOSS	2/63	0.25199086563426865	0.4629994075874117	0	0	2.1104004299919374	2.9088966852392217	LDHA;MMP9
progesterone BOSS	5/221	0.25286737559148426	0.4629994075874117	0	0	1.492902256561197	2.052576584837565	LDHA;CD4;HP;RORA;MMP9
selegiline CTD 00006730	1/19	0.2547565441988146	0.4629994075874117	0	0	3.572076978939724	4.884625657494055	TXN
pamidronate CTD 00000975	1/19	0.2547565441988146	0.4629994075874117	0	0	3.572076978939724	4.884625657494055	ALPL
4-Aminodiphenylamine CTD 00001515	1/19	0.2547565441988146	0.4629994075874117	0	0	3.572076978939724	4.884625657494055	PADI4
5-Nitroso-8-quinolinol CTD 00004584	1/19	0.2547565441988146	0.4629994075874117	0	0	3.572076978939724	4.884625657494055	JAK2
ERIODICTYOL CTD 00000357	1/19	0.2547565441988146	0.4629994075874117	0	0	3.572076978939724	4.884625657494055	ALPL
FLAVANONE CTD 00001352	1/19	0.2547565441988146	0.4629994075874117	0	0	3.572076978939724	4.884625657494055	CYP1B1
benazepril CTD 00002009	1/19	0.2547565441988146	0.4629994075874117	0	0	3.572076978939724	4.884625657494055	MMP9
EIPA CTD 00001833	1/19	0.2547565441988146	0.4629994075874117	0	0	3.572076978939724	4.884625657494055	CYP1B1
Chloroethylene CTD 00006592	1/19	0.2547565441988146	0.4629994075874117	0	0	3.572076978939724	4.884625657494055	GADD45A
alsterpaullone CTD 00003709	1/19	0.2547565441988146	0.4629994075874117	0	0	3.572076978939724	4.884625657494055	LCK
alprazolam CTD 00005358	1/19	0.2547565441988146	0.4629994075874117	0	0	3.572076978939724	4.884625657494055	HPGD
3-Phenyl-5H-indeno[1,2-c]pyridazin-5-one TTD 00000814	1/19	0.2547565441988146	0.4629994075874117	0	0	3.572076978939724	4.884625657494055	GPR183
U 0126 TTD 00011612	1/19	0.2547565441988146	0.4629994075874117	0	0	3.572076978939724	4.884625657494055	HPGD
purvalanol A TTD 00010395	1/19	0.2547565441988146	0.4629994075874117	0	0	3.572076978939724	4.884625657494055	JAK2
albendazole TTD 00001871	1/19	0.2547565441988146	0.4629994075874117	0	0	3.572076978939724	4.884625657494055	JAK2
Plumbagin TTD 00010275	1/19	0.2547565441988146	0.4629994075874117	0	0	3.572076978939724	4.884625657494055	HPGD
raloxifene TTD 00010501	1/19	0.2547565441988146	0.4629994075874117	0	0	3.572076978939724	4.884625657494055	ITGA4
Pinaflavol TTD 00010236	1/19	0.2547565441988146	0.4629994075874117	0	0	3.572076978939724	4.884625657494055	JAK2
DL-METHIONINE BOSS	4/167	0.25491576578663244	0.4629994075874117	0	0	1.5817287250197412	2.1619418070503937	LDHA;TXN;GCLM;MMP9
Sorafenib CTD 00004146	3/114	0.2552758593275733	0.4630090290791983	0	0	1.7409317211948792	2.3770864819587945	LCK;MKNK1;MAPK14
chlorpromazine CTD 00005648	3/114	0.2552758593275733	0.4630090290791983	0	0	1.7409317211948792	2.3770864819587945	SLC2A3;MAPK14;FKBP5
JWE-035 LINCS	2/64	0.2576884899495001	0.46608936851572785	0	0	2.07625594923321	2.815411012692042	LCK;JAK2
JNK-9L LINCS	2/64	0.2576884899495001	0.46608936851572785	0	0	2.07625594923321	2.815411012692042	IRAK3;JAK2
Orphenadrine hydrochloride BOSS	2/64	0.2576884899495001	0.46608936851572785	0	0	2.07625594923321	2.815411012692042	LDHA;MMP9
ionomycin BOSS	2/64	0.2576884899495001	0.46608936851572785	0	0	2.07625594923321	2.815411012692042	CD4;CD28
digoxin HL60 DOWN	9/452	0.2602056797742419	0.4700947148429181	0	0	1.3123608102170983	1.7668088972775025	ST6GAL1;SERPINB1;CR1;PPP1R3D;ERLIN1;SLC2A3;FYN;GYG1;ZFP36L2
tolazoline PC3 UP	5/224	0.26154178124281535	0.4700947148429181	0	0	1.472224742205691	1.9744907504106717	VNN1;RASA3;CASS4;HPR;S100A8
tobramycin PC3 DOWN	4/169	0.26164218606651163	0.4700947148429181	0	0	1.5623962396239623	2.0948255846164163	CD6;HPR;FCAR;LRRC37A4P
chlortetracycline HL60 DOWN	19/1050	0.2618412003202024	0.4700947148429181	0	0	1.194154811940942	1.6001878258054036	SH3GLB1;IDI1;SERPINB1;ANXA1;HGF;SLC2A3;TARP;ZFP36L2;UBE2J1;PSTPIP2;TTC3;S100A12;WDFY3;PDSS1;FCGR1A;FCGR1B;GPR18;FCGR1C;B4GALT5
danazol HL60 DOWN	22/1233	0.26223427957642587	0.4700947148429181	0	0	1.178101322670839	1.5769086221052704	FNBP4;SH3GLB1;IDI1;SERPINB1;KMT2A;DDX24;ANXA3;ERLIN1;ATP2B1;MAPK14;UBE2J1;NFIL3;PSTPIP2;TTC3;CYP1B1;S100A12;STOM;PDSS1;CHPT1;ATP6V1C1;GPR18;AGFG1
15-delta prostaglandin J2 PC3 UP	2/65	0.2633880014499344	0.4700947148429181	0	0	2.0431954202446008	2.7258822648794623	GADD45A;GCLM
Naloxone hydrochloride BOSS	2/65	0.2633880014499344	0.4700947148429181	0	0	2.0431954202446008	2.7258822648794623	LDHA;MMP9
FCCP CTD 00005590	2/65	0.2633880014499344	0.4700947148429181	0	0	2.0431954202446008	2.7258822648794623	GADD45A;PDSS1
GSK1007102B GSK	1/20	0.26620689216008925	0.4700947148429181	0	0	3.3839009287925697	4.478530217691708	PRKCH
WZ-7043 LINCS	1/20	0.26620689216008925	0.4700947148429181	0	0	3.3839009287925697	4.478530217691708	LCK
16,16-dimethylprostaglandin E2 PC3 UP	1/20	0.26620689216008925	0.4700947148429181	0	0	3.3839009287925697	4.478530217691708	DHRS9
CP-690334-01 PC3 DOWN	1/20	0.26620689216008925	0.4700947148429181	0	0	3.3839009287925697	4.478530217691708	CYP1B1
F0447-0125 MCF7 DOWN	1/20	0.26620689216008925	0.4700947148429181	0	0	3.3839009287925697	4.478530217691708	UGCG
deferoxamine MCF7 DOWN	1/20	0.26620689216008925	0.4700947148429181	0	0	3.3839009287925697	4.478530217691708	CYP1B1
tetrandrine PC3 UP	1/20	0.26620689216008925	0.4700947148429181	0	0	3.3839009287925697	4.478530217691708	IDI1
HYDROXYCHLOROQUINE SULFATE BOSS	1/20	0.26620689216008925	0.4700947148429181	0	0	3.3839009287925697	4.478530217691708	CD4
tolfenamic acid BOSS	1/20	0.26620689216008925	0.4700947148429181	0	0	3.3839009287925697	4.478530217691708	HPGD
AFLATOXIN G1 BOSS	1/20	0.26620689216008925	0.4700947148429181	0	0	3.3839009287925697	4.478530217691708	LDHA
Thuringiensin BOSS	1/20	0.26620689216008925	0.4700947148429181	0	0	3.3839009287925697	4.478530217691708	CD4
cytidine BOSS	1/20	0.26620689216008925	0.4700947148429181	0	0	3.3839009287925697	4.478530217691708	CD4
Methadone hydrochloride BOSS	1/20	0.26620689216008925	0.4700947148429181	0	0	3.3839009287925697	4.478530217691708	CD4
Apomorphine hydrochloride BOSS	1/20	0.26620689216008925	0.4700947148429181	0	0	3.3839009287925697	4.478530217691708	HPGD
methimazole BOSS	1/20	0.26620689216008925	0.4700947148429181	0	0	3.3839009287925697	4.478530217691708	CD4
acacetin CTD 00001104	1/20	0.26620689216008925	0.4700947148429181	0	0	3.3839009287925697	4.478530217691708	CYP1B1
HYPOCHLOROUS ACID CTD 00006135	1/20	0.26620689216008925	0.4700947148429181	0	0	3.3839009287925697	4.478530217691708	GCLM
coumarin CTD 00001428	1/20	0.26620689216008925	0.4700947148429181	0	0	3.3839009287925697	4.478530217691708	CA1
DIETHYL PHTHALATE CTD 00000348	1/20	0.26620689216008925	0.4700947148429181	0	0	3.3839009287925697	4.478530217691708	CYP1B1
Teriflunomide CTD 00002799	1/20	0.26620689216008925	0.4700947148429181	0	0	3.3839009287925697	4.478530217691708	LCK
salicylic acid CTD 00007355	1/20	0.26620689216008925	0.4700947148429181	0	0	3.3839009287925697	4.478530217691708	TXN
irbesartan CTD 00002968	1/20	0.26620689216008925	0.4700947148429181	0	0	3.3839009287925697	4.478530217691708	CA1
1,2,9,10-tetramethoxyaporphine CTD 00000187	1/20	0.26620689216008925	0.4700947148429181	0	0	3.3839009287925697	4.478530217691708	PADI4
Goniothalamin CTD 00003401	1/20	0.26620689216008925	0.4700947148429181	0	0	3.3839009287925697	4.478530217691708	ANXA3
Manumycin A CTD 00002318	1/20	0.26620689216008925	0.4700947148429181	0	0	3.3839009287925697	4.478530217691708	TXN
edaravone TTD 00007784	1/20	0.26620689216008925	0.4700947148429181	0	0	3.3839009287925697	4.478530217691708	PADI4
acacetin TTD 00001549	1/20	0.26620689216008925	0.4700947148429181	0	0	3.3839009287925697	4.478530217691708	CYP1B1
fendiline MCF7 UP	3/117	0.26768928883464693	0.47207367828272195	0	0	1.6948580332409973	2.233701436116401	NFIL3;GADD45A;CYP1B1
suloctidil MCF7 UP	3/117	0.26768928883464693	0.47207367828272195	0	0	1.6948580332409973	2.233701436116401	ANXA1;NFIL3;GADD45A
5109870 MCF7 UP	4/171	0.268402513980879	0.47269268656551566	0	0	1.5435268077705975	2.0301506570348518	WSB1;PFKFB3;NFIL3;GADD45A
cefoxitin HL60 UP	4/171	0.268402513980879	0.47269268656551566	0	0	1.5435268077705975	2.0301506570348518	CEACAM1;VNN1;CD6;PADI4
morphine BOSS	4/172	0.27179454166412675	0.4758394826376281	0	0	1.5342605689140343	1.9986948361272918	LDHA;CD4;CD6;MMP9
camptothecin CTD 00005566	3/118	0.2718431387865399	0.4758394826376281	0	0	1.6800343249427918	2.1882952347272377	CEACAM1;GADD45A;JAK2
primaquine MCF7 DOWN	2/67	0.27478714520556996	0.4758394826376281	0	0	1.980126103404792	2.55784472208773	KMT2A;ATP2B1
Clopidogrel bisulfate BOSS	2/67	0.27478714520556996	0.4758394826376281	0	0	1.980126103404792	2.55784472208773	CD40LG;HP
creatine BOSS	2/67	0.27478714520556996	0.4758394826376281	0	0	1.980126103404792	2.55784472208773	LDHA;CD4
Melatonin CTD 00006260	2/67	0.27478714520556996	0.4758394826376281	0	0	1.980126103404792	2.55784472208773	CYP1B1;ALPL
SANGUINARINE CTD 00000244	2/67	0.27478714520556996	0.4758394826376281	0	0	1.980126103404792	2.55784472208773	CYP1B1;MMP9
1,4-chrysenequinone PC3 UP	3/119	0.27600399852931545	0.4758394826376281	0	0	1.6654661978221417	2.144021131768045	IDI1;GADD45A;ATP6V1C1
INDOMETHACIN SODIUM BOSS	3/119	0.27600399852931545	0.4758394826376281	0	0	1.6654661978221417	2.144021131768045	LDHA;CD4;MMP9
albendazole	1/21	0.2774818745496054	0.4758394826376281	0	0	3.214542483660131	4.121042386753828	JAK2
Dasatinib MRC	1/21	0.2774818745496054	0.4758394826376281	0	0	3.214542483660131	4.121042386753828	LCK
Lenvatinib FDA	1/21	0.2774818745496054	0.4758394826376281	0	0	3.214542483660131	4.121042386753828	LCK
IKK-2 Inhibitor IV (TPCA-1) MRC	1/21	0.2774818745496054	0.4758394826376281	0	0	3.214542483660131	4.121042386753828	JAK2
clomifene HL60 UP	1/21	0.2774818745496054	0.4758394826376281	0	0	3.214542483660131	4.121042386753828	ERLIN1
norcyclobenzaprine MCF7 UP	1/21	0.2774818745496054	0.4758394826376281	0	0	3.214542483660131	4.121042386753828	IDI1
securinine MCF7 UP	1/21	0.2774818745496054	0.4758394826376281	0	0	3.214542483660131	4.121042386753828	GCLM
urapidil PC3 UP	1/21	0.2774818745496054	0.4758394826376281	0	0	3.214542483660131	4.121042386753828	SRPK1
Vitamin MK 1 BOSS	1/21	0.2774818745496054	0.4758394826376281	0	0	3.214542483660131	4.121042386753828	CEACAM1
clarithromycin BOSS	1/21	0.2774818745496054	0.4758394826376281	0	0	3.214542483660131	4.121042386753828	CD4
dacarbazine BOSS	1/21	0.2774818745496054	0.4758394826376281	0	0	3.214542483660131	4.121042386753828	LDHA
Azinphos-methyl BOSS	1/21	0.2774818745496054	0.4758394826376281	0	0	3.214542483660131	4.121042386753828	HPGD
maltotetraose BOSS	1/21	0.2774818745496054	0.4758394826376281	0	0	3.214542483660131	4.121042386753828	CD4
1,3,5-Tris(4-hydroxyphenyl)-4-propyl-1H-pyrazole CTD 00003875	1/21	0.2774818745496054	0.4758394826376281	0	0	3.214542483660131	4.121042386753828	KCNE1
domperidone CTD 00005868	1/21	0.2774818745496054	0.4758394826376281	0	0	3.214542483660131	4.121042386753828	ALPL
formoterol CTD 00000665	1/21	0.2774818745496054	0.4758394826376281	0	0	3.214542483660131	4.121042386753828	RNASE3
Anandamide CTD 00002912	1/21	0.2774818745496054	0.4758394826376281	0	0	3.214542483660131	4.121042386753828	MMP9
Ketanserin CTD 00006189	1/21	0.2774818745496054	0.4758394826376281	0	0	3.214542483660131	4.121042386753828	HPGD
merbromin CTD 00006270	1/21	0.2774818745496054	0.4758394826376281	0	0	3.214542483660131	4.121042386753828	HPGD
salubrinal CTD 00004410	1/21	0.2774818745496054	0.4758394826376281	0	0	3.214542483660131	4.121042386753828	MAPK14
Shogaol CTD 00001852	1/21	0.2774818745496054	0.4758394826376281	0	0	3.214542483660131	4.121042386753828	MMP9
CHLOROTHALONIL CTD 00000251	1/21	0.2774818745496054	0.4758394826376281	0	0	3.214542483660131	4.121042386753828	HPGD
purvalanol A CTD 00004150	1/21	0.2774818745496054	0.4758394826376281	0	0	3.214542483660131	4.121042386753828	LCK
metoprolol CTD 00006326	1/21	0.2774818745496054	0.4758394826376281	0	0	3.214542483660131	4.121042386753828	MMP9
tolfenamic acid CTD 00000491	1/21	0.2774818745496054	0.4758394826376281	0	0	3.214542483660131	4.121042386753828	HPGD
hypericin CTD 00000183	1/21	0.2774818745496054	0.4758394826376281	0	0	3.214542483660131	4.121042386753828	HPGD
Azinphos-methyl CTD 00005460	1/21	0.2774818745496054	0.4758394826376281	0	0	3.214542483660131	4.121042386753828	HPGD
acetate TTD 00001564	1/21	0.2774818745496054	0.4758394826376281	0	0	3.214542483660131	4.121042386753828	TXN
Cdk9 Inhibitor II TTD 00002745	1/21	0.2774818745496054	0.4758394826376281	0	0	3.214542483660131	4.121042386753828	MAPK14
liothyronine TTD 00008994	1/21	0.2774818745496054	0.4758394826376281	0	0	3.214542483660131	4.121042386753828	RORA
GNF-Pf-2094 TTD 00008256	1/21	0.2774818745496054	0.4758394826376281	0	0	3.214542483660131	4.121042386753828	KCNE1
Methaneseleninic acid CTD 00000412	8/403	0.2798958817885257	0.4796639865187473	0	0	1.307175818127937	1.6644761134406894	NFIL3;BCL2A1;GADD45A;CAMK4;KLHL2;STOM;FYN;FKBP5
camptothecin PC3 DOWN	26/1494	0.2802451199866365	0.4797270842395231	0	0	1.1487049948122219	1.461256860825732	PFKFB3;KMT2A;CBLB;FAM105A;LMNB1;DOCK10;UGCG;RPS6KA5;GRB10;KIF1B;AGFG1;FNBP4;SH3GLB1;IFNGR1;TBC1D8;ATP11B;BAZ1A;ATP2B1;MAPK14;ARL4C;PLSCR1;PPP1R3D;TRAF5;WDFY3;GCLM;B4GALT5
hycanthone MCF7 UP	2/68	0.2804841113216522	0.4797270842395231	0	0	1.9500248385494288	2.47894606523181	DRAM1;GADD45A
Calcifediol BOSS	2/68	0.2804841113216522	0.4797270842395231	0	0	1.9500248385494288	2.47894606523181	CEACAM1;CD4
menadione PC3 DOWN	4/175	0.28201403365103583	0.48005397028825003	0	0	1.507112114720244	1.9077001705938244	SH3GLB1;WDFY3;KIF1B;AGFG1
valproic acid MCF7 DOWN	3/121	0.2843443741275204	0.48005397028825003	0	0	1.637070695807315	2.058729669639487	RASGRP1;ZFP36L2;UBE2J1
daunorubicin MCF7 UP	5/232	0.2849935351618765	0.48005397028825003	0	0	1.4197566881582402	1.7822046446852522	ARL4C;RPS6KA5;ANXA1;GADD45A;STOM
midecamycin HL60 UP	4/176	0.28543388756981913	0.48005397028825003	0	0	1.4982730831222657	1.878452152693092	GCA;TTC3;LCN2;JAK2
tamoxifen	2/69	0.2861776305927938	0.48005397028825003	0	0	1.9208221189136285	2.403222331912269	LCK;FYN
securinine HL60 DOWN	2/69	0.2861776305927938	0.48005397028825003	0	0	1.9208221189136285	2.403222331912269	CX3CR1;ZFP36L2
bucladesine HL60 UP	5/233	0.28795383613843084	0.48005397028825003	0	0	1.4134570698268851	1.759690591783076	TESPA1;PADI4;FCAR;HLA-DPA1;FKBP5
prazosin	1/22	0.2885841683456951	0.48005397028825003	0	0	3.061313414254591	3.8045038519563543	MMP9
Isotretinoin	1/22	0.2885841683456951	0.48005397028825003	0	0	3.061313414254591	3.8045038519563543	MAPK14
Dovitinib RBC	1/22	0.2885841683456951	0.48005397028825003	0	0	3.061313414254591	3.8045038519563543	LCK
CHEMBL1241473 Roche	1/22	0.2885841683456951	0.48005397028825003	0	0	3.061313414254591	3.8045038519563543	FYN
AZD-1152HQPA Kinome Scan	1/22	0.2885841683456951	0.48005397028825003	0	0	3.061313414254591	3.8045038519563543	LCK
cinchocaine PC3 UP	1/22	0.2885841683456951	0.48005397028825003	0	0	3.061313414254591	3.8045038519563543	GNLY
neostigmine bromide PC3 UP	1/22	0.2885841683456951	0.48005397028825003	0	0	3.061313414254591	3.8045038519563543	LMNB1
oxyphenbutazone MCF7 UP	1/22	0.2885841683456951	0.48005397028825003	0	0	3.061313414254591	3.8045038519563543	GCLM
pramocaine PC3 DOWN	1/22	0.2885841683456951	0.48005397028825003	0	0	3.061313414254591	3.8045038519563543	CYP1B1
syrosingopine PC3 DOWN	1/22	0.2885841683456951	0.48005397028825003	0	0	3.061313414254591	3.8045038519563543	CYP1B1
thiostrepton MCF7 DOWN	1/22	0.2885841683456951	0.48005397028825003	0	0	3.061313414254591	3.8045038519563543	CYP1B1
triprolidine PC3 UP	1/22	0.2885841683456951	0.48005397028825003	0	0	3.061313414254591	3.8045038519563543	IL7R
naringin BOSS	1/22	0.2885841683456951	0.48005397028825003	0	0	3.061313414254591	3.8045038519563543	CEACAM1
cannabidiol BOSS	1/22	0.2885841683456951	0.48005397028825003	0	0	3.061313414254591	3.8045038519563543	GPR18
Electrocorundum BOSS	1/22	0.2885841683456951	0.48005397028825003	0	0	3.061313414254591	3.8045038519563543	LDHA
HYPOCHLOROUS ACID BOSS	1/22	0.2885841683456951	0.48005397028825003	0	0	3.061313414254591	3.8045038519563543	TXN
gemfibrozil BOSS	1/22	0.2885841683456951	0.48005397028825003	0	0	3.061313414254591	3.8045038519563543	RORA
propofol CTD 00007089	1/22	0.2885841683456951	0.48005397028825003	0	0	3.061313414254591	3.8045038519563543	CA1
Etomidate CTD 00005947	1/22	0.2885841683456951	0.48005397028825003	0	0	3.061313414254591	3.8045038519563543	GPR183
CAPTAN CTD 00005571	1/22	0.2885841683456951	0.48005397028825003	0	0	3.061313414254591	3.8045038519563543	HPGD
triamcinolone CTD 00006921	1/22	0.2885841683456951	0.48005397028825003	0	0	3.061313414254591	3.8045038519563543	HPGD
1-METHYLPHENANTHRENE CTD 00001894	1/22	0.2885841683456951	0.48005397028825003	0	0	3.061313414254591	3.8045038519563543	GADD45A
Aluminium sulfate CTD 00001900	1/22	0.2885841683456951	0.48005397028825003	0	0	3.061313414254591	3.8045038519563543	ADAM9
gambogic acid CTD 00002247	1/22	0.2885841683456951	0.48005397028825003	0	0	3.061313414254591	3.8045038519563543	TXN
Oltipraz CTD 00001231	1/22	0.2885841683456951	0.48005397028825003	0	0	3.061313414254591	3.8045038519563543	CYP1B1
chloramphenicol CTD 00005627	1/22	0.2885841683456951	0.48005397028825003	0	0	3.061313414254591	3.8045038519563543	ALPL
calyculin A CTD 00002466	1/22	0.2885841683456951	0.48005397028825003	0	0	3.061313414254591	3.8045038519563543	CYP1B1
Baicalin CTD 00001780	1/22	0.2885841683456951	0.48005397028825003	0	0	3.061313414254591	3.8045038519563543	HPGD
triamterene CTD 00006923	1/22	0.2885841683456951	0.48005397028825003	0	0	3.061313414254591	3.8045038519563543	JAK2
griseofulvin CTD 00006055	1/22	0.2885841683456951	0.48005397028825003	0	0	3.061313414254591	3.8045038519563543	ITGA4
Chebulinic acid TTD 00002818	1/22	0.2885841683456951	0.48005397028825003	0	0	3.061313414254591	3.8045038519563543	KMT2A
Etomidate TTD 00007946	1/22	0.2885841683456951	0.48005397028825003	0	0	3.061313414254591	3.8045038519563543	GPR183
PROPIDIUM TTD 00010349	1/22	0.2885841683456951	0.48005397028825003	0	0	3.061313414254591	3.8045038519563543	KMT2A
TRYPAN BLUE TTD 00011589	1/22	0.2885841683456951	0.48005397028825003	0	0	3.061313414254591	3.8045038519563543	KMT2A
4-aminophenol TTD 00000939	1/22	0.2885841683456951	0.48005397028825003	0	0	3.061313414254591	3.8045038519563543	PADI4
Tozasertib TTD 00011505	1/22	0.2885841683456951	0.48005397028825003	0	0	3.061313414254591	3.8045038519563543	LCK
cephaeline PC3 DOWN	5/234	0.29091982801302396	0.48195920483082133	0	0	1.4072124699962405	1.7374958680243422	SLC38A1;ASPH;MBOAT2;LMNB1;B4GALT5
diethylstilbestrol CTD 00005818	5/234	0.29091982801302396	0.48195920483082133	0	0	1.4072124699962405	1.7374958680243422	FAM102A;KMT2A;CAMK4;ITGB7;LTF
trichostatin A PC3 DOWN	20/1133	0.29104990793067426	0.48195920483082133	0	0	1.1633185257536056	1.4358381303830359	FNBP4;SLC38A1;HPGD;ERLIN1;HMGB2;BAZ1A;FAM105A;PHTF1;UBE2J1;LMNB1;DOCK10;RAB32;DRAM1;ASPH;SIDT1;CYP1B1;WDFY3;JAK2;AZI2;IL7R
digoxigenin PC3 DOWN	2/70	0.29186647009596606	0.48195920483082133	0	0	1.8924783027965284	2.3305092026635807	PPP1R3D;ANKRD36B
fluspirilene MCF7 UP	2/70	0.29186647009596606	0.48195920483082133	0	0	1.8924783027965284	2.3305092026635807	NFIL3;GADD45A
136572-09-3 BOSS	2/70	0.29186647009596606	0.48195920483082133	0	0	1.8924783027965284	2.3305092026635807	LDHA;IKZF3
brefeldin A BOSS	2/70	0.29186647009596606	0.48195920483082133	0	0	1.8924783027965284	2.3305092026635807	CD4;JAK2
4-nonylphenol CTD 00001904	2/70	0.29186647009596606	0.48195920483082133	0	0	1.8924783027965284	2.3305092026635807	FAM102A;LTF
triclosan CTD 00006933	2/70	0.29186647009596606	0.48195920483082133	0	0	1.8924783027965284	2.3305092026635807	KCNE1;HPGD
1-NITROPYRENE CTD 00001569	5/235	0.293891297588005	0.48195920483082133	0	0	1.4010221710336885	1.715615137302652	PRKCH;BCL2A1;CYP1B1;CCR7;WDFY3
gemcitabine CTD 00002382	5/236	0.29686803230390685	0.48195920483082133	0	0	1.39488546773315	1.6940431708466654	CD40LG;BCL6;SLC2A3;MMP9;MAP2K6
chlorprothixene PC3 UP	2/71	0.2975494353245507	0.48195920483082133	0	0	1.8649560465668804	2.2606529067206056	GRB10;PDCD4
sphingosine BOSS	2/71	0.2975494353245507	0.48195920483082133	0	0	1.8649560465668804	2.2606529067206056	UGCG;LDHA
170449-18-0 CTD 00003361	2/71	0.2975494353245507	0.48195920483082133	0	0	1.8649560465668804	2.2606529067206056	MAPK14;MMP9
4-aminobutyric acid BOSS	4/180	0.29917130101315853	0.48195920483082133	0	0	1.463921392139214	1.7665709732300987	UGCG;LDHA;PDSS1;TXN
MLN-8054 Kinome Scan	1/23	0.299516410051951	0.48195920483082133	0	0	2.9220142602495542	3.522739692692208	LCK
SU-6668 MRC	1/23	0.299516410051951	0.48195920483082133	0	0	2.9220142602495542	3.522739692692208	SRPK1
BI-2536 LINCS	1/23	0.299516410051951	0.48195920483082133	0	0	2.9220142602495542	3.522739692692208	RPS6KA5
AMG-706 Kinome Scan	1/23	0.299516410051951	0.48195920483082133	0	0	2.9220142602495542	3.522739692692208	LCK
Kinome 800 Roche	1/23	0.299516410051951	0.48195920483082133	0	0	2.9220142602495542	3.522739692692208	PRKCQ
Sunitinib RBC	1/23	0.299516410051951	0.48195920483082133	0	0	2.9220142602495542	3.522739692692208	LCK
carmustine MCF7 UP	1/23	0.299516410051951	0.48195920483082133	0	0	2.9220142602495542	3.522739692692208	GCLM
clioquinol HL60 UP	1/23	0.299516410051951	0.48195920483082133	0	0	2.9220142602495542	3.522739692692208	ATP2B1
clobetasol MCF7 DOWN	1/23	0.299516410051951	0.48195920483082133	0	0	2.9220142602495542	3.522739692692208	RRN3P2
cytochalasin B MCF7 UP	1/23	0.299516410051951	0.48195920483082133	0	0	2.9220142602495542	3.522739692692208	TRAF5
ethaverine PC3 UP	1/23	0.299516410051951	0.48195920483082133	0	0	2.9220142602495542	3.522739692692208	BCL2A1
pivampicillin PC3 DOWN	1/23	0.299516410051951	0.48195920483082133	0	0	2.9220142602495542	3.522739692692208	RNASE2
quercetin MCF7 DOWN	1/23	0.299516410051951	0.48195920483082133	0	0	2.9220142602495542	3.522739692692208	PHTF1
sisomicin HL60 DOWN	1/23	0.299516410051951	0.48195920483082133	0	0	2.9220142602495542	3.522739692692208	TXN
tracazolate HL60 DOWN	1/23	0.299516410051951	0.48195920483082133	0	0	2.9220142602495542	3.522739692692208	CYP1B1
PHALLOIDIN BOSS	1/23	0.299516410051951	0.48195920483082133	0	0	2.9220142602495542	3.522739692692208	MMP9
Raltegravir BOSS	1/23	0.299516410051951	0.48195920483082133	0	0	2.9220142602495542	3.522739692692208	CD4
Mustard gas BOSS	1/23	0.299516410051951	0.48195920483082133	0	0	2.9220142602495542	3.522739692692208	MMP9
Ketanserin BOSS	1/23	0.299516410051951	0.48195920483082133	0	0	2.9220142602495542	3.522739692692208	HPGD
Cladribine BOSS	1/23	0.299516410051951	0.48195920483082133	0	0	2.9220142602495542	3.522739692692208	JAK2
triamterene BOSS	1/23	0.299516410051951	0.48195920483082133	0	0	2.9220142602495542	3.522739692692208	JAK2
MAGNESIUM SULFATE BOSS	1/23	0.299516410051951	0.48195920483082133	0	0	2.9220142602495542	3.522739692692208	LDHA
flufenamic acid BOSS	1/23	0.299516410051951	0.48195920483082133	0	0	2.9220142602495542	3.522739692692208	HPGD
Chlorhexidine diacetate BOSS	1/23	0.299516410051951	0.48195920483082133	0	0	2.9220142602495542	3.522739692692208	MMP8
PHENANTHRENE CTD 00001483	1/23	0.299516410051951	0.48195920483082133	0	0	2.9220142602495542	3.522739692692208	CYP1B1
8-Anilino-1-naphthalenesulfonic acid CTD 00001273	1/23	0.299516410051951	0.48195920483082133	0	0	2.9220142602495542	3.522739692692208	LCN2
AY 9944 CTD 00005454	1/23	0.299516410051951	0.48195920483082133	0	0	2.9220142602495542	3.522739692692208	SLC2A3
4-aminophenol CTD 00001254	1/23	0.299516410051951	0.48195920483082133	0	0	2.9220142602495542	3.522739692692208	PADI4
Butyl 4-hydroxybenzoate CTD 00001781	1/23	0.299516410051951	0.48195920483082133	0	0	2.9220142602495542	3.522739692692208	CYP1B1
sotalol CTD 00006767	1/23	0.299516410051951	0.48195920483082133	0	0	2.9220142602495542	3.522739692692208	SLC2A3
IN1541 CTD 00001481	1/23	0.299516410051951	0.48195920483082133	0	0	2.9220142602495542	3.522739692692208	MMP9
biotin CTD 00005513	1/23	0.299516410051951	0.48195920483082133	0	0	2.9220142602495542	3.522739692692208	CYP1B1
METHYL PARATHION CTD 00006309	1/23	0.299516410051951	0.48195920483082133	0	0	2.9220142602495542	3.522739692692208	GADD45A
pyrogallol TTD 00010426	1/23	0.299516410051951	0.48195920483082133	0	0	2.9220142602495542	3.522739692692208	HPGD
Tyrphostin B42 TTD 00011609	1/23	0.299516410051951	0.48195920483082133	0	0	2.9220142602495542	3.522739692692208	JAK2
GNF-PF-3832 TTD 00008267	1/23	0.299516410051951	0.48195920483082133	0	0	2.9220142602495542	3.522739692692208	GPR183
triamterene TTD 00011539	1/23	0.299516410051951	0.48195920483082133	0	0	2.9220142602495542	3.522739692692208	JAK2
camptothecin TTD 00002656	1/23	0.299516410051951	0.48195920483082133	0	0	2.9220142602495542	3.522739692692208	JAK2
hydrogen sulfide BOSS	4/181	0.3026185302911947	0.4864279126992134	0	0	1.4555760660811843	1.7398242245191813	LDHA;TXN;GCLM;MMP9
flunixin HL60 DOWN	5/238	0.3028364508492894	0.4864279126992134	0	0	1.382770087826507	1.6518051345363718	RRN3P2;SLC7A6;ITGA4;HGF;ERLIN1
lanatoside C MCF7 DOWN	12/653	0.30312332995390806	0.4864279126992134	0	0	1.2090430735873503	1.4431325851264445	GCA;PPP1R3D;TRAF5;ERLIN1;PDCD4;RAB27A;PDSS1;JAK2;GYG1;MYBL1;ANKRD36B;LMNB1
fluoxetine CTD 00005988	2/72	0.3032253693339541	0.4864279126992134	0	0	1.8382201405152225	2.1935094115847833	KCNA3;SLC2A3
PHOSPHINE CTD 00006547	2/72	0.3032253693339541	0.4864279126992134	0	0	1.8382201405152225	2.1935094115847833	CYP1B1;ALPL
azacyclonol MCF7 UP	3/126	0.3052772304255338	0.48941865565764325	0	0	1.5701219512195121	1.8630045913063642	ANXA1;NFIL3;GADD45A
azacitidine PC3 DOWN	11/595	0.30747854963391935	0.49110607723798894	0	0	1.2159790355423916	1.4340648165393872	FNBP4;DOCK10;ARL4C;KMT2A;IFNGR1;PPP1R3D;RAB27A;MAPK14;ZFP36L2;LMNB1;B4GALT5
8-HYDROXYQUINOLINE CTD 00007045	5/240	0.30882339855189556	0.49110607723798894	0	0	1.3708609271523178	1.6107419740147348	PFKFB3;DRAM1;ARG1;STOM;GOLGA8A
PARAOXON CTD 00006470	2/73	0.3088931518493812	0.49110607723798894	0	0	1.8122373585776956	2.128943685311981	GCLM;PCED1B-AS1
ouabain PC3 UP	8/416	0.3089222450065589	0.49110607723798894	0	0	1.2646730933175947	1.4855680640047555	UGCG;WSB1;NFIL3;KMT2A;GADD45A;CYP1B1;YOD1;ATP2B1
glycerol BOSS	4/183	0.30952619791647357	0.49110607723798894	0	0	1.4391651455648358	1.6877270198197907	LDHA;HLA-DMA;PGD;MMP9
liothyronine	1/24	0.3102811959254574	0.49110607723798894	0	0	2.7948280761579993	3.270721085323333	RORA
Etomidate	1/24	0.3102811959254574	0.49110607723798894	0	0	2.7948280761579993	3.270721085323333	GPR183
Carfilzomib	1/24	0.3102811959254574	0.49110607723798894	0	0	2.7948280761579993	3.270721085323333	PSMA6
JAK Inhibitor I RBC	1/24	0.3102811959254574	0.49110607723798894	0	0	2.7948280761579993	3.270721085323333	JAK2
Go 7874 MRC	1/24	0.3102811959254574	0.49110607723798894	0	0	2.7948280761579993	3.270721085323333	RPS6KA5
celecoxib MCF7 UP	1/24	0.3102811959254574	0.49110607723798894	0	0	2.7948280761579993	3.270721085323333	S100A8
estropipate PC3 UP	1/24	0.3102811959254574	0.49110607723798894	0	0	2.7948280761579993	3.270721085323333	TXN
ifosfamide MCF7 UP	1/24	0.3102811959254574	0.49110607723798894	0	0	2.7948280761579993	3.270721085323333	TXN
isotretinoin PC3 UP	1/24	0.3102811959254574	0.49110607723798894	0	0	2.7948280761579993	3.270721085323333	HLA-DPA1
rescinnamine MCF7 UP	1/24	0.3102811959254574	0.49110607723798894	0	0	2.7948280761579993	3.270721085323333	IFI27
skimmianine HL60 DOWN	1/24	0.3102811959254574	0.49110607723798894	0	0	2.7948280761579993	3.270721085323333	CYP1B1
yohimbic acid PC3 UP	1/24	0.3102811959254574	0.49110607723798894	0	0	2.7948280761579993	3.270721085323333	GRB10
Adenylyl sulfate BOSS	1/24	0.3102811959254574	0.49110607723798894	0	0	2.7948280761579993	3.270721085323333	LTF
amiodarone BOSS	1/24	0.3102811959254574	0.49110607723798894	0	0	2.7948280761579993	3.270721085323333	LDHA
lindane BOSS	1/24	0.3102811959254574	0.49110607723798894	0	0	2.7948280761579993	3.270721085323333	LDHA
nimodipine BOSS	1/24	0.3102811959254574	0.49110607723798894	0	0	2.7948280761579993	3.270721085323333	LDHA
irinotecan MCF7 DOWN	22/1272	0.31160203377134044	0.4928977625110294	0	0	1.138936140350877	1.3280319288758784	SH3GLB1;SLC38A1;PRKCH;CBLB;BAZ1A;ATP2B1;MAPK14;RASGRP1;PHTF1;UBE2J1;LMNB1;UGCG;PLSCR1;FAM102A;TRAF5;GRB10;SIDT1;KIF1B;WDFY3;JAK2;NAIP;AGFG1
L-proline BOSS	4/184	0.3129860049883357	0.4947870823861636	0	0	1.4310964429776312	1.6623570514290198	DPP4;ARG1;TXN;MMP9
L-histidine BOSS	3/128	0.3136714258895993	0.4952688502127097	0	0	1.5448421052631578	1.7911042348377237	LDHA;CD4;TXN
perhexiline HL60 UP	2/74	0.31455169838528585	0.4952688502127097	0	0	1.786976320582878	2.0668290238101936	CSGALNACT2;C3AR1
indole-3-acetic acid BOSS	2/74	0.31455169838528585	0.4952688502127097	0	0	1.786976320582878	2.0668290238101936	HLA-DRB5;ACSL1
Benzo[b]fluoranthene CTD 00000306	2/74	0.31455169838528585	0.4952688502127097	0	0	1.786976320582878	2.0668290238101936	GADD45A;CYP1B1
ZEARALENONE CTD 00007008	4/185	0.31644937731383654	0.4952688502127097	0	0	1.4231168973250916	1.6374269107037687	PFKFB2;HPGD;CYP1B1;ALPL
cantharidin HL60 UP	3/129	0.31787087971135947	0.4952688502127097	0	0	1.5325031328320802	1.7564171920847704	GADD45A;GRB10;MYBL1
lorazepam BOSS	3/129	0.31787087971135947	0.4952688502127097	0	0	1.5325031328320802	1.7564171920847704	CD4;HP;MMP9
methanol BOSS	4/186	0.31991600528849845	0.4952688502127097	0	0	1.4152250389874153	1.612927449794106	LDHA;DHRS9;TXN;MMP9
L-cysteine BOSS	4/186	0.31991600528849845	0.4952688502127097	0	0	1.4152250389874153	1.612927449794106	LDHA;CD4;TXN;MMP9
propofol BOSS	2/75	0.32019995952350827	0.4952688502127097	0	0	1.762407365820795	2.0070464358190874	LDHA;MMP9
ketoconazole CTD 00006190	2/75	0.32019995952350827	0.4952688502127097	0	0	1.762407365820795	2.0070464358190874	CYP1B1;SLC2A3
NITAZOXANIDE	1/25	0.3208810826473916	0.4952688502127097	0	0	2.678240740740741	3.0443152288098396	PADI4
5194442 MCF7 UP	1/25	0.3208810826473916	0.4952688502127097	0	0	2.678240740740741	3.0443152288098396	GCLM
5253409 MCF7 UP	1/25	0.3208810826473916	0.4952688502127097	0	0	2.678240740740741	3.0443152288098396	CYP1B1
berberine HL60 DOWN	1/25	0.3208810826473916	0.4952688502127097	0	0	2.678240740740741	3.0443152288098396	SLC2A3
lycorine MCF7 DOWN	1/25	0.3208810826473916	0.4952688502127097	0	0	2.678240740740741	3.0443152288098396	PHTF1
metanephrine PC3 UP	1/25	0.3208810826473916	0.4952688502127097	0	0	2.678240740740741	3.0443152288098396	BCL2A1
salbutamol PC3 UP	1/25	0.3208810826473916	0.4952688502127097	0	0	2.678240740740741	3.0443152288098396	BCL2A1
Vemurafenib BOSS	1/25	0.3208810826473916	0.4952688502127097	0	0	2.678240740740741	3.0443152288098396	ICOS
ganciclovir BOSS	1/25	0.3208810826473916	0.4952688502127097	0	0	2.678240740740741	3.0443152288098396	CD4
Aliskiren BOSS	1/25	0.3208810826473916	0.4952688502127097	0	0	2.678240740740741	3.0443152288098396	MMP9
benzthiazide BOSS	1/25	0.3208810826473916	0.4952688502127097	0	0	2.678240740740741	3.0443152288098396	TXN
Cyperquat chloride BOSS	1/25	0.3208810826473916	0.4952688502127097	0	0	2.678240740740741	3.0443152288098396	LDHA
L-methionine CTD 00006293	1/25	0.3208810826473916	0.4952688502127097	0	0	2.678240740740741	3.0443152288098396	ARG1
2H-1-Benzopyran-2-one, 7-[(3,7-dimethyl-2,6-octadienyl)oxy]- CTD 00003446	1/25	0.3208810826473916	0.4952688502127097	0	0	2.678240740740741	3.0443152288098396	GADD45A
Prolinedithiocarbamate CTD 00002658	1/25	0.3208810826473916	0.4952688502127097	0	0	2.678240740740741	3.0443152288098396	MMP9
fenbendazole CTD 00005958	1/25	0.3208810826473916	0.4952688502127097	0	0	2.678240740740741	3.0443152288098396	JAK2
Clopidogrelum [Latin] CTD 00002343	1/25	0.3208810826473916	0.4952688502127097	0	0	2.678240740740741	3.0443152288098396	CD40LG
pantothenic acid CTD 00006468	1/25	0.3208810826473916	0.4952688502127097	0	0	2.678240740740741	3.0443152288098396	CYP1B1
teniposide CTD 00006838	1/25	0.3208810826473916	0.4952688502127097	0	0	2.678240740740741	3.0443152288098396	JAK2
Arsenic(III) chloride CTD 00002191	1/25	0.3208810826473916	0.4952688502127097	0	0	2.678240740740741	3.0443152288098396	GADD45A
enoxolone CTD 00003674	1/25	0.3208810826473916	0.4952688502127097	0	0	2.678240740740741	3.0443152288098396	MMP9
montelukast CTD 00003205	1/25	0.3208810826473916	0.4952688502127097	0	0	2.678240740740741	3.0443152288098396	RNASE3
Perfluoroheptanoic acid CTD 00003374	1/25	0.3208810826473916	0.4952688502127097	0	0	2.678240740740741	3.0443152288098396	ACSL1
2,6-DICHLOROINDOPHENOL CTD 00007030	1/25	0.3208810826473916	0.4952688502127097	0	0	2.678240740740741	3.0443152288098396	GADD45A
1,2-NAPHTHOQUINONE TTD 00000169	1/25	0.3208810826473916	0.4952688502127097	0	0	2.678240740740741	3.0443152288098396	HPGD
Sulfuretin TTD 00011132	1/25	0.3208810826473916	0.4952688502127097	0	0	2.678240740740741	3.0443152288098396	ALPL
Amentoflavone TTD 00001953	1/25	0.3208810826473916	0.4952688502127097	0	0	2.678240740740741	3.0443152288098396	HPGD
GNF-PF-2893 TTD 00008262	1/25	0.3208810826473916	0.4952688502127097	0	0	2.678240740740741	3.0443152288098396	PADI4
AG 213 TTD 00001636	1/25	0.3208810826473916	0.4952688502127097	0	0	2.678240740740741	3.0443152288098396	HPGD
Quercetin dihydrate BOSS	4/187	0.3233855817341629	0.4983380011694384	0	0	1.4074194304676368	1.5888497513290096	LDHA;CEACAM1;JAK2;MMP9
digitoxigenin PC3 UP	9/483	0.324617207647169	0.4983380011694384	0	0	1.2245561124798232	1.377758629809645	UGCG;VNN1;BCL6;RASA3;CD6;GADD45A;CYP1B1;PADI4;MS4A4A
tanespimycin HL60 UP	2/76	0.3258369199522773	0.4983380011694384	0	0	1.7385024368630926	1.9494840820798292	ANXA1;PHTF1
Docosahexaenoic acid BOSS	3/131	0.32627190134997935	0.4983380011694384	0	0	1.5084035773026316	1.6894484979141002	CEACAM1;ACSL1;MMP9
Cylindrospermopsin CTD 00003136	9/484	0.326751427956278	0.4983380011694384	0	0	1.2219145178382198	1.3667792732607018	SLC7A6;SCML4;GADD45A;IL1R2;ZNF438;CYP1B1;UPP1;SKAP1;PHTF1
17-Hydroxyandrostan-3-one CTD 00006776	4/188	0.32685780209030085	0.4983380011694384	0	0	1.3996986655187258	1.5651851208425178	ADAM9;RORA;XIST;FKBP5
cicloheximide PC3 DOWN	5/247	0.32989962392595384	0.4983380011694384	0	0	1.3307290241366099	1.4757343617405607	SLC38A1;TTC3;ANKRD36B;PHTF1;LMNB1
Superoxide BOSS	4/189	0.3303323642933639	0.4983380011694384	0	0	1.392061368298992	1.5419250808124143	LDHA;TXN;MAPK14;MMP9
Masoprocol	1/26	0.3313185880903217	0.4983380011694384	0	0	2.5709803921568626	2.8400974169279687	HPGD
terconazole	1/26	0.3313185880903217	0.4983380011694384	0	0	2.5709803921568626	2.8400974169279687	FYN
BX-912 MRC	1/26	0.3313185880903217	0.4983380011694384	0	0	2.5709803921568626	2.8400974169279687	JAK2
XMD-12 LINCS	1/26	0.3313185880903217	0.4983380011694384	0	0	2.5709803921568626	2.8400974169279687	JAK2
celastrol MCF7 DOWN	1/26	0.3313185880903217	0.4983380011694384	0	0	2.5709803921568626	2.8400974169279687	CYP1B1
ebselen MCF7 UP	1/26	0.3313185880903217	0.4983380011694384	0	0	2.5709803921568626	2.8400974169279687	GCLM
isoetarine PC3 UP	1/26	0.3313185880903217	0.4983380011694384	0	0	2.5709803921568626	2.8400974169279687	BCL2A1
tetrandrine MCF7 UP	1/26	0.3313185880903217	0.4983380011694384	0	0	2.5709803921568626	2.8400974169279687	IDI1
nevirapine BOSS	1/26	0.3313185880903217	0.4983380011694384	0	0	2.5709803921568626	2.8400974169279687	CD4
pyrogallol BOSS	1/26	0.3313185880903217	0.4983380011694384	0	0	2.5709803921568626	2.8400974169279687	HPGD
Rhodamine 123 BOSS	1/26	0.3313185880903217	0.4983380011694384	0	0	2.5709803921568626	2.8400974169279687	LDHA
Salbutamol sulfate BOSS	1/26	0.3313185880903217	0.4983380011694384	0	0	2.5709803921568626	2.8400974169279687	RNASE3
4-aminophenol BOSS	1/26	0.3313185880903217	0.4983380011694384	0	0	2.5709803921568626	2.8400974169279687	PADI4
FERRIC AMMONIUM CITRATE CTD 00000709	1/26	0.3313185880903217	0.4983380011694384	0	0	2.5709803921568626	2.8400974169279687	ANXA3
Pomalidomide CTD 00004109	1/26	0.3313185880903217	0.4983380011694384	0	0	2.5709803921568626	2.8400974169279687	PRKCQ
FEXOFENADINE HYDROCHLORIDE CTD 00003191	1/26	0.3313185880903217	0.4983380011694384	0	0	2.5709803921568626	2.8400974169279687	MMP9
PERHEXILINE CTD 00006493	1/26	0.3313185880903217	0.4983380011694384	0	0	2.5709803921568626	2.8400974169279687	SLC2A3
clonidine CTD 00005689	1/26	0.3313185880903217	0.4983380011694384	0	0	2.5709803921568626	2.8400974169279687	PDCD4
AG 213 CTD 00002496	1/26	0.3313185880903217	0.4983380011694384	0	0	2.5709803921568626	2.8400974169279687	HPGD
1,4-NAPHTHOQUINONE CTD 00001683	1/26	0.3313185880903217	0.4983380011694384	0	0	2.5709803921568626	2.8400974169279687	CYP1B1
edaravone CTD 00000227	1/26	0.3313185880903217	0.4983380011694384	0	0	2.5709803921568626	2.8400974169279687	PADI4
EMETINE CTD 00005892	1/26	0.3313185880903217	0.4983380011694384	0	0	2.5709803921568626	2.8400974169279687	MAPK14
ketoprofen CTD 00006192	1/26	0.3313185880903217	0.4983380011694384	0	0	2.5709803921568626	2.8400974169279687	GCLM
ALLETHRIN CTD 00000946	1/26	0.3313185880903217	0.4983380011694384	0	0	2.5709803921568626	2.8400974169279687	MMP9
MAGNESIUM CTD 00006230	1/26	0.3313185880903217	0.4983380011694384	0	0	2.5709803921568626	2.8400974169279687	TNFAIP6
nitroglycerin CTD 00006039	1/26	0.3313185880903217	0.4983380011694384	0	0	2.5709803921568626	2.8400974169279687	MMP9
flecainide CTD 00005972	1/26	0.3313185880903217	0.4983380011694384	0	0	2.5709803921568626	2.8400974169279687	SLC2A3
Fludioxonil CTD 00003504	1/26	0.3313185880903217	0.4983380011694384	0	0	2.5709803921568626	2.8400974169279687	PDCD4
5-hydroxy-1-(4-hydroxy-3-methoxyphenyl)decan-3-one CTD 00000374	1/26	0.3313185880903217	0.4983380011694384	0	0	2.5709803921568626	2.8400974169279687	MMP9
CHRYSENE CTD 00001482	1/26	0.3313185880903217	0.4983380011694384	0	0	2.5709803921568626	2.8400974169279687	CYP1B1
Sphingosine 1-phosphate CTD 00002508	1/26	0.3313185880903217	0.4983380011694384	0	0	2.5709803921568626	2.8400974169279687	HGF
dapsone CTD 00005751	1/26	0.3313185880903217	0.4983380011694384	0	0	2.5709803921568626	2.8400974169279687	FKBP5
letrozole CTD 00002692	1/26	0.3313185880903217	0.4983380011694384	0	0	2.5709803921568626	2.8400974169279687	MMP9
podophyllotoxin TTD 00010285	1/26	0.3313185880903217	0.4983380011694384	0	0	2.5709803921568626	2.8400974169279687	JAK2
GNF-PF-2812 TTD 00008260	1/26	0.3313185880903217	0.4983380011694384	0	0	2.5709803921568626	2.8400974169279687	GPR183
juglone TTD 00008752	1/26	0.3313185880903217	0.4983380011694384	0	0	2.5709803921568626	2.8400974169279687	HPGD
3H-Xanthen-3-one, 2,6,7-trihydroxy-9-methyl- TTD 00000850	2/77	0.3314615977126993	0.4983380011694384	0	0	1.7152349726775957	1.894036760930676	ALPL;PADI4
LEAD CTD 00006203	14/792	0.3325619272741134	0.4997044503082533	0	0	1.1616817428077595	1.2789293387382323	HLA-DRB6;CD74;MME;DDX24;HPGD;MPEG1;HLA-DMA;CA1;HLA-DMB;SCML4;ASPH;ADAM9;PADI4;HLA-DRB1
anisomycin MCF7 DOWN	6/307	0.3329176496314702	0.4999511309195266	0	0	1.2842242359355858	1.4124670196604199	SLC38A1;PPP1R3D;TTC3;TRAF5;ANKRD36B;PHTF1
D-Norepinephrine d-bitartrate BOSS	4/190	0.3338089688800731	0.5010013851506561	0	0	1.3845061925547393	1.5190613639294075	LDHA;CD4;LCN2;MMP9
isoproterenol BOSS	3/133	0.3346723670108722	0.5020085505163083	0	0	1.4850455465587045	1.6255356588547722	KCNE1;LDHA;MMP9
daunorubicin MCF7 DOWN	22/1290	0.33531980021286345	0.5026907975620756	0	0	1.1216724777242792	1.2256185112225035	FNBP4;WSB1;PFKFB3;BCL11B;KMT2A;GADD45A;IFNGR1;CBLB;RASGRP1;ZFP36L2;UBE2J1;UGCG;GOLGA8B;PLSCR1;NFIL3;BCL6;PPP1R3D;TRAF5;WDFY3;JAK2;MYBL1;GOLGA8A
0175029-0000 MCF7 UP	7/368	0.3364949625244745	0.5031411177577049	0	0	1.2495290858725763	1.3609522187445544	HLA-DRB5;IFI27;ASPH;GADD45A;IFNGR1;HLA-DRB1;HLA-DQB1
Bosutinib LINCS	2/78	0.3370730435621876	0.5031411177577049	0	0	1.6925798101811906	1.8406054364271753	LCK;JAK2
mesalazine MCF7 DOWN	2/78	0.3370730435621876	0.5031411177577049	0	0	1.6925798101811906	1.8406054364271753	HMGB2;CYP1B1
mifepristone BOSS	2/78	0.3370730435621876	0.5031411177577049	0	0	1.6925798101811906	1.8406054364271753	CD4;MMP9
3,4-Dihydro-2-phenyl-2H-1-benzopyran-3,4-diol BOSS	2/78	0.3370730435621876	0.5031411177577049	0	0	1.6925798101811906	1.8406054364271753	LDHA;MMP9
mitomycin C CTD 00007136	6/309	0.3383426469002756	0.5031411177577049	0	0	1.275615933686392	1.3823800746445392	MME;ACSL1;GADD45A;SORT1;FYN;MAPK14
Rifampicin CTD 00006701	3/134	0.33887115468599266	0.5031411177577049	0	0	1.4736339895540378	1.5946713866693716	SOCS3;SERPINB1;CCR7
1-Phosphatidyl-myo-inositol BOSS	4/192	0.3407671207582633	0.5031411177577049	0	0	1.3696369636963697	1.4744908436030228	LDHA;PDSS1;TXN;MMP9
Phetharbital BOSS	4/192	0.3407671207582633	0.5031411177577049	0	0	1.3696369636963697	1.4744908436030228	LDHA;CD4;TXN;MMP9
alprazolam	1/27	0.34159619182630385	0.5031411177577049	0	0	2.4719708396178985	2.6552080639997193	HPGD
Bosutinib MRC	1/27	0.34159619182630385	0.5031411177577049	0	0	2.4719708396178985	2.6552080639997193	LCK
lynestrenol MCF7 UP	1/27	0.34159619182630385	0.5031411177577049	0	0	2.4719708396178985	2.6552080639997193	MYBL1
mometasone MCF7 UP	1/27	0.34159619182630385	0.5031411177577049	0	0	2.4719708396178985	2.6552080639997193	GADD45A
nicotinic acid PC3 DOWN	1/27	0.34159619182630385	0.5031411177577049	0	0	2.4719708396178985	2.6552080639997193	TXN
propantheline bromide PC3 DOWN	1/27	0.34159619182630385	0.5031411177577049	0	0	2.4719708396178985	2.6552080639997193	TXN
Etomidate BOSS	1/27	0.34159619182630385	0.5031411177577049	0	0	2.4719708396178985	2.6552080639997193	GPR183
2-ketoglutaric acid BOSS	1/27	0.34159619182630385	0.5031411177577049	0	0	2.4719708396178985	2.6552080639997193	ASPH
L-cystathionine BOSS	1/27	0.34159619182630385	0.5031411177577049	0	0	2.4719708396178985	2.6552080639997193	TXN
Tween 60 BOSS	1/27	0.34159619182630385	0.5031411177577049	0	0	2.4719708396178985	2.6552080639997193	LDHA
pentoxifylline BOSS	1/27	0.34159619182630385	0.5031411177577049	0	0	2.4719708396178985	2.6552080639997193	MMP9
Anacardic acid C15:3 CTD 00003117	1/27	0.34159619182630385	0.5031411177577049	0	0	2.4719708396178985	2.6552080639997193	MMP9
clomiphene CTD 00005686	1/27	0.34159619182630385	0.5031411177577049	0	0	2.4719708396178985	2.6552080639997193	F5
desipramine CTD 00005772	1/27	0.34159619182630385	0.5031411177577049	0	0	2.4719708396178985	2.6552080639997193	MAPK14
Antimycin A CTD 00005427	1/27	0.34159619182630385	0.5031411177577049	0	0	2.4719708396178985	2.6552080639997193	MAPK14
indolo[3,2-b]carbazole CTD 00002853	1/27	0.34159619182630385	0.5031411177577049	0	0	2.4719708396178985	2.6552080639997193	CYP1B1
Wogonin CTD 00003053	1/27	0.34159619182630385	0.5031411177577049	0	0	2.4719708396178985	2.6552080639997193	MMP9
1-NAPHTHOL CTD 00001379	1/27	0.34159619182630385	0.5031411177577049	0	0	2.4719708396178985	2.6552080639997193	CYP1B1
Prochloraz CTD 00002021	1/27	0.34159619182630385	0.5031411177577049	0	0	2.4719708396178985	2.6552080639997193	CYP1B1
MLS000766263 CTD 00004623	1/27	0.34159619182630385	0.5031411177577049	0	0	2.4719708396178985	2.6552080639997193	JAK2
Mangostin CTD 00001026	1/27	0.34159619182630385	0.5031411177577049	0	0	2.4719708396178985	2.6552080639997193	HPGD
EMBELIN TTD 00007821	1/27	0.34159619182630385	0.5031411177577049	0	0	2.4719708396178985	2.6552080639997193	HPGD
laudanosine HL60 DOWN	2/79	0.34267034007911573	0.5038701902008406	0	0	1.6705130934639132	1.7890968068235933	DDX24;TARP
berberine BOSS	2/79	0.34267034007911573	0.5038701902008406	0	0	1.6705130934639132	1.7890968068235933	LDHA;MMP9
rotenone BOSS	2/79	0.34267034007911573	0.5038701902008406	0	0	1.6705130934639132	1.7890968068235933	LDHA;JAK2
diazepam BOSS	4/193	0.3442480824464657	0.5056204249776451	0	0	1.362320359020029	1.4527685017563319	LDHA;CD4;TXN;MMP9
Angiotensin II, human BOSS	4/193	0.3442480824464657	0.5056204249776451	0	0	1.362320359020029	1.4527685017563319	LDHA;JAK2;MAPK14;MMP9
furosemide BOSS	4/194	0.34772991549069904	0.508013080283558	0	0	1.3550807712350181	1.4314113943921878	LDHA;CD4;LCN2;CD24
Aizen uranine BOSS	4/194	0.34772991549069904	0.508013080283558	0	0	1.3550807712350181	1.4314113943921878	LDHA;CD4;TXN;MMP9
helveticoside MCF7 DOWN	10/555	0.3481090289609289	0.508013080283558	0	0	1.1829611095666142	1.2483073449808073	GCA;PPP1R3D;ERLIN1;PDCD4;RAB27A;PDSS1;JAK2;MYBL1;ANKRD36B;PHTF1
lycorine MCF7 UP	2/80	0.3482526008333695	0.508013080283558	0	0	1.6490121899957966	1.7394229079337107	RRN3P2;CYP1B1
CARBON TETRACHLORIDE BOSS	2/80	0.3482526008333695	0.508013080283558	0	0	1.6490121899957966	1.7394229079337107	LDHA;MMP9
mitomycin C BOSS	2/80	0.3482526008333695	0.508013080283558	0	0	1.6490121899957966	1.7394229079337107	LDHA;CD4
folic acid CTD 00005997	4/195	0.3512123338938999	0.508013080283558	0	0	1.3479169906519448	1.4104122164271133	ARL4C;MME;ITGA4;IL7R
omeprazole	1/28	0.3517163356599192	0.508013080283558	0	0	2.380295328007746	2.487242694212165	HPGD
Methysergide maleate	1/28	0.3517163356599192	0.508013080283558	0	0	2.380295328007746	2.487242694212165	PADI4
GSK650394A MRC	1/28	0.3517163356599192	0.508013080283558	0	0	2.380295328007746	2.487242694212165	MKNK1
5155877 PC3 UP	1/28	0.3517163356599192	0.508013080283558	0	0	2.380295328007746	2.487242694212165	GCLM
fluphenazine PC3 UP	1/28	0.3517163356599192	0.508013080283558	0	0	2.380295328007746	2.487242694212165	CBLB
quercetin PC3 DOWN	1/28	0.3517163356599192	0.508013080283558	0	0	2.380295328007746	2.487242694212165	CYP1B1
Betaine hydrochloride BOSS	1/28	0.3517163356599192	0.508013080283558	0	0	2.380295328007746	2.487242694212165	LDHA
Methysergide maleate BOSS	1/28	0.3517163356599192	0.508013080283558	0	0	2.380295328007746	2.487242694212165	PADI4
Vinblastine sulfate BOSS	1/28	0.3517163356599192	0.508013080283558	0	0	2.380295328007746	2.487242694212165	CD4
CI-1040 CTD 00003697	1/28	0.3517163356599192	0.508013080283558	0	0	2.380295328007746	2.487242694212165	ITGAM
pyrimethamine CTD 00006670	1/28	0.3517163356599192	0.508013080283558	0	0	2.380295328007746	2.487242694212165	JAK2
3-methyladenine CTD 00001217	1/28	0.3517163356599192	0.508013080283558	0	0	2.380295328007746	2.487242694212165	ITGAM
phenylbutazone CTD 00006518	1/28	0.3517163356599192	0.508013080283558	0	0	2.380295328007746	2.487242694212165	ITGA4
Carfilzomib CTD 00004787	1/28	0.3517163356599192	0.508013080283558	0	0	2.380295328007746	2.487242694212165	PSMA6
Galangin CTD 00001740	1/28	0.3517163356599192	0.508013080283558	0	0	2.380295328007746	2.487242694212165	CYP1B1
Perfluorohexanesulfonic acid CTD 00004138	1/28	0.3517163356599192	0.508013080283558	0	0	2.380295328007746	2.487242694212165	ACSL1
niflumic acid CTD 00006396	1/28	0.3517163356599192	0.508013080283558	0	0	2.380295328007746	2.487242694212165	HPGD
Dienogest CTD 00001099	1/28	0.3517163356599192	0.508013080283558	0	0	2.380295328007746	2.487242694212165	CD4
acetylcholine CTD 00005304	1/28	0.3517163356599192	0.508013080283558	0	0	2.380295328007746	2.487242694212165	GCLM
omeprazole TTD 00009921	1/28	0.3517163356599192	0.508013080283558	0	0	2.380295328007746	2.487242694212165	HPGD
Chloranil TTD 00007128	1/28	0.3517163356599192	0.508013080283558	0	0	2.380295328007746	2.487242694212165	HPGD
chrysin TTD 00007164	1/28	0.3517163356599192	0.508013080283558	0	0	2.380295328007746	2.487242694212165	CYP1B1
Masoprocol TTD 00009129	1/28	0.3517163356599192	0.508013080283558	0	0	2.380295328007746	2.487242694212165	HPGD
trans-Lutein BOSS	2/81	0.3538189698199434	0.5099213203920774	0	0	1.6280556131977588	1.691500747258237	LDHA;MMP9
nicotinamide BOSS	2/81	0.3538189698199434	0.5099213203920774	0	0	1.6280556131977588	1.691500747258237	CX3CR1;LDHA
biotin BOSS	2/81	0.3538189698199434	0.5099213203920774	0	0	1.6280556131977588	1.691500747258237	LDHA;TXN
Bathocuproine disulfonate CTD 00001350	2/81	0.3538189698199434	0.5099213203920774	0	0	1.6280556131977588	1.691500747258237	BCL2A1;GNLY
R-atenolol PC3 UP	4/196	0.35469505454511036	0.5109018169772285	0	0	1.3408278327832783	1.389763838401523	RASA3;HPR;S100A8;LILRA5
metronidazole PC3 DOWN	13/745	0.3580200145665514	0.513316213665926	0	0	1.1453709899260252	1.1764865821081838	FNBP4;SERPINB1;GCA;DDX24;IFNGR1;HMGB2;FAM105A;ARL4C;UGCG;PSMA6;KIF1B;ESYT1;ATP6V1C1
tamoxifen BOSS	4/197	0.35817779705433034	0.513316213665926	0	0	1.333812137690453	1.3694593021746173	LDHA;CD4;JAK2;MMP9
yohimbic acid PC3 DOWN	2/82	0.35936862072700526	0.513316213665926	0	0	1.6076229508196722	1.6452519680959088	FCAR;S100A8
MANGANESE BOSS	2/82	0.35936862072700526	0.513316213665926	0	0	1.6076229508196722	1.6452519680959088	LDHA;TXN
triamterene	1/29	0.3616814241117386	0.513316213665926	0	0	2.2951680672268906	2.3341664120272436	JAK2
BI-D-1870 MRC	1/29	0.3616814241117386	0.513316213665926	0	0	2.2951680672268906	2.3341664120272436	JAK2
butyl hydroxybenzoate PC3 DOWN	1/29	0.3616814241117386	0.513316213665926	0	0	2.2951680672268906	2.3341664120272436	CYP1B1
deferoxamine MCF7 UP	1/29	0.3616814241117386	0.513316213665926	0	0	2.2951680672268906	2.3341664120272436	PFKFB3
isoxsuprine PC3 UP	1/29	0.3616814241117386	0.513316213665926	0	0	2.2951680672268906	2.3341664120272436	BCL2A1
niclosamide PC3 DOWN	1/29	0.3616814241117386	0.513316213665926	0	0	2.2951680672268906	2.3341664120272436	LMNB1
tanespimycin HL60 DOWN	1/29	0.3616814241117386	0.513316213665926	0	0	2.2951680672268906	2.3341664120272436	CYP1B1
xanthine BOSS	1/29	0.3616814241117386	0.513316213665926	0	0	2.2951680672268906	2.3341664120272436	LDHA
parathion BOSS	1/29	0.3616814241117386	0.513316213665926	0	0	2.2951680672268906	2.3341664120272436	CD4
Phenazopyridine hydrochloride BOSS	1/29	0.3616814241117386	0.513316213665926	0	0	2.2951680672268906	2.3341664120272436	LDHA
lansoprazole BOSS	1/29	0.3616814241117386	0.513316213665926	0	0	2.2951680672268906	2.3341664120272436	CD4
diazoxide BOSS	1/29	0.3616814241117386	0.513316213665926	0	0	2.2951680672268906	2.3341664120272436	LDHA
Digoxigenin CTD 00005824	1/29	0.3616814241117386	0.513316213665926	0	0	2.2951680672268906	2.3341664120272436	ITGA4
juglone CTD 00000198	1/29	0.3616814241117386	0.513316213665926	0	0	2.2951680672268906	2.3341664120272436	HPGD
formononetin CTD 00000369	1/29	0.3616814241117386	0.513316213665926	0	0	2.2951680672268906	2.3341664120272436	CYP1B1
15442-64-5 CTD 00000915	1/29	0.3616814241117386	0.513316213665926	0	0	2.2951680672268906	2.3341664120272436	ITGAM
PROPIDIUM CTD 00006632	1/29	0.3616814241117386	0.513316213665926	0	0	2.2951680672268906	2.3341664120272436	KMT2A
thiotepa CTD 00006869	1/29	0.3616814241117386	0.513316213665926	0	0	2.2951680672268906	2.3341664120272436	HPGD
Benzamide CTD 00001769	1/29	0.3616814241117386	0.513316213665926	0	0	2.2951680672268906	2.3341664120272436	PYGL
STREPTOZOTOCIN CTD 00006786	1/29	0.3616814241117386	0.513316213665926	0	0	2.2951680672268906	2.3341664120272436	MMP9
58-64-0 CTD 00005321	1/29	0.3616814241117386	0.513316213665926	0	0	2.2951680672268906	2.3341664120272436	CD40LG
podophyllotoxin CTD 00006577	1/29	0.3616814241117386	0.513316213665926	0	0	2.2951680672268906	2.3341664120272436	JAK2
NITAZOXANIDE CTD 00001911	1/29	0.3616814241117386	0.513316213665926	0	0	2.2951680672268906	2.3341664120272436	PADI4
Palbociclib FDA	2/83	0.36490075611581374	0.516481005131385	0	0	1.5876947986237604	1.6006025404955726	RPS6KA5;JAK2
PD0332991 LINCS	2/83	0.36490075611581374	0.516481005131385	0	0	1.5876947986237604	1.6006025404955726	RPS6KA5;JAK2
phenol BOSS	2/83	0.36490075611581374	0.516481005131385	0	0	1.5876947986237604	1.6006025404955726	LDHA;MMP9
Apocarotenal CTD 00000185	2/83	0.36490075611581374	0.516481005131385	0	0	1.5876947986237604	1.6006025404955726	PLSCR1;ETS1
clioquinol CTD 00006162	2/83	0.36490075611581374	0.516481005131385	0	0	1.5876947986237604	1.6006025404955726	MIR223;GADD45A
Andriol CTD 00000567	4/199	0.3651422405159084	0.5165426817054314	0	0	1.31999661504612	1.3298547474418743	GZMK;HPGD;HLA-DQB1;B4GALT5
cicloheximide MCF7 DOWN	3/141	0.3681916769852318	0.5182249513285373	0	0	1.3983838672768878	1.397197499437673	FAM102A;TTC3;PHTF1
emetine PC3 DOWN	5/260	0.36935187478505155	0.5182249513285373	0	0	1.2620438904038436	1.257002654968633	SLC38A1;TTC3;ANKRD36B;LMNB1;B4GALT5
staurosporine MCF7 UP	2/84	0.37041460680914257	0.5182249513285373	0	0	1.5682526989204317	1.5574824753468297	PDCD4;ATP2B1
172889-27-9 BOSS	2/84	0.37041460680914257	0.5182249513285373	0	0	1.5682526989204317	1.5574824753468297	JAK2;MMP9
metformin CTD 00006282	2/84	0.37041460680914257	0.5182249513285373	0	0	1.5682526989204317	1.5574824753468297	GADD45A;MMP9
biochanin A CTD 00000149	2/84	0.37041460680914257	0.5182249513285373	0	0	1.5682526989204317	1.5574824753468297	CYP1B1;MMP9
BI-2536 Kinome Scan	1/30	0.37149382526271774	0.5182249513285373	0	0	2.2159116520171285	2.1942467636984135	RPS6KA5
GW843682 LINCS	1/30	0.37149382526271774	0.5182249513285373	0	0	2.2159116520171285	2.1942467636984135	SRPK1
Indirubin Derivative E804 RBC	1/30	0.37149382526271774	0.5182249513285373	0	0	2.2159116520171285	2.1942467636984135	FYN
atovaquone MCF7 UP	1/30	0.37149382526271774	0.5182249513285373	0	0	2.2159116520171285	2.1942467636984135	CYP1B1
dequalinium chloride MCF7 UP	1/30	0.37149382526271774	0.5182249513285373	0	0	2.2159116520171285	2.1942467636984135	NFIL3
mepacrine MCF7 UP	1/30	0.37149382526271774	0.5182249513285373	0	0	2.2159116520171285	2.1942467636984135	GADD45A
monorden PC3 UP	1/30	0.37149382526271774	0.5182249513285373	0	0	2.2159116520171285	2.1942467636984135	IL7R
succinylsulfathiazole PC3 UP	1/30	0.37149382526271774	0.5182249513285373	0	0	2.2159116520171285	2.1942467636984135	HPR
Carfilzomib BOSS	1/30	0.37149382526271774	0.5182249513285373	0	0	2.2159116520171285	2.1942467636984135	PSMA6
lamivudine BOSS	1/30	0.37149382526271774	0.5182249513285373	0	0	2.2159116520171285	2.1942467636984135	CD4
trehalose BOSS	1/30	0.37149382526271774	0.5182249513285373	0	0	2.2159116520171285	2.1942467636984135	LDHA
phloretin BOSS	1/30	0.37149382526271774	0.5182249513285373	0	0	2.2159116520171285	2.1942467636984135	HPGD
monocrotaline BOSS	1/30	0.37149382526271774	0.5182249513285373	0	0	2.2159116520171285	2.1942467636984135	MMP9
Sodium oxalate BOSS	1/30	0.37149382526271774	0.5182249513285373	0	0	2.2159116520171285	2.1942467636984135	LDHA
Triclocarban CTD 00000497	1/30	0.37149382526271774	0.5182249513285373	0	0	2.2159116520171285	2.1942467636984135	CYP1B1
Perfluorononanoic acid CTD 00003375	1/30	0.37149382526271774	0.5182249513285373	0	0	2.2159116520171285	2.1942467636984135	ACSL1
phosphatidylcholines CTD 00006538	1/30	0.37149382526271774	0.5182249513285373	0	0	2.2159116520171285	2.1942467636984135	TXN
ICN 1229 CTD 00006697	1/30	0.37149382526271774	0.5182249513285373	0	0	2.2159116520171285	2.1942467636984135	TXN
2-methoxy-13-methyl-6,7,8,9,11,12,14,15,16,17-decahydrocyclopenta[a]phenanthrene-3,17-diol CTD 00001063	1/30	0.37149382526271774	0.5182249513285373	0	0	2.2159116520171285	2.1942467636984135	JAK2
capsazepine TTD 00002673	1/30	0.37149382526271774	0.5182249513285373	0	0	2.2159116520171285	2.1942467636984135	HPGD
cyclopenthiazide PC3 DOWN	5/261	0.3723938220947459	0.5192029250359438	0	0	1.2570493584437086	1.2417175336354254	HPGD;SORT1;MAPK14;SYNE2;UBE2J1
dexamethasone BOSS	4/202	0.37558222520132734	0.5233687174455228	0	0	1.2997966463312998	1.2728620737220593	LDHA;CEACAM1;CD4;MMP9
Dibenzo[def,p]chrysene CTD 00001899	2/85	0.37590943117640124	0.5235451522787659	0	0	1.549279083547304	1.5158255609319822	GADD45A;CYP1B1
8-azaguanine PC3 UP	6/323	0.3765303996738038	0.5238541171375541	0	0	1.218399237033233	1.1900793648347479	NFIL3;BCL2A1;GADD45A;CYP1B1;YOD1;UPP1
R-atenolol PC3 DOWN	3/143	0.37653269109197374	0.5238541171375541	0	0	1.378265977443609	1.3462218538462614	HPGD;MAPK14;SRPK1
helveticoside PC3 UP	6/324	0.37926638310387695	0.5266738534824564	0	0	1.2145051087569736	1.1774826973310557	UGCG;RRN3P2;BCL6;GADD45A;CYP1B1;YOD1
mifepristone	1/31	0.3811558711101732	0.5266738534824564	0	0	2.1419389978213506	2.0660005710579727	FYN
XMD13-2 LINCS	1/31	0.3811558711101732	0.5266738534824564	0	0	2.1419389978213506	2.0660005710579727	MAPK14
CHIR-265/RAF-265 Kinome Scan	1/31	0.3811558711101732	0.5266738534824564	0	0	2.1419389978213506	2.0660005710579727	LCK
lasalocid HL60 UP	1/31	0.3811558711101732	0.5266738534824564	0	0	2.1419389978213506	2.0660005710579727	PSTPIP2
meglumine PC3 DOWN	1/31	0.3811558711101732	0.5266738534824564	0	0	2.1419389978213506	2.0660005710579727	ACSL1
Menadione sodium bisulfite BOSS	1/31	0.3811558711101732	0.5266738534824564	0	0	2.1419389978213506	2.0660005710579727	TXN
Diacetylmorphine BOSS	1/31	0.3811558711101732	0.5266738534824564	0	0	2.1419389978213506	2.0660005710579727	CD4
Chloranil CTD 00005628	1/31	0.3811558711101732	0.5266738534824564	0	0	2.1419389978213506	2.0660005710579727	HPGD
pyrogallol CTD 00006673	1/31	0.3811558711101732	0.5266738534824564	0	0	2.1419389978213506	2.0660005710579727	HPGD
dicumarol CTD 00005515	1/31	0.3811558711101732	0.5266738534824564	0	0	2.1419389978213506	2.0660005710579727	MMP9
GNF-Pf-5134 TTD 00008273	1/31	0.3811558711101732	0.5266738534824564	0	0	2.1419389978213506	2.0660005710579727	PADI4
GSK1059615 LINCS	2/86	0.3813845145907443	0.5266738534824564	0	0	1.5307572209211553	1.4755691188206572	RPS6KA5;IRAK3
Rifampicin BOSS	2/86	0.3813845145907443	0.5266738534824564	0	0	1.5307572209211553	1.4755691188206572	LDHA;CD4
cycloheximide CTD 00005731	6/325	0.38200273966584136	0.5272486253452384	0	0	1.2106353950780575	1.1650277313424446	LCK;CYP1B1;S100A12;ADAM9;CD3E;MAPK14
monobenzone PC3 DOWN	4/204	0.38253465857736063	0.5274249650749663	0	0	1.2866666666666666	1.2364043446534057	ASPH;ERLIN1;CYP1B1;ATP6V1C1
Pentadecafluorooctanoic acid CTD 00001078	4/204	0.38253465857736063	0.5274249650749663	0	0	1.2866666666666666	1.2364043446534057	ACSL1;ALPL;YOD1;MMP9
meclofenoxate HL60 UP	7/387	0.3839302367072886	0.5290696503727683	0	0	1.1858859649122806	1.1352420147620332	TESPA1;CD6;S100A12;HPR;CD24;LRRC37A4P;HLA-DPA1
temozolomide CTD 00002088	4/205	0.3860078280727882	0.5316519426226793	0	0	1.2801996617572204	1.218619023622729	GOLGA8B;SERPINB1;SLPI;IL1R1
alsterpaullone PC3 UP	2/87	0.38683916859443185	0.5319548103432388	0	0	1.5126711668273867	1.4366537793092629	ASPH;IL1R2
retinol CTD 00006991	2/87	0.38683916859443185	0.5319548103432388	0	0	1.5126711668273867	1.4366537793092629	DHRS9;CYP1B1
Spectrum 001666 CTD 00000796	2/87	0.38683916859443185	0.5319548103432388	0	0	1.5126711668273867	1.4366537793092629	MAPK14;MAP2K6
Premarin CTD 00005926	5/266	0.3876011230598569	0.5327219226889028	0	0	1.2326507827763822	1.1682799117707188	FAM102A;ATP8B2;CYP1B1;STOM;MBOAT2
fulvestrant PC3 DOWN	3/146	0.3890012610653109	0.5327316246961693	0	0	1.3491442767758557	1.2738251857988605	ASPH;ERLIN1;CD24
norgestrel CTD 00006422	4/206	0.3894786263670243	0.5327316246961693	0	0	1.273796686599353	1.2011218594815054	ALPL;F5;HLA-DQB1;B4GALT5
JW-7-24-1 LINCS	1/32	0.3906698581105242	0.5327316246961693	0	0	2.0727387729285263	1.948151478564469	LCK
Neratinib LINCS	1/32	0.3906698581105242	0.5327316246961693	0	0	2.0727387729285263	1.948151478564469	LCK
bisacodyl PC3 DOWN	1/32	0.3906698581105242	0.5327316246961693	0	0	2.0727387729285263	1.948151478564469	RAB27A
colforsin PC3 UP	1/32	0.3906698581105242	0.5327316246961693	0	0	2.0727387729285263	1.948151478564469	BCL2A1
hexylcaine HL60 DOWN	1/32	0.3906698581105242	0.5327316246961693	0	0	2.0727387729285263	1.948151478564469	WSB1
sirolimus MCF7 UP	1/32	0.3906698581105242	0.5327316246961693	0	0	2.0727387729285263	1.948151478564469	CYP1B1
citalopram CTD 00007060	1/32	0.3906698581105242	0.5327316246961693	0	0	2.0727387729285263	1.948151478564469	SLC2A3
floxuridine CTD 00005984	1/32	0.3906698581105242	0.5327316246961693	0	0	2.0727387729285263	1.948151478564469	JAK2
L 741211 CTD 00003280	1/32	0.3906698581105242	0.5327316246961693	0	0	2.0727387729285263	1.948151478564469	HGF
methimazole CTD 00006291	1/32	0.3906698581105242	0.5327316246961693	0	0	2.0727387729285263	1.948151478564469	HP
fenvalerate CTD 00000912	1/32	0.3906698581105242	0.5327316246961693	0	0	2.0727387729285263	1.948151478564469	ALPL
GNF-Pf-78 TTD 00008278	1/32	0.3906698581105242	0.5327316246961693	0	0	2.0727387729285263	1.948151478564469	JAK2
SB 216763 TTD 00010836	1/32	0.3906698581105242	0.5327316246961693	0	0	2.0727387729285263	1.948151478564469	GPR183
cephaeline PC3 UP	9/514	0.39172575377930696	0.533892541704434	0	0	1.1475313974350456	1.0754587277339351	FNBP4;ARL4C;UGCG;NFIL3;BCL6;AGAP6;GADD45A;CYP1B1;UPP1
epinephrine BOSS	4/207	0.39294680218781225	0.5352670222394738	0	0	1.2674567949405777	1.1839073607487118	LDHA;CD4;PDSS1;MMP9
wortmannin CTD 00000504	3/147	0.3931443990931307	0.5352670222394738	0	0	1.3397066885964912	1.2507211020557503	PDCD4;MMP9;CCR3
nifedipine BOSS	3/148	0.397280366793895	0.5404240707519016	0	0	1.3303992740471868	1.2281089102435894	LDHA;HPGD;MMP9
IN1152 CTD 00001901	2/89	0.39768456229681726	0.5404240707519016	0	0	1.4777463727152818	1.3626242335393113	CYP1B1;MMP9
methotrexate PC3 DOWN	1/33	0.4000380477749709	0.5404240707519016	0	0	2.007863562091503	1.8395957950425197	ATP2B1
trichostatin A ssMCF7 UP	1/33	0.4000380477749709	0.5404240707519016	0	0	2.007863562091503	1.8395957950425197	FYN
DL-ISOLEUCINE BOSS	1/33	0.4000380477749709	0.5404240707519016	0	0	2.007863562091503	1.8395957950425197	CD4
Triton X-100 BOSS	1/33	0.4000380477749709	0.5404240707519016	0	0	2.007863562091503	1.8395957950425197	LDHA
valsartan BOSS	1/33	0.4000380477749709	0.5404240707519016	0	0	2.007863562091503	1.8395957950425197	MMP9
6-Deoxy-D-galactose BOSS	1/33	0.4000380477749709	0.5404240707519016	0	0	2.007863562091503	1.8395957950425197	LTF
METHOXYACETIC ACID CTD 00000714	1/33	0.4000380477749709	0.5404240707519016	0	0	2.007863562091503	1.8395957950425197	ACSL1
nicardipine CTD 00006388	1/33	0.4000380477749709	0.5404240707519016	0	0	2.007863562091503	1.8395957950425197	CYP1B1
mefenamic acid CTD 00006256	1/33	0.4000380477749709	0.5404240707519016	0	0	2.007863562091503	1.8395957950425197	HPGD
NAPROXEN CTD 00006380	1/33	0.4000380477749709	0.5404240707519016	0	0	2.007863562091503	1.8395957950425197	GCLM
141-05-9 CTD 00000755	1/33	0.4000380477749709	0.5404240707519016	0	0	2.007863562091503	1.8395957950425197	TXN
2-tert-Butyl-4-methoxyphenol CTD 00005547	1/33	0.4000380477749709	0.5404240707519016	0	0	2.007863562091503	1.8395957950425197	CA1
genistein TTD 00008196	1/33	0.4000380477749709	0.5404240707519016	0	0	2.007863562091503	1.8395957950425197	HPGD
harmine MCF7 UP	2/90	0.40307405087420795	0.5439623954403737	0	0	1.4608792846497765	1.3274060266721164	GADD45A;SAMSN1
dextroamphetamine BOSS	2/90	0.40307405087420795	0.5439623954403737	0	0	1.4608792846497765	1.3274060266721164	UGCG;LDHA
Zinc acetate dihydrate CTD 00007284	3/150	0.4055292961892971	0.5446583746841666	0	0	1.3121643394199785	1.1843098817220914	PFKFB3;PDCD4;GCLM
strophanthidin PC3 UP	8/459	0.40818285706366414	0.5446583746841666	0	0	1.1415435042158266	1.022868671086508	UGCG;WSB1;PFKFB3;NFIL3;BCL6;GADD45A;CYP1B1;STOM
helveticoside PC3 DOWN	2/91	0.40844060664231413	0.5446583746841666	0	0	1.4443912322711365	1.2933205752845314	PPP1R3D;ANKRD36B
pimozide MCF7 UP	2/91	0.40844060664231413	0.5446583746841666	0	0	1.4443912322711365	1.2933205752845314	NFIL3;GADD45A
sulpiride PC3 UP	2/91	0.40844060664231413	0.5446583746841666	0	0	1.4443912322711365	1.2933205752845314	ASPH;KMT2A
Eicosapentaenoic acid BOSS	2/91	0.40844060664231413	0.5446583746841666	0	0	1.4443912322711365	1.2933205752845314	PGD;MMP9
L-carnitine BOSS	2/91	0.40844060664231413	0.5446583746841666	0	0	1.4443912322711365	1.2933205752845314	LDHA;ACSL1
LITHIUM BOSS	2/91	0.40844060664231413	0.5446583746841666	0	0	1.4443912322711365	1.2933205752845314	LIPN;MMP9
(+)-isoprenaline PC3 UP	1/34	0.4092626672146295	0.5446583746841666	0	0	1.9469201822142999	1.7393748129499162	BCL2A1
deptropine HL60 UP	1/34	0.4092626672146295	0.5446583746841666	0	0	1.9469201822142999	1.7393748129499162	ZFP36L2
etoposide MCF7 UP	1/34	0.4092626672146295	0.5446583746841666	0	0	1.9469201822142999	1.7393748129499162	GADD45A
perphenazine MCF7 UP	1/34	0.4092626672146295	0.5446583746841666	0	0	1.9469201822142999	1.7393748129499162	GADD45A
promethazine PC3 UP	1/34	0.4092626672146295	0.5446583746841666	0	0	1.9469201822142999	1.7393748129499162	IL7R
quercetin MCF7 UP	1/34	0.4092626672146295	0.5446583746841666	0	0	1.9469201822142999	1.7393748129499162	CYP1B1
Midazolam maleate BOSS	1/34	0.4092626672146295	0.5446583746841666	0	0	1.9469201822142999	1.7393748129499162	LDHA
FENRETINIDE BOSS	1/34	0.4092626672146295	0.5446583746841666	0	0	1.9469201822142999	1.7393748129499162	MMP9
danthron CTD 00000135	1/34	0.4092626672146295	0.5446583746841666	0	0	1.9469201822142999	1.7393748129499162	HPGD
phenylephrine CTD 00006521	1/34	0.4092626672146295	0.5446583746841666	0	0	1.9469201822142999	1.7393748129499162	MMP9
Myricitrin CTD 00000418	1/34	0.4092626672146295	0.5446583746841666	0	0	1.9469201822142999	1.7393748129499162	ALPL
Pemetrexed CTD 00003054	1/34	0.4092626672146295	0.5446583746841666	0	0	1.9469201822142999	1.7393748129499162	IL7R
flufenamic acid CTD 00005976	1/34	0.4092626672146295	0.5446583746841666	0	0	1.9469201822142999	1.7393748129499162	HPGD
rosavin CTD 00004837	1/34	0.4092626672146295	0.5446583746841666	0	0	1.9469201822142999	1.7393748129499162	TXN
EGTA CTD 00005889	1/34	0.4092626672146295	0.5446583746841666	0	0	1.9469201822142999	1.7393748129499162	MAPK14
Promegestone CTD 00006626	1/34	0.4092626672146295	0.5446583746841666	0	0	1.9469201822142999	1.7393748129499162	ACSL1
kenpaullone CTD 00003686	1/34	0.4092626672146295	0.5446583746841666	0	0	1.9469201822142999	1.7393748129499162	LCK
gemfibrozil CTD 00007055	1/34	0.4092626672146295	0.5446583746841666	0	0	1.9469201822142999	1.7393748129499162	RORA
GNF-Pf-3037 TTD 00008263	1/34	0.4092626672146295	0.5446583746841666	0	0	1.9469201822142999	1.7393748129499162	JAK2
HC toxin MCF7 DOWN	3/151	0.4096415285459843	0.5446583746841666	0	0	1.3032316856330015	1.1630988606457182	CYP1B1;WDFY3;RASGRP1
mebendazole HL60 DOWN	3/151	0.4096415285459843	0.5446583746841666	0	0	1.3032316856330015	1.1630988606457182	PSTPIP2;ERLIN1;UBE2J1
(-)-Epigallocatechin gallate BOSS	4/212	0.4102397659626972	0.5451760637284315	0	0	1.2366717440974866	1.1018912130971572	LDHA;CEACAM1;CD4;MMP9
clotrimazole PC3 UP	2/92	0.4137836632585365	0.5496057817327126	0	0	1.4282695810564663	1.2603222093474802	NFIL3;GADD45A
etoposide CTD 00005948	8/462	0.41517680221237757	0.5503441652698773	0	0	1.1338234644114744	0.9966884461814698	CEACAM1;CD40LG;KMT2A;GADD45A;SORT1;STOM;FYN;GCLM
Guanidine hydrochloride	1/35	0.41834590953848144	0.5503441652698773	0	0	1.8895617070357555	1.6466522269233872	KCNA3
paclitaxel	1/35	0.41834590953848144	0.5503441652698773	0	0	1.8895617070357555	1.6466522269233872	FYN
Vincristine sulfate	1/35	0.41834590953848144	0.5503441652698773	0	0	1.8895617070357555	1.6466522269233872	RORA
Bortezomib	1/35	0.41834590953848144	0.5503441652698773	0	0	1.8895617070357555	1.6466522269233872	PSMA6
TG-100-115 Kinome Scan	1/35	0.41834590953848144	0.5503441652698773	0	0	1.8895617070357555	1.6466522269233872	MKNK1
Ki-20227 Kinome Scan	1/35	0.41834590953848144	0.5503441652698773	0	0	1.8895617070357555	1.6466522269233872	LCK
CP-690334-01 PC3 UP	1/35	0.41834590953848144	0.5503441652698773	0	0	1.8895617070357555	1.6466522269233872	MAP2K6
ritodrine PC3 UP	1/35	0.41834590953848144	0.5503441652698773	0	0	1.8895617070357555	1.6466522269233872	BCL2A1
tyrphostin AG-825 MCF7 UP	1/35	0.41834590953848144	0.5503441652698773	0	0	1.8895617070357555	1.6466522269233872	GADD45A
Deuterium hydride BOSS	1/35	0.41834590953848144	0.5503441652698773	0	0	1.8895617070357555	1.6466522269233872	CD4
N-Stearoyl-D-sphingosine BOSS	1/35	0.41834590953848144	0.5503441652698773	0	0	1.8895617070357555	1.6466522269233872	UGCG
Stannic fluoride BOSS	1/35	0.41834590953848144	0.5503441652698773	0	0	1.8895617070357555	1.6466522269233872	CEACAM1
Adenosine diphosphate BOSS	1/35	0.41834590953848144	0.5503441652698773	0	0	1.8895617070357555	1.6466522269233872	CD40LG
1,2-Benzisothiazol-3(2H)-one CTD 00000812	1/35	0.41834590953848144	0.5503441652698773	0	0	1.8895617070357555	1.6466522269233872	TXN
MANCOZEB CTD 00000687	1/35	0.41834590953848144	0.5503441652698773	0	0	1.8895617070357555	1.6466522269233872	S100A9
phloretin CTD 00006528	1/35	0.41834590953848144	0.5503441652698773	0	0	1.8895617070357555	1.6466522269233872	HPGD
ML-7 CTD 00002750	1/35	0.41834590953848144	0.5503441652698773	0	0	1.8895617070357555	1.6466522269233872	RPS6KA5
chelerythrine CTD 00000834	1/35	0.41834590953848144	0.5503441652698773	0	0	1.8895617070357555	1.6466522269233872	MMP9
benzene BOSS	2/93	0.41910267704372084	0.550784484936612	0	0	1.4125022518465142	1.2283675210584288	LDHA;MMP8
ellipticine CTD 00001632	2/93	0.41910267704372084	0.550784484936612	0	0	1.4125022518465142	1.2283675210584288	CYP1B1;JAK2
TERBUFOS CTD 00000658	12/716	0.41953063928561607	0.5510694355991232	0	0	1.0972072419106318	0.9530547479720513	ARL4C;SOCS3;ST6GAL1;HLA-DMA;KCNE1;CR1;ASPH;IL1R1;GADD45A;RNASE2;C9ORF84;LTF
anisomycin MCF7 UP	12/718	0.42329191972599645	0.5540122847905314	0	0	1.0939837710664042	0.9404904312155246	FNBP4;RAB32;RRN3P2;WSB1;ITGAM;BCL6;GADD45A;IFNGR1;CYP1B1;BAZ1A;RASGRP1;MYBL1
Dronabinol CTD 00006853	7/403	0.42405640605178696	0.5540122847905314	0	0	1.1370286195286194	0.9754441173559938	RPS4X;GADD45A;TTC3;ZNF438;ACSL4;MMP9;CPEB4
4-aminopyridine	1/36	0.4272899345913179	0.5540122847905314	0	0	1.8354808590102707	1.5606955944438605	KCNA3
BIRB-796 Kinome Scan	1/36	0.4272899345913179	0.5540122847905314	0	0	1.8354808590102707	1.5606955944438605	MAPK14
BAS-012416453 PC3 DOWN	1/36	0.4272899345913179	0.5540122847905314	0	0	1.8354808590102707	1.5606955944438605	CYP1B1
benzethonium chloride HL60 DOWN	1/36	0.4272899345913179	0.5540122847905314	0	0	1.8354808590102707	1.5606955944438605	SLC2A3
hyoscyamine HL60 UP	1/36	0.4272899345913179	0.5540122847905314	0	0	1.8354808590102707	1.5606955944438605	TXN
oxolinic acid HL60 UP	1/36	0.4272899345913179	0.5540122847905314	0	0	1.8354808590102707	1.5606955944438605	TXN
Phytomenadione BOSS	1/36	0.4272899345913179	0.5540122847905314	0	0	1.8354808590102707	1.5606955944438605	CEACAM1
candesartan BOSS	1/36	0.4272899345913179	0.5540122847905314	0	0	1.8354808590102707	1.5606955944438605	MMP9
UNII-M201HC068W BOSS	1/36	0.4272899345913179	0.5540122847905314	0	0	1.8354808590102707	1.5606955944438605	LDHA
Sodium EGTA BOSS	1/36	0.4272899345913179	0.5540122847905314	0	0	1.8354808590102707	1.5606955944438605	LDHA
[truncated: 611 more rows]
